# Supplementary material for: Chronic depletion of vertebrate lipids in Aedes aegypti cells dysregulates lipid metabolism and inhibits innate immunity without altering dengue infectivity
Source: PLoS Negl Trop Dis. 2022 Oct 24;16(10):e0010890. doi: 10.1371/journal.pntd.0010890 (PMC9632908; doi:10.1371/journal.pntd.0010890)
Supplement: S1 Table — (CSV) [file pntd.0010890.s001.csv]

name	gene_id	LD1	LD2	LD3	C1	C2	C3	LD	C	log2FoldChange	pvalue	padj	gene_name	gene_chr	gene_start	gene_end	gene_strand	gene_length	gene_biotype	g:Proflier description	gene_description	tf_family	LD1_count	LD2_count	LD3_count	C1_count	C2_count	C3_count	LD1_fpkm	LD2_fpkm	LD3_fpkm	C1_fpkm	C2_fpkm	C3_fpkm
None	novel.383	40971.81762	38975.3498	40884.07604	11845.52763	12317.51378	13142.69569	40277.08115	12435.2457	1.695678469	0	0	-	NC_035108.1	64862355	64863797	-	1443	-	None	- && - && -	-	45235	39869	40074	12167	11876	12313	1768.794958	1683.746474	1764.02495	508.2721552	531.4950643	566.322207
AAEL023187	110676861	4227.157573	4490.049453	4127.787884	23287.99383	24483.59973	21204.6449	4281.66497	22992.07949	-2.424896059	0	0	LOC110676861	NC_035108.1	351794526	351833715	-	6830	protein_coding	transferrin	collagen alpha-1(IV) chain%2C transcript variant X1	Collagen	4667	4593	4046	23920	23606	19866	38.55549874	40.98108281	37.62820795	211.1152535	223.2014836	193.0437613
Tf1	5579417	546.1701343	538.6495207	515.2083246	14463.47978	14602.41467	14801.40999	533.3426598	14622.43481	-4.775908639	0	0	LOC5579417	NC_035107.1	22490543	22492673	-	2066	protein_coding	ribonucleoside-diphosphate reductase small chain	transferrin	-	603	551	505	14856	14079	13867	16.46858263	16.25282912	15.52635178	433.461685	440.0853076	445.4697741
AAEL010691	5573705	16299.05732	16302.21308	15737.82894	4931.174279	4754.419265	4804.294105	16113.03311	4829.96255	1.738063872	0	0	LOC5573705	NC_035108.1	176242019	176262142	+	2109	protein_coding	serine protease inhibitor, serpin	ribonucleoside-diphosphate reductase subunit M2%2C transcript variant X2	-	17995	16676	15426	5065	4584	4501	481.4425818	481.8623499	464.6063145	144.7711457	140.3664794	141.6440959
AAEL014078	5563725	2327.789793	2316.877249	2197.542042	11184.46794	11091.5706	11482.91402	2280.736361	11252.98418	-2.30226064	0	0	LOC5563725	NC_035108.1	132319515	132330329	+	1526	protein_coding	None	serine protease inhibitor 27A	Serpin	2570	2370	2154	11488	10694	10758	95.02717483	94.64583344	89.66016341	453.8047472	452.5650628	467.8892312
AAEL019935	5570891	14008.40348	13226.72961	13091.39252	3592.504065	3672.643677	3438.042949	13442.1752	3567.73023	1.913665832	0	0	LOC5570891	NC_035109.1	173036667	173096234	-	3295	protein_coding	None	transforming growth factor-beta-induced protein ig-h3%2C transcript variant X1	-	15466	13530	12832	3690	3541	3221	264.8450224	250.236159	247.3701502	67.50719899	69.40102518	64.878582
AAEL004022	5563952	17262.78041	17816.49277	18137.37345	1559.672496	1617.996085	1508.213191	17738.88221	1561.960591	3.505239371	0	0	LOC5563952	NC_035109.1	165968540	165970751	-	2154	protein_coding	opioid-binding protein/cell adhesion molecule, putative	carboxylesterase 1F	COesterase	19059	18225	17778	1602	1560	1413	499.2563981	515.6197282	524.2586002	44.83280938	46.77074388	43.53740164
AAEL004209	5564333	11413.41602	10518.81823	10569.42226	2073.721859	2031.829699	2039.770281	10833.8855	2048.440613	2.402990575	0	0	LOC5564333	NC_035109.1	292661816	293022264	+	3622	protein_coding	sodium/chloride dependent amino acid transporter	igLON family member 5%2C transcript variant X2	I-set	12601	10760	10360	2130	1959	1911	196.3024833	181.0387377	181.6852497	35.44951508	34.92861522	35.01694745
AAEL003619	5578665	42.57047481	47.90168151	42.84900917	8383.483063	7915.734692	7642.467406	44.4403885	7980.56172	-7.489428197	0	0	LOC5578665	NC_035109.1	301265516	301313082	+	2258	protein_coding	asparagine synthetase	sodium-dependent nutrient amino acid transporter 1	SNF	47	49	42	8611	7632	7160	1.174473301	1.322451733	1.181499966	229.8840253	218.2779177	210.4530035
AAEL015631	5579278	1491.778128	1580.75549	1641.525137	6379.858845	6199.206794	6259.13811	1571.352918	6279.40125	-1.999525364	0	0	LOC5579278	NC_035109.1	100444040	100446498	-	2459	protein_coding	None	asparagine synthetase [glutamine-hydrolyzing] 1	-	1647	1617	1609	6553	5977	5864	37.79238486	40.07367565	41.56290323	160.6426207	156.9712458	158.2710473
AAEL022136	5577147	8029.516153	7581.174289	7201.694184	1701.814934	1664.669049	1652.309992	7604.128209	1672.931325	2.184445471	0	0	LOC5577147	NC_035108.1	192362854	192771340	-	4516	protein_coding	None	uncharacterized LOC5577147%2C transcript variant X8	Lectin_C	8865	7755	7059	1748	1605	1548	110.7628278	104.6491142	99.28819358	23.33278807	22.95178576	22.75008725
AAEL025503	5576072	7704.350186	7259.548713	7213.936758	1707.656404	1817.134064	1696.072725	7392.611886	1740.287731	2.086992836	0	0	LOC5576072	NC_035107.1	59556793	59593868	+	3253	protein_coding	None	anoctamin-1	-	8506	7426	7071	1754	1752	1589	147.5402596	139.1164764	138.0718471	32.50309125	34.78126846	32.41946751
AAEL007206	5568900	6173.624602	6250.680645	6619.151703	995.9706391	1066.217933	1101.539995	6347.818983	1054.576189	2.590301102	0	0	LOC5568900	NC_035108.1	77402517	77413643	-	2785	protein_coding	DNA repair protein xp-c / rad4	rhythmically expressed gene 5 protein	-	6816	6394	6488	1023	1028	1032	138.0936187	139.91205	147.9769264	22.14264899	23.837642	24.59351143
AAEL003893	5579175	6032.326856	5728.650075	5622.402132	1267.598995	1318.251938	1321.42104	5794.459688	1302.423991	2.154043325	0	0	LOC5579175	NC_035109.1	84682959	84711491	-	4056	protein_coding	glucosyl/glucuronosyl transferases	DNA repair protein complementing XP-C cells homolog	-	6660	5860	5511	1302	1271	1238	92.65001863	88.04553915	86.3059675	19.35049946	20.23685324	20.257635
AAEL002688	5575669	683.8448613	628.5873717	624.3712765	4377.208205	4154.930972	4367.734166	645.6011698	4299.957781	-2.734360197	0	0	LOC5575669	NC_035108.1	464868089	464912877	+	2237	protein_coding	lethal(2)essential for life protein, l2efl	UDP-glucuronosyltransferase 2B37	UDPGT	755	643	612	4496	4006	4092	19.0436502	17.5167155	17.37776015	121.154475	115.6485891	121.4047515
AAEL013344	5573688	5531.444461	5527.267496	5054.142653	610.4336175	651.3471418	630.8237761	5370.951537	630.8681785	3.090432961	0	0	LOC5573688	NC_035108.1	135754356	135755356	-	1001	protein_coding	None	protein lethal(2)essential for life	-	6107	5654	4954	627	628	591	344.2413773	344.2147007	314.3621754	37.75831495	40.51547587	39.18496352
AAEL009945	5572618	295.2760593	340.1996973	359.1155054	3479.568978	3276.442072	3148.781962	331.5304207	3301.597671	-3.319131926	0	0	LOC5572618	NC_035108.1	333910685	333914657	+	1040	protein_coding	None	uncharacterized LOC5572618	-	326	348	352	3574	3159	2950	17.68697202	20.39170746	21.49897154	207.1573516	196.1605473	188.2585546
AAEL026147	5571592	4982.557062	4781.369883	4715.431438	389.431335	484.3616485	513.4115674	4826.452795	462.4015169	3.386728831	0	0	LOC5571592	NC_035109.1	175333465	175979903	+	9240	protein_coding	Fatty acyl-CoA reductase [Source:UniProtKB/TrEMBL;Acc:Q174U8]	protein slit	EGF	5501	4891	4622	400	467	481	33.59223516	32.25769855	31.77359318	2.609559247	3.263925876	3.454929172
AAEL006774	5568385	445.6313533	418.4065242	464.1975994	3027.828629	2922.764722	2899.014173	442.745159	2949.869175	-2.736622268	0	0	LOC5568385	NC_035109.1	241799530	241908437	+	3471	protein_coding	None	fatty acyl-CoA reductase wat	NAD_binding_4	492	428	455	3110	2818	2716	7.997969014	7.514443837	8.326550947	54.0113356	52.43022882	51.93273504
AAEL002780	5576094	267.197661	197.4722381	214.2450459	2836.033697	2970.474863	2674.863592	226.3049817	2827.124051	-3.638874333	0	0	LOC5576094	NC_035109.1	129448530	129631424	+	1176	protein_coding	nidogen	peritrophin-1%2C transcript variant X1	CBM_14	295	202	210	2913	2864	2506	14.15415419	10.46771128	11.34280155	149.3180481	157.2754983	141.4294291
AAEL007226	5568942	4332.225128	4043.292954	4104.32295	594.8563641	622.3061865	640.4302296	4159.947011	619.1975934	2.749080119	0	0	LOC5568942	NC_035108.1	421396253	421414826	+	4331	protein_coding	cathepsin l	nidogen-2	EGF_CA	4783	4136	4023	611	600	600	62.3133967	58.19692444	59.00247228	8.504174595	8.946608735	9.194521021
AAEL006389	5567942	2861.27936	2791.006137	2912.712409	461.4761319	460.506578	407.7405795	2854.999302	443.2410965	2.686107477	0	0	LOC5567942	NC_035109.1	231067194	231076200	-	2045	protein_coding	None	digestive cysteine proteinase 1%2C transcript variant X2	Peptidase_C1	3159	2855	2855	474	444	382	87.16166981	85.07862997	88.67907634	13.97217996	14.02119521	12.39755644
AAEL007963	110676862	3624.830642	4110.746342	3658.489212	15055.41541	15477.79203	13848.23633	3798.022065	14793.81459	-1.96182966	3.82E-300	2.00E-297	LOC110676862	NC_035108.1	351854263	352053409	+	6376	protein_coding	endothelin-converting enzyme	collagen alpha-1(IV) chain	Collagen	4002	4205	3586	15464	14923	12974	35.41587727	40.19068232	35.72484371	146.2017847	151.1482797	135.0490796
AAEL011369	5574739	4592.176751	4439.215015	4575.662051	1175.109053	1177.195869	1109.011681	4535.684606	1153.772201	1.974586643	3.74E-299	1.88E-296	LOC5574739	NC_035108.1	266244207	266267227	-	3957	protein_coding	None	endothelin-converting enzyme homolog%2C transcript variant X1	-	5070	4541	4485	1207	1135	1039	72.29547861	69.93476811	71.99540147	18.38740158	18.52359126	17.42671548
AAEL026690	110675453	762.6455275	744.9200268	764.1406636	3375.396096	3452.762158	3399.617135	757.2354059	3409.258463	-2.170573953	7.01E-299	3.38E-296	LOC110675453	NC_035108.1	36151788	36152879	-	1027	protein_coding	None	uncharacterized LOC110675453	-	842	762	749	3467	3329	3185	46.26055896	45.21600782	46.3254594	203.4991218	209.3334975	205.828276
AAEL014245	5563938	1954.618822	1896.515554	1920.043697	6247.452191	6082.005796	6139.591134	1923.726024	6156.349707	-1.678043545	7.80E-299	3.62E-296	LOC5563938	NC_035108.1	36197680	36198851	+	1100	protein_coding	None	uncharacterized LOC5563938	-	2158	1940	1882	6417	5864	5752	110.6949946	107.4772962	108.6764128	351.6563755	344.2679983	347.0501493
AAEL026440	5569753	13773.81299	13595.27928	13429.08352	4860.10306	5159.955463	4820.304861	13599.39193	4946.787795	1.459055999	1.68E-298	7.51E-296	LOC5569753	NC_035107.1	63466198	63482637	-	3695	protein_coding	replication factor a 1, rfa1	branched-chain-amino-acid aminotransferase%2C cytosolic	-	15207	13907	13163	4992	4975	4516	232.2193106	229.3647634	226.2813699	81.44028322	86.95088773	81.1158146
AAEL012826	5576838	9771.282601	10009.49627	9640.006849	3616.843523	3593.818227	3584.274518	9806.928572	3598.312089	1.446453682	6.12E-295	2.64E-292	LOC5576838	NC_035107.1	242520139	242527087	+	2352	protein_coding	nk homeobox protein	replication protein A 70 kDa DNA-binding subunit	tRNA_anti	10788	10239	9449	3715	3465	3358	258.8051109	265.2942964	255.1860281	95.21396307	95.13959526	94.75658878
AAEL013405	5577891	76.08340179	78.20682696	71.41501529	1554.804605	1665.706226	1688.601039	75.23508135	1636.370623	-4.441569978	7.29E-294	3.03E-291	LOC5577891	NC_035107.1	143319648	143401276	-	2130	protein_coding	cytochrome P450	homeobox protein slou	Homeobox	84	80	70	1597	1606	1582	2.22519928	2.288853895	2.087501505	45.19646353	48.69241508	49.29387042
CYP6AG6	5568652	3389.334399	3541.791676	3403.435586	596.8035208	695.9457519	654.3062179	3444.853887	649.0184968	2.409141039	4.28E-292	1.72E-289	LOC5568652	NC_035109.1	171433002	171434910	+	1769	protein_coding	lysosomal alpha-mannosidase (mannosidase alpha class 2b member 1)	probable cytochrome P450 28a5	p450	3742	3623	3336	613	671	613	119.3562536	124.8096567	119.7861398	20.88871781	24.49571188	22.99845623
AAEL005749	5567015	4618.44364	4496.89255	4635.854707	1268.572574	1216.608595	1162.380867	4583.730299	1215.854012	1.91387871	2.22E-278	8.62E-276	LOC5567015	NC_035108.1	436191252	436213341	+	3297	protein_coding	dimethylaniline monooxygenase	lysosomal alpha-mannosidase	-	5099	4600	4544	1303	1173	1089	87.2640355	85.02498658	87.54427214	23.82344757	22.97600108	21.92173765
AAEL000834	5566857	73.36613744	106.5568017	89.77887636	1679.422632	1692.672827	1573.323597	89.90060518	1648.473019	-4.20167244	2.78E-278	1.05E-275	LOC5566857	NC_035109.1	363894690	363901819	+	2345	protein_coding	GPCR Myosuppressin Family	senecionine N-oxygenase%2C transcript variant X2	FMO-like	81	109	88	1725	1632	1474	1.948998029	2.832639706	2.38368128	44.34303288	44.94409971	41.71773104
GPRDMS	5567691	6069.462802	5857.691339	6026.407076	1585.959112	1511.166856	1738.768073	5984.520406	1611.96468	1.892877275	1.32E-268	4.84E-266	LOC5567691	NC_035108.1	221829636	221942329	+	4061	protein_coding	None	sex peptide receptor%2C transcript variant X1	-	6701	5992	5907	1629	1457	1629	93.10561145	89.91797188	92.39369635	24.18060909	23.16978161	26.62282505
AAEL010524	5573480	1018.974131	1019.621507	968.1835644	3828.110023	3907.045674	3795.616494	1002.259734	3843.59073	-1.938713473	1.26E-267	4.47E-265	LOC5573480	NC_035108.1	26308415	26364840	-	2072	protein_coding	aldo-keto reductase	protein eiger	-	1125	1043	949	3932	3767	3556	30.63599567	30.67624834	29.09275315	114.3939087	117.4089616	113.9037558
AAEL003154	5577411	4249.801443	4111.723928	4111.464451	1254.942477	1220.757302	1233.895576	4157.663274	1236.531785	1.749441256	6.10E-242	2.10E-239	LOC5577411	NC_035107.1	192935088	192956445	-	1822	protein_coding	Putative amino acid transporter [Source:UniProtKB/TrEMBL;Acc:A0A0P6J1D0]	alcohol dehydrogenase [NADP(+)]	Aldo_ket_red	4692	4206	4030	1289	1177	1156	145.3044313	140.6787767	140.4963476	42.64652864	41.71799889	42.10905593
AAEL005213	5566143	2962.723896	3047.133496	3073.906301	8248.155674	7876.321967	8304.24531	3027.921231	8142.90765	-1.427471015	2.05E-240	6.86E-238	LOC5566143	NC_035108.1	346272	365254	+	2660	protein_coding	Annexin [Source:UniProtKB/TrEMBL;Acc:Q16QE7]	proton-coupled amino acid transporter-like protein pathetic%2C transcript variant X1	Aa_trans	3271	3117	3013	8472	7594	7780	69.38540628	71.41062813	71.94918117	191.9921411	184.3674862	194.1171935
AAEL011302	5574667	6903.662958	7190.140154	7099.672734	2612.110679	2465.369675	2529.699407	7064.491948	2535.726587	1.47784933	7.27E-239	2.37E-236	LOC5574667	NC_035109.1	140265027	140288390	+	2973	protein_coding	None	annexin B9%2C transcript variant X9	-	7622	7355	6959	2683	2377	2370	144.6582688	150.7632377	148.6826483	54.40075221	51.6332724	52.90777284
AAEL004206	5564350	185.6797306	212.1360181	169.3556077	1636.585185	1666.743403	1745.172376	189.0571188	1682.833654	-3.152968716	3.09E-236	9.81E-234	LOC5564350	NC_035109.1	117361027	117373981	+	1926	protein_coding	None	uncharacterized LOC5564350%2C transcript variant X2	-	205	217	166	1681	1607	1635	6.005743866	6.866116035	5.474697984	52.61269786	53.88339757	56.34138485
AAEL026142	5565989	80.6121757	86.02750966	95.90016338	1281.229092	1337.958301	1303.275517	87.51328292	1307.487637	-3.904565181	1.02E-234	3.16E-232	LOC5565989	NC_035107.1	29236279	29238461	+	1206	protein_coding	Fatty acyl-CoA reductase [Source:UniProtKB/TrEMBL;Acc:Q17MY8]	prostaglandin reductase 1	ADH_zinc_N	89	88	94	1316	1290	1221	4.164011564	4.446753462	4.950954174	65.77906906	69.07768593	67.19460411
AAEL000871	5567186	2177.434499	2252.356617	2009.822573	339.7788397	285.2236688	305.2717428	2146.537896	310.0914171	2.78992898	7.95E-232	2.40E-229	LOC5567186	NC_035109.1	335398009	335412477	-	1690	protein_coding	None	fatty acyl-CoA reductase wat	NAD_binding_4	2404	2304	1970	349	275	286	80.26329542	83.08133333	74.04366074	12.44852408	10.50851545	11.23169682
AAEL021795	110675609	9879.06742	10935.26958	10235.81212	3674.284645	3624.933536	3459.390623	10350.04971	3586.202935	1.528813252	2.29E-231	6.75E-229	LOC110675609	NC_035108.1	64822152	64823541	-	1390	protein_coding	None	uncharacterized LOC110675609	-	10907	11186	10033	3774	3495	3241	442.7511939	490.4194684	458.4841988	163.6689276	162.3782131	154.7498633
AAEL000488	5578454	3865.761415	3468.472776	3655.428568	921.0051072	921.013156	953.1736583	3663.22092	931.7306405	1.975593376	5.28E-226	1.52E-223	LOC5578454	NC_035109.1	161731973	161873280	+	4186	protein_coding	cytochrome P450	interleukin-1 receptor accessory protein-like 1%2C transcript variant X1	-	4268	3548	3583	946	888	893	57.53000541	51.65258662	54.36957584	13.62294658	13.69963889	14.15853368
CYP9AE1	5578920	3690.044987	3618.043332	3602.377414	911.2693238	1007.098845	1015.081914	3636.821911	977.8166942	1.896060612	3.35E-224	9.39E-222	LOC5578920	NC_035107.1	249121707	249123454	-	1748	protein_coding	Ccaat/enhancer binding protein [Source:UniProtKB/TrEMBL;Acc:A0A1S4F2Y9]	cytochrome P450 9e2	p450	4074	3701	3531	936	971	951	131.5069861	129.0284096	128.3112246	32.27851614	35.87345282	36.1081412
AAEL002853	5576246	392.1918211	401.7875735	383.6006535	2128.242246	2023.532283	2060.050572	392.5266827	2070.608367	-2.399125283	2.78E-223	7.63E-221	LOC5576246	NC_035109.1	232851986	232855936	+	3951	protein_coding	None	CCAAT/enhancer-binding protein	bZIP_2	433	411	376	2186	1951	1930	6.183723964	6.339317151	6.044900768	33.35202973	31.88934637	32.42024726
AAEL003982	5573643	1767.127582	1624.74683	1557.867548	201.5307158	197.0636257	181.4552317	1649.913987	193.3498578	3.092362834	1.58E-219	4.24E-217	LOC5573643	NC_035108.1	279372518	280797969	-	5858	protein_coding	Tetraspanin [Source:UniProtKB/TrEMBL;Acc:A0A0P6IVF7]	neural cell adhesion molecule 1-B	V-set	1951	1662	1527	207	190	170	18.79217855	17.28977492	16.55762454	2.130100623	2.094592825	1.926041309
AAEL021846	23687858	1745.389467	1772.362216	1781.294524	240.4738493	217.8071653	276.4523824	1766.348736	244.9111323	2.851614086	4.11E-216	1.08E-213	LOC23687858	NC_035108.1	367265544	367512413	+	2860	protein_coding	serine protease	CD63 antigen	Tetraspannin	1927	1813	1746	247	210	259	38.01761862	38.63131205	38.77810363	5.206070698	4.741859039	6.010350158
AAEL002593	5575334	37.13594611	28.34997477	23.46493359	1307.515707	1303.731461	1225.356506	29.65028483	1278.867891	-5.419090156	5.73E-216	1.47E-213	LOC5575334	NC_035109.1	256859309	256872035	+	1564	protein_coding	None	tryptase	Trypsin	41	29	23	1343	1257	1148	1.479164026	1.129975264	0.934113068	51.76287685	51.90317282	48.71595075
AAEL021679	5564933	5468.041626	4715.871666	4723.593154	1049.517448	1210.385533	1096.203076	4969.168815	1118.702019	2.151860984	2.54E-215	6.39E-213	LOC5564933	NC_035108.1	450913775	451567079	+	10757	protein_coding	matrix metalloproteinase	protein sickie%2C transcript variant X1	CH	6037	4824	4630	1078	1167	1027	31.66643952	27.32900487	27.33997941	6.04097076	7.00607957	6.336439876
AAEL005666	5566822	4325.884845	4063.822246	4079.837802	1301.674237	1293.359691	1260.580169	4156.514964	1285.204699	1.693393513	1.41E-213	3.46E-211	LOC5566822	NC_035108.1	131780299	131907881	+	4932	protein_coding	Class C Scavenger Receptor (Sushi/SCR/CCP MAM and Somatomedin B domains).	matrix metalloproteinase-14%2C transcript variant X14	Hemopexin	4776	4157	3999	1337	1247	1181	54.63997328	51.36468678	51.50349451	16.34133303	16.328217	15.8925239
SCRC1	5567900	1371.312742	1322.672961	1307.914994	4210.726309	4283.540917	4071.001493	1333.966899	4188.422906	-1.650303916	1.45E-213	3.50E-211	LOC5567900	NC_035109.1	396513493	396524277	-	2267	protein_coding	Protein tweety homolog [Source:UniProtKB/TrEMBL;Acc:Q16RK1]	MAM and LDL-receptor class A domain-containing protein 2	Somatomedin_B	1514	1353	1282	4325	4130	3814	37.68283625	36.37089298	35.92070616	115.0042084	117.6505358	111.65938
AAEL010941	5580108	1229.109241	1225.892013	1210.994616	96.3842554	89.19722006	105.6709879	1221.998623	97.08415445	3.654928866	1.10E-208	2.59E-206	LOC5580108	NC_035107.1	140197184	140238538	-	6187	protein_coding	Epoxide hydrolase [Source:UniProtKB/TrEMBL;Acc:Q16QD6]	protein tweety%2C transcript variant X2	-	1357	1254	1187	99	86	99	12.37567682	12.35165373	12.18649918	0.964571043	0.897663803	1.061991699
AAEL011314	5574682	13811.85469	14394.94409	14060.5963	6490.846775	6212.690095	6230.31875	14089.13169	6311.285207	1.158373088	7.72E-208	1.79E-205	LOC5574682	NC_035108.1	331548475	331559372	-	1644	protein_coding	None	juvenile hormone epoxide hydrolase 1	EHN	15249	14725	13782	6667	5990	5837	523.3699451	545.8347458	532.4989958	244.4599864	235.2991656	235.6426638
AAEL024519	5577442	2068.743925	2022.624062	1865.972328	306.6771763	339.1568716	275.3849987	1985.780105	307.0730155	2.692715818	8.23E-207	1.87E-204	LOC5577442	NC_035107.1	36288222	36657229	+	3610	protein_coding	fibulin 1 and	uncharacterized LOC5577442	-	2284	2069	1829	315	327	258	35.69917056	34.92697524	32.18213589	5.259960627	5.849731448	4.743277655
AAEL000549	5563695	2967.25267	3257.314343	2995.349784	712.659343	699.0572828	780.2574964	3073.305599	730.6580407	2.0730579	1.72E-205	3.85E-203	LOC5563695	NC_035109.1	388129394	388216451	+	3651	protein_coding	Serine Protease Inhibitor (serpin) likely cleavage at T/I.	fibulin-1%2C transcript variant X1	EGF_CA	3276	3332	2936	732	674	731	50.62922602	55.61614047	51.08019882	12.08588311	11.92184419	13.28836619
SRPN3	5566832	505.411169	480.9719858	502.9657505	2220.732188	2154.216582	2268.190396	496.4496351	2214.379722	-2.156968736	7.03E-203	1.54E-200	LOC5566832	NC_035108.1	132297829	132307971	+	1588	protein_coding	None	serine protease inhibitor 27A	Serpin	558	492	493	2281	2077	2125	19.82681384	18.88088262	19.71990334	86.58724638	84.46589271	88.81257861
AAEL007682	5569496	5771.469479	5495.007179	5571.391407	1978.311182	2070.205247	2107.015455	5612.622688	2051.843961	1.452280345	3.99E-198	8.60E-196	LOC5569496	NC_035108.1	250118232	250623778	+	7315	protein_coding	membrane-associated guanylate kinase (maguk)	protein bunched%2C class 2/F/G isoform%2C transcript variant X1	-	6372	5621	5461	2032	1996	1974	49.15080835	46.8281437	47.42050851	16.74512965	17.62144767	17.91013508
AAEL010294	5573102	1938.315236	1767.474289	1774.153023	308.6243329	327.7479249	304.204359	1826.647516	313.525539	2.542964583	2.19E-197	4.63E-195	LOC5573102	NC_035108.1	341160180	341232425	+	3865	protein_coding	None	MAGUK p55 subfamily member 7%2C transcript variant X3	PDZ	2140	1808	1739	317	316	285	31.24161695	28.50733474	28.57975125	4.944118887	5.279988326	4.893971153
AAEL026843	110679374	13432.34343	12907.0592	12901.63262	5995.295402	5791.596242	6048.863518	13080.34509	5945.251721	1.137682083	4.79E-195	9.96E-193	LOC110679374	NC_035109.1	31459419	31462927	-	3509	protein_coding	None	uncharacterized LOC110679374	-	14830	13203	12646	6158	5584	5667	238.4662987	229.2962449	228.9170655	105.7877689	102.7678852	107.1854629
AAEL019650	110674010	6164.567054	5839.117218	5873.3749	2171.079692	2273.491935	2111.28499	5959.019724	2185.285539	1.447344045	4.46E-194	9.11E-192	LOC110674010	NC_035108.1	431897403	431909914	-	1339	protein_coding	None	von Willebrand factor D and EGF domain-containing protein-like	-	6806	5973	5757	2230	2192	1978	286.8009568	271.8439207	273.1014545	100.3929989	105.7195609	98.04190781
AAEL005464	5566549	28.98415306	33.23790146	52.03093971	1070.936171	1105.630658	1073.788018	38.08433141	1083.451616	-4.84353207	2.27E-193	4.57E-191	LOC5566549	NC_035109.1	382373572	382512610	+	5124	protein_coding	None	uncharacterized LOC5566549%2C transcript variant X1	-	32	34	51	1100	1066	1006	0.352379054	0.404368655	0.632221725	12.94084709	13.43517914	13.03031465
AAEL026175	110680285	2818.708885	2558.340827	2710.709937	367.0390332	477.1014096	501.6703465	2695.919883	448.6035964	2.589878194	6.16E-190	1.22E-187	LOC110680285	NW_018734587.1	131999	149731	-	11730	protein_coding	None	uncharacterized LOC110680285	DUF1081	3112	2617	2657	377	460	470	14.96962098	13.59607019	14.38804883	1.937414204	2.532533492	2.659291156
AAEL026712	110676128	1018.974131	1058.72492	1101.831664	33.10166347	34.22684026	41.62796492	1059.843572	36.31882288	4.870621181	2.57E-186	5.00E-184	LOC110676128	NC_035108.1	152826819	152853081	-	1242	protein_coding	leucine-rich immune protein (Short)	uncharacterized LOC110676128%2C transcript variant X1	-	1125	1083	1080	34	33	39	51.10932611	53.13914328	55.23451187	1.650199543	1.7158832	2.084054416
LRIM10A	5570482	627.6880648	646.1839078	641.7149231	2359.95389	2420.771065	2381.33307	638.5289652	2387.352675	-1.902837036	1.40E-185	2.69E-183	LOC5570482	NC_035108.1	48276926	48278502	-	1520	protein_coding	nitric oxide synthase	leucine-rich repeat transmembrane neuronal protein 3	-	693	661	629	2424	2334	2231	25.72520681	26.50120118	26.28545011	96.13204231	99.16368149	97.41414559
AAEL009745	5572370	1322.401983	1175.057575	1181.408396	117.8029788	129.6471222	96.06453444	1226.289318	114.5048785	3.419359567	6.72E-178	1.27E-175	LOC5572370	NC_035108.1	443609088	444054361	-	5968	protein_coding	None	nitric oxide synthase%2C transcript variant X1	NAD_binding_1	1460	1202	1158	121	125	90	13.80362872	12.27392148	12.32503342	1.222181476	1.352622404	1.000874762
AAEL019857	5564429	924.7756336	914.0422901	965.1229209	2965.519616	2947.65697	2982.270102	934.6469482	2965.148896	-1.665986248	4.67E-177	8.66E-175	LOC5564429	NC_035109.1	149548412	149550298	-	1568	protein_coding	None	uncharacterized LOC5564429	-	1021	935	946	3046	2842	2794	36.74082567	36.33902243	38.32246522	117.1016413	117.0505323	118.2623179
AAEL010778	5573844	2830.483697	2714.754481	2569.920336	735.0516447	642.012549	683.1255782	2705.052838	686.729924	1.977371382	1.04E-173	1.89E-171	LOC5573844	NC_035108.1	305340218	305482412	-	2200	protein_coding	ANK_REP_REGION domain-containing protein [Source:UniProtKB/TrEMBL;Acc:A0A1S4FC93]	protein rolling stone%2C transcript variant X4	-	3125	2777	2519	755	619	640	80.14871595	76.92382771	72.73004351	20.68728093	18.17035223	19.30737966
AAEL006004	5567333	172.9991636	188.67397	153.0321756	1299.72708	1234.240603	1354.509936	171.5684364	1296.159206	-2.915922402	1.36E-172	2.44E-170	LOC5567333	NC_035108.1	471841704	471889174	-	7002	protein_coding	None	uncharacterized LOC5567333	-	191	193	150	1335	1190	1269	1.539148378	1.679743194	1.3607474	11.49312951	10.97539686	12.02833622
AAEL026410	5568574	1355.91491	1310.941937	1182.42861	142.1424373	152.4650157	168.6466271	1283.095153	154.4180267	3.057314842	6.46E-171	1.15E-168	LOC5568574	NC_035109.1	405333696	405635247	+	5268	protein_coding	None	putative polypeptide N-acetylgalactosaminyltransferase 9%2C transcript variant X1	Glycos_transf_2	1497	1341	1159	146	147	158	16.0341249	15.51281806	13.97481381	1.670652908	1.802050455	1.990569585
AAEL010558	5573532	2691.903216	2760.700992	2717.851439	862.5904069	818.3326352	816.5485427	2723.485215	832.4905283	1.709363175	3.41E-169	5.97E-167	LOC5573532	NC_035107.1	50513229	50536519	+	1356	protein_coding	ku P80 DNA helicase	uncharacterized LOC5573532	-	2972	2824	2664	886	789	765	123.6682866	126.9149229	124.7908928	39.38702455	37.57618555	37.44275438
AAEL003684	5578760	2419.271026	2419.523709	2375.059366	706.8178729	715.6521144	698.0689502	2404.618034	706.8463125	1.766346605	7.09E-166	1.22E-163	LOC5578760	NC_035108.1	317087631	317097001	-	2384	protein_coding	patched 1,	X-ray repair cross-complementing protein 5	-	2671	2475	2328	726	690	654	63.21743418	63.26691233	62.02761543	18.35732983	18.69124446	18.2069643
AAEL002850	5576239	41.66472003	29.32756011	26.52557711	883.035552	971.8348279	888.0632517	32.50595241	914.3112105	-4.802353614	7.39E-165	1.26E-162	LOC5576239	NC_035109.1	233683279	233767781	-	6678	protein_coding	bm-40 precursor	protein patched	-	46	30	26	907	937	832	0.388669664	0.273767902	0.247306365	8.187286984	9.061259209	8.268808898
AAEL013656	5578380	1771.656356	1759.653607	1833.325464	4726.722828	4901.698395	4522.504804	1788.211809	4716.975343	-1.399647897	4.35E-162	7.28E-160	LOC5578380	NC_035107.1	42989421	43003927	-	1446	protein_coding	None	SPARC	-	1956	1800	1797	4855	4726	4237	76.32552243	75.85983604	78.93836827	202.3951413	211.067226	194.4716121
AAEL014316	5564096	1321.496229	1375.462569	1295.67242	176.2176791	222.9930501	196.3986037	1330.877073	198.5364443	2.746703472	1.56E-161	2.57E-159	LOC5564096	NC_035108.1	51704272	51754103	-	5165	protein_coding	xaa-pro aminopeptidase	uncharacterized LOC5564096%2C transcript variant X1	DUF229	1459	1407	1270	181	215	184	15.93874763	16.60089333	15.61858753	2.112454631	2.688211979	2.364359658
AAEL007892	5569755	1940.126746	1881.851774	1768.031736	440.0574085	404.4990212	410.9427306	1863.336752	418.4997201	2.154155445	2.29E-161	3.73E-159	LOC5569755	NC_035107.1	63402714	63439106	-	2461	protein_coding	None	xaa-Pro aminopeptidase ApepP	Peptidase_M24	2142	1925	1733	452	390	385	49.11080816	47.6679865	44.72963041	11.0714872	10.23406972	10.38281604
AAEL019716	5564518	27458.86201	26398.71444	27883.48261	12145.38976	11815.52013	13142.69569	27247.01969	12367.86853	1.139585742	9.87E-161	1.59E-158	LOC5564518	NC_035109.1	64425951	64592823	-	3099	protein_coding	ATP-binding cassette transporter	microtubule-associated protein Jupiter%2C transcript variant X4	-	30316	27004	27331	12475	11392	12313	551.9751806	531.0240744	560.1989708	242.6599587	237.3962083	263.6989173
AAEL005929	5567255	2332.318567	2402.904758	2314.86671	6057.604415	5897.388294	5566.406079	2350.030012	5840.466263	-1.313590091	1.96E-159	3.12E-157	LOC5567255	NC_035109.1	138489236	138524582	+	4918	protein_coding	None	probable multidrug resistance-associated protein lethal(2)03659%2C transcript variant X2	ABC_membrane	2575	2458	2269	6222	5686	5215	29.54322738	30.45797611	29.30585066	76.26418328	74.66442226	70.3771753
None	novel.801	1322.401983	1279.659206	1271.187272	182.0591491	225.0674041	198.5333712	1291.082821	201.8866415	2.678629644	1.00E-156	1.57E-154	-	NW_018735296.1	25032	26579	-	1548	-	Poly [ADP-ribose] polymerase [Source:UniProtKB/TrEMBL;Acc:Q16NZ4]	- && - && -	-	1460	1309	1246	187	217	186	53.21709057	51.53192639	51.12760469	7.281985194	9.052825633	7.974583894
AAEL011815	5575412	4374.795603	4461.699478	4337.952071	1774.833309	1682.301057	1771.856968	4391.482384	1742.997112	1.333059522	6.61E-156	1.02E-153	LOC5575412	NC_035109.1	113276789	113285804	-	3455	protein_coding	None	poly [ADP-ribose] polymerase	WGR	4830	4564	4252	1823	1622	1660	78.88025523	80.50174075	78.17242147	31.80663743	30.31783438	31.88791177
AAEL025762	5567941	7784.962362	7295.71937	7567.951191	3440.625844	3310.668912	3340.911031	7549.544308	3364.068596	1.166126463	8.17E-156	1.25E-153	LOC5567941	NC_035109.1	230709272	230838005	+	10386	protein_coding	amino acid transporter	A-kinase anchor protein 9%2C transcript variant X1	-	8595	7463	7418	3534	3192	3130	46.69461413	43.7897848	45.36771138	20.51149749	19.84768883	20.0014768
AAEL007197	5568890	902.1317641	949.2353623	982.4665674	3057.035979	2912.392953	2857.386208	944.6112312	2942.271713	-1.640177615	2.29E-154	3.45E-152	LOC5568890	NC_035108.1	318020704	318151404	-	3504	protein_coding	lachesin	proton-coupled amino acid transporter-like protein pathetic%2C transcript variant X1	Aa_trans	996	971	963	3140	2808	2677	16.03852661	16.88740115	17.45703772	54.0187701	51.75214846	50.70494513
AAEL009295	5571779	4013.399444	3922.072372	3827.844819	1388.322709	1511.166856	1390.800982	3921.105545	1430.096849	1.455462908	9.49E-153	1.41E-150	LOC5571779	NC_035108.1	17195870	17253450	+	2318	protein_coding	None	lachesin	I-set	4431	4012	3752	1426	1457	1303	107.8592874	105.4763713	102.8153028	37.08388582	40.59209798	37.30757558
AAEL006711	5568284	3774.280182	3713.846695	3697.257363	1407.794276	1393.965858	1472.989528	3728.461413	1424.916554	1.388059932	6.59E-152	9.69E-150	LOC5568284	NC_035107.1	166930185	166992918	-	2892	protein_coding	isoleucyl tRNA synthetase	BCL2/adenovirus E1B 19 kDa protein-interacting protein 3%2C transcript variant X6	-	4167	3799	3624	1446	1344	1380	81.30072903	80.05319919	79.5972862	30.1404093	30.01209815	31.66991087
AAEL000388	5576333	7171.766373	6766.845703	7060.904583	13712.85088	13598.42735	13795.93453	6999.838886	13702.40425	-0.968934907	8.78E-151	1.28E-148	LOC5576333	NC_035109.1	97604224	97623090	+	4092	protein_coding	carboxylase:pyruvate/acetyl-coa/propionyl-coa	isoleucine--tRNA ligase%2C cytoplasmic	-	7918	6922	6921	14085	13111	12925	109.181511	103.0869422	107.4339602	207.4915274	206.9167128	209.6336375
AAEL009691	5572254	6023.269308	5572.236421	5568.330763	2200.287042	2268.30605	2354.648477	5721.278831	2274.413856	1.3314136	1.63E-150	2.34E-148	LOC5572254	NC_035109.1	209762647	209831733	+	4484	protein_coding	ethanolamine-phosphate cytidylyltransferase	pyruvate carboxylase%2C mitochondrial%2C transcript variant X3	CPSase_L_D2	6650	5700	5458	2260	2187	2206	83.68069326	77.46703595	77.3172303	30.38239297	31.49767932	32.65171128
AAEL005651	5566800	7787.679626	7586.062215	7696.498219	3744.382286	3659.160376	3587.476669	7690.08002	3663.67311	1.06954934	7.06E-150	1.00E-147	LOC5566800	NC_035108.1	381786633	381814263	+	2923	protein_coding	Clip-Domain Serine Protease family B. Protease homologue.	ethanolamine-phosphate cytidylyltransferase%2C transcript variant X1	CTP_transf_2	8598	7760	7544	3846	3528	3361	165.9731565	161.7858718	163.9386012	79.31578117	77.94623438	76.31426759
CLIPB21	5568359	46.19349394	44.9689255	72.43522979	907.3750104	851.5222985	834.6940659	54.53254975	864.5304583	-3.995617869	2.03E-147	2.85E-145	LOC5568359	NC_035107.1	299703081	299705768	+	2460	protein_coding	None	serine protease easter	Trypsin	51	46	71	932	821	782	1.169780284	1.139542198	1.833291827	22.83809876	21.55278656	21.09782518
AAEL018320	5564557	266.2919063	224.8446275	236.6897649	1296.806345	1436.490114	1366.251156	242.6087662	1366.515872	-2.491621267	2.53E-147	3.51E-145	LOC5564557	NC_035108.1	387705092	388192135	+	9186	protein_coding	ANK_REP_REGION domain-containing protein [Source:UniProtKB/TrEMBL;Acc:A0A1S4F5J5]	uncharacterized LOC5564557%2C transcript variant X1	-	294	230	232	1332	1385	1280	1.805885111	1.525840305	1.604242082	8.740915566	9.736855173	9.248037284
AAEL003726	5578868	2358.585455	2344.249638	2400.564728	624.0637143	643.049726	730.0904617	2367.799941	665.734634	1.8316577	1.89E-146	2.59E-144	LOC5578868	NC_035108.1	197933871	197937373	+	3442	protein_coding	Clip-Domain Serine Protease family B.	uncharacterized LOC5578868	-	2604	2398	2353	641	620	684	42.68736446	42.45667705	43.42295973	11.22603275	11.63258411	13.18898211
CLIPB46	5565977	3990.755575	4104.88083	4050.251581	1529.491568	1609.698669	1430.294179	4048.629329	1523.161472	1.410030271	1.97E-143	2.67E-141	LOC5565977	NC_035109.1	82887794	82897028	-	1237	protein_coding	None	serine protease easter	Trypsin	4406	4199	3970	1571	1552	1340	200.9759181	206.8634972	203.8586612	76.55712695	81.0246932	71.89540626
AAEL019604	5573673	59662.06757	56694.08404	58576.63597	33589.42622	33238.4106	33424.05368	58310.92919	33417.29683	0.803181997	2.32E-143	3.11E-141	LOC5573673	NC_035108.1	136168392	136332685	+	3677	protein_coding	valyl-tRNA synthetase	synaptic vesicle membrane protein VAT-1 homolog-like%2C transcript variant X2	ADH_N	65870	57994	57416	34501	32047	31314	1010.795411	961.1631718	991.8538058	565.6101503	562.8454096	565.2114625
AAEL004327	5564593	8395.441085	8447.314897	7927.066697	16659.87251	16082.46621	16025.69911	8256.60756	16256.01261	-0.977254396	3.44E-143	4.56E-141	LOC5564593	NC_035109.1	365723170	365735166	-	3613	protein_coding	None	valine--tRNA ligase	-	9269	8641	7770	17112	15506	15014	144.7551917	145.7483783	136.6033714	285.5038384	277.1578579	275.800147
AAEL023591	110679583	10778.48192	10473.8493	10875.48661	5140.493621	4872.65744	5311.301371	10709.27261	5108.150811	1.068035876	1.18E-141	1.55E-139	LOC110679583	NC_035109.1	363692197	363696042	-	3846	protein_coding	Clip-Domain Serine Protease family C	myb-like protein V	-	11900	10714	10660	5280	4698	4976	174.5849929	169.7657395	176.0582114	82.75681806	78.8858502	85.86914431
CLIPC3	5579962	65.21434439	51.81202286	56.11179772	752.5760548	910.6413862	865.6481936	57.71272166	842.9552115	-3.864358325	2.79E-141	3.62E-139	LOC5579962	NC_035107.1	302475185	302497010	-	2654	protein_coding	None	serine protease snake%2C transcript variant X1	Trypsin	72	53	55	773	878	811	1.530737797	1.216977751	1.316346223	17.55729947	21.36431513	20.28084188
AAEL004863	5565600	104.1618001	116.3326551	109.1629519	885.956287	930.3477488	909.410926	109.8858024	908.5716539	-3.048567194	3.51E-141	4.51E-139	LOC5565600	NC_035107.1	288247482	288277921	-	1694	protein_coding	None	major royal jelly protein 1	-	115	119	107	910	897	852	3.830484087	4.28096072	4.012164514	32.38225793	34.19592966	33.38045347
AAEL019726	5574086	1170.23518	1207.317891	1187.529683	210.2929209	201.2123336	227.3527315	1188.360918	212.952662	2.480985175	2.35E-140	2.99E-138	LOC5574086	NC_035108.1	31586446	32566652	-	10087	protein_coding	None	collagen alpha-1(XVIII) chain%2C transcript variant X4	Collagen	1292	1235	1164	216	194	213	7.227194138	7.461267737	7.329921443	1.290835414	1.242038583	1.40146942
AAEL023850	5567071	3464.512046	3443.055557	3565.649692	7415.746196	7163.781383	7579.491767	3491.072431	7386.339782	-1.081305238	2.57E-140	3.23E-138	LOC5567071	NC_035107.1	201253246	201289460	+	5233	protein_coding	None	bifunctional glutamate/proline--tRNA ligase	HGTP_anticodon	3825	3522	3495	7617	6907	7101	41.24297006	41.0153389	42.42333496	87.74297637	85.23816648	90.06059696
AAEL027879	5578976	1880.34693	1707.841584	1780.27431	441.0309868	451.1719852	468.5814513	1789.487608	453.5948078	1.980914276	3.90E-140	4.85E-138	LOC5578976	NC_035109.1	291194504	291491025	+	8699	protein_coding	None	putative uncharacterized protein DDB_G0277255%2C transcript variant X7	-	2076	1747	1745	453	435	439	13.46564766	12.2385865	12.74190789	3.139120684	3.229351393	3.349355399
AAEL010529	5573484	851.4094962	793.7992937	859.0206124	52.57323022	68.45368051	75.78424383	834.7431341	65.60371819	3.675175517	6.49E-139	7.99E-137	LOC5573484	NC_035108.1	26413070	26428710	-	2078	protein_coding	None	uncharacterized LOC5573484	-	940	812	842	54	66	71	25.52416471	23.8132227	25.73800666	1.56648903	2.051132756	2.267664749
AAEL001803	5572437	6299.524517	5748.201782	6149.853031	2430.05153	2416.622357	2606.551034	6065.859776	2484.408307	1.288180561	3.05E-138	3.71E-136	LOC5572437	NC_035108.1	374808210	374858347	+	8337	protein_coding	beta-1,3-glucuronyltransferase s, p	chondroitin sulfate proteoglycan 4%2C transcript variant X1	Laminin_G_2	6955	5880	6028	2496	2330	2442	47.07133992	42.980871	45.92739393	18.04736995	18.04851595	19.4402525
GlcAT-P	5567681	770.7973205	864.1854379	750.877875	23.3658801	38.37554816	37.35843006	795.2868778	33.03328611	4.598055571	1.23E-137	1.48E-135	LOC5567681	NC_035109.1	62931654	63116730	+	3800	protein_coding	netrin	galactosylgalactosylxylosylprotein 3-beta-glucuronosyltransferase P	-	851	884	736	24	37	35	12.63616219	14.17673939	12.30276075	0.38072096	0.628801408	0.611294504
AAEL003047	5576886	782.5721327	808.4630737	746.797017	30.18092846	29.04095537	16.01075574	779.2774078	25.07754652	4.948447702	4.67E-136	5.58E-134	LOC5576886	NC_035107.1	129670403	129961751	+	4547	protein_coding	None	netrin-B%2C transcript variant X2	NTR	864	827	732	31	28	15	10.72156089	11.08378883	10.22573391	0.410975451	0.397675151	0.218943647
AAEL007329	5569043	9.057547832	8.798268033	5.10107252	1504.178531	1407.449158	1452.709237	7.652296129	1454.778976	-7.557817268	4.53E-135	5.36E-133	LOC5569043	NC_035108.1	345125321	345210293	+	8757	protein_coding	glutathione transferase	protein held out wings%2C transcript variant X1	KH_1	10	9	5	1545	1357	1361	0.06443382	0.062631793	0.036267951	10.63536197	10.00736813	10.31499018
GSTS1	5575278	9422.56701	9546.120816	9499.217248	4864.970952	4806.278113	5033.781604	9489.301691	4901.67689	0.953110888	2.28E-134	2.67E-132	LOC5575278	NC_035109.1	291058554	291082346	+	2301	protein_coding	None	glutathione S-transferase%2C transcript variant X4	GST_N	10403	9765	9311	4997	4634	4716	255.1004401	258.62072	257.0325168	130.9097134	130.0573165	136.0264052
AAEL001082	5568364	121.3711409	130.9964352	127.526813	912.2429021	918.938802	1021.486216	126.631463	950.8893068	-2.909240663	5.76E-134	6.69E-132	LOC5568364	NC_035107.1	299399179	299421642	+	1393	protein_coding	None	uncharacterized LOC5568364	-	134	134	125	937	886	957	5.427788419	5.862209966	5.699900274	40.54782989	41.0750389	45.59601257
AAEL026043	5575639	1081.471211	979.5405077	993.688927	147.9839073	154.5393696	131.2881971	1018.233549	144.6038247	2.815177979	7.60E-134	8.73E-132	LOC5575639	NC_035107.1	108809705	108938070	-	4189	protein_coding	None	5-hydroxytryptamine receptor 2B%2C transcript variant X8	7tm_1	1194	1002	974	152	149	123	16.08285678	14.57689578	14.76919951	2.187320226	2.297054429	1.948770938
AAEL011200	5574528	5571.297671	6112.841112	5643.826637	2457.311724	2373.060924	2261.786094	5775.988473	2364.052914	1.288367731	6.80E-133	7.74E-131	LOC5574528	NC_035107.1	3487478	3491509	-	770	protein_coding	None	uncharacterized LOC5574528	-	6151	6253	5532	2524	2288	2119	450.7380588	494.8862541	456.3518411	197.5958262	191.8936806	182.6443638
AAEL000166	5570006	2053.346094	1808.532873	2007.782144	427.4008901	514.4397808	460.0423816	1956.553704	467.2943508	2.066919285	4.38E-132	4.94E-130	LOC5570006	NC_035109.1	109173038	109418842	+	6123	protein_coding	None	protein TIC 214%2C transcript variant X4	-	2267	1850	1968	439	496	431	20.89086818	18.41260161	20.41593129	4.321946655	5.231338169	4.67174419
AAEL026652	5578196	13115.32926	13020.4591	13167.9086	6464.56016	6331.965447	6926.252933	13101.23232	6574.259513	0.994956019	7.54E-132	8.42E-130	LOC5578196	NC_035109.1	221871645	221887596	+	2813	transcribed_pseudogene	sugar transporter	failed axon connections	-	14480	13319	12907	6640	6105	6489	290.4477776	288.5423565	291.4499188	142.2910187	140.1558773	153.0996104
AAEL000902	5567207	448.3486177	377.3479401	399.9240856	1840.063058	1639.776801	1714.218248	408.5402145	1731.352702	-2.082097064	3.02E-130	3.34E-128	LOC5567207	NC_035109.1	334447652	334501573	+	3524	protein_coding	None	organic cation transporter protein%2C transcript variant X1	Sugar_tr	495	386	392	1890	1581	1606	7.925716383	6.67512023	7.065754243	32.32995096	28.97285869	30.24653882
AAEL000647	5565454	3873.007453	3781.300084	3727.863798	1596.668473	1615.921731	1613.884179	3794.057111	1608.824794	1.237985653	1.63E-129	1.79E-127	LOC5565454	NC_035109.1	395239027	395241176	-	1959	protein_coding	None	maltase A1	-	4276	3868	3654	1640	1558	1512	123.1607964	120.3260657	118.4792968	50.46479965	51.36039975	51.22516884
AAEL013533	5578155	3172.859006	3545.702017	3479.951673	7847.041399	7911.585984	7458.877407	3399.504232	7739.168263	-1.187378053	5.65E-128	6.15E-126	LOC5578155	NC_035108.1	246241294	246253960	-	2310	protein_coding	None	ribosome biogenesis protein NSA2 homolog%2C transcript variant X1	-	3503	3627	3411	8060	7628	6988	85.56524251	95.68486825	93.79465714	210.3304753	213.2524761	200.7737635
AAEL005895	5567168	1201.030843	1240.555793	1095.710377	213.2136559	224.0302271	189.9943014	1179.099004	209.0793948	2.494941876	4.24E-127	4.57E-125	LOC5567168	NC_035109.1	174932735	175252046	+	6408	protein_coding	None	beta-amyloid-like protein%2C transcript variant X1	-	1326	1269	1074	219	216	178	11.67589684	12.0683197	10.64609014	2.060159063	2.176840586	1.843586599
None	5572108	3531.5379	3325.745317	3540.144329	1022.257254	1061.032048	1243.502029	3465.809182	1108.930444	1.645049152	1.80E-126	1.93E-124	LOC5572108	NC_035108.1	180600830	180653079	-	2555	protein_coding	None	uncharacterized LOC5572108%2C transcript variant X3	-	3899	3402	3470	1050	1023	1165	86.10563202	81.14300599	86.26744408	24.77293915	25.8571174	30.26223952
AAEL002010	5573174	341.4695533	357.7962334	335.6505718	1624.902245	1492.497671	1402.542203	344.9721195	1506.647373	-2.127200415	2.03E-126	2.15E-124	LOC5573174	NC_035108.1	426390705	426399364	+	1217	protein_coding	None	cell division cycle protein 123 homolog	-	377	366	329	1669	1439	1314	17.47913755	18.32728759	17.17171534	82.66942174	76.35994267	71.65901437
AAEL019868	5570871	14943.14241	15547.5172	16162.23817	7881.116641	7563.094519	8088.633799	15550.96593	7844.281653	0.987206075	9.05E-126	9.49E-124	LOC5570871	NC_035108.1	215460232	215461783	-	1493	protein_coding	None	angiopoietin-related protein 1	Fibrinogen_C	16498	15904	15842	8095	7292	7578	623.5061186	649.1637298	673.9979288	326.8407412	315.4149181	336.8688365
AAEL007902	5569758	3118.513719	3090.14725	3311.61628	1123.509401	1040.288508	1190.132843	3173.42575	1117.976918	1.505184838	1.02E-125	1.06E-123	LOC5569758	NC_035108.1	474010055	474038395	+	2915	protein_coding	None	uncharacterized LOC5569758	-	3443	3161	3246	1154	1003	1115	66.64501833	66.08358942	70.73238744	23.86417313	22.22070081	25.38647207
AAEL001815	5572454	26.26688871	29.32756011	18.36386107	647.4295944	667.9419735	660.7105202	24.65276997	658.6940293	-4.733484312	1.69E-124	1.74E-122	LOC5572454	NC_035108.1	375391952	375713975	-	5149	protein_coding	None	uncharacterized LOC5572454	PDZ	29	30	18	665	644	619	0.317793005	0.355063517	0.22205368	7.785345577	8.077153819	7.978730584
AAEL009955	5572681	53.43953221	55.72236421	73.45544429	693.1877762	749.8789547	799.4704032	60.8724469	747.512378	-3.623554852	2.73E-124	2.79E-122	LOC5572681	NC_035109.1	77687304	77708562	+	10482	protein_coding	None	apolipophorins	Vitellogenin_N	59	57	72	712	723	749	0.317597507	0.331389228	0.436311542	4.094632976	4.454403142	4.742460319
AAEL001959	5573190	1725.462862	1927.798285	1829.244606	484.842012	524.8115506	510.2094162	1827.501917	506.6209929	1.851150864	5.53E-124	5.60E-122	LOC5573190	NC_035108.1	426666151	426684601	+	1870	protein_coding	centrin	uncharacterized LOC5573190	-	1905	1972	1793	498	506	478	57.48077323	64.26477504	60.90417206	16.05339447	17.4744811	16.96494021
AAEL005663	5566804	2945.514555	3150.757541	3106.553165	1175.109053	1048.585924	1080.192321	3067.60842	1101.295766	1.477012788	5.57E-124	5.60E-122	LOC5566804	NC_035108.1	381882668	381886081	+	1207	protein_coding	None	caltractin	-	3252	3223	3045	1207	1011	1012	152.0241189	162.727414	160.2464391	60.28081861	54.09277523	55.6466835
AAEL000288	5573780	686.5621257	749.8079535	699.8671498	33.10166347	18.66918559	18.14552317	712.0790763	23.30545741	4.919913851	6.06E-124	6.05E-122	LOC5573780	NC_035108.1	74990331	75332133	+	3288	protein_coding	ribonucleoside-diphosphate reductase large chain	protein FAM133A%2C transcript variant X1	-	758	767	686	34	18	17	13.00788309	14.21579796	13.25258711	0.623341798	0.353537978	0.343149331
AAEL010644	5573651	5106.645468	4843.935345	4963.343562	1751.467429	1937.446594	2066.454874	4971.308125	1918.456299	1.374523959	2.51E-123	2.48E-121	LOC5573651	NC_035108.1	279113973	279130244	-	2957	protein_coding	Ribonucleoside-diphosphate reductase [Source:UniProtKB/TrEMBL;Acc:Q8WRS8]	ribonucleoside-diphosphate reductase large subunit	Ribonuc_red_lgC	5638	4955	4865	1799	1868	1936	107.5828327	102.1174642	104.5056765	36.67405907	40.79631396	43.45303064
AAEL023255	5567097	9239.604543	8642.831965	9030.93879	4557.320197	4426.67134	4584.41306	8971.125099	4522.801532	0.988149219	5.30E-123	5.19E-121	LOC5567097	NC_035107.1	22582792	22691994	-	5315	protein_coding	uridine phosphorylase	uridine phosphorylase 1%2C transcript variant X2	-	10201	8841	8852	4681	4268	4295	108.2950751	101.369151	105.7904579	53.09021861	51.85809033	53.63224082
AAEL005839	5567014	203.7948262	214.0911888	195.8811848	1024.204411	1097.333242	1094.068309	204.5890666	1071.868654	-2.388675938	2.05E-122	1.99E-120	LOC5567014	NC_035108.1	436093372	436115581	+	3732	protein_coding	lysosomal alpha-mannosidase (mannosidase alpha class 2b member 1)	lysosomal alpha-mannosidase%2C transcript variant X2	-	225	219	192	1052	1058	1025	3.401810452	3.576104221	3.26789395	16.99234222	18.30793706	18.2283884
AAEL005763	5576242	2797.876525	2558.340827	2547.475617	896.6656487	814.1839273	896.6023214	2634.564323	869.1506325	1.600089998	2.30E-122	2.22E-120	LOC5576242	NC_035109.1	233490151	233628635	-	5887	protein_coding	None	oxidative stress-induced growth inhibitor 2%2C transcript variant X1	-	3089	2617	2497	921	785	840	29.60691117	27.09052206	26.94218831	9.430717503	8.611345198	9.470028666
AAEL002835	5577660	995.4245067	898.4009247	1018.174075	113.9086655	150.3906617	111.0079065	970.6665022	125.1024112	2.956494303	4.24E-122	4.06E-120	LOC5577660	NC_035107.1	290908071	290926042	-	1440	protein_coding	Clip-Domain Serine Protease family B.	melanization protease 1	Trypsin	1099	919	998	117	145	104	43.06301454	38.89203848	44.02267311	4.897816512	6.502807353	4.793325158
CLIPB13A	5564263	4545.983257	4520.354598	4259.395555	1879.979769	1962.338841	1963.986037	4441.911137	1935.434883	1.199013681	3.81E-121	3.62E-119	LOC5564263	NC_035108.1	146101810	146108141	-	2962	protein_coding	T-box transcription factor tbx6	T-box transcription factor TBX6	T-box	5019	4624	4175	1931	1892	1840	95.60957102	95.13502985	89.5323093	39.29853502	41.25071265	41.22862131
AAEL004174	5568004	8.151793049	8.798268033	13.26278855	884.9827087	865.0055992	908.3435423	10.07094988	886.1106167	-6.47182682	2.88E-120	2.72E-118	LOC5568004	NC_035108.1	439755190	439757242	+	1945	protein_coding	serine protease, putative	serine protease 7%2C transcript variant X1	Trypsin	9	9	13	909	834	851	0.261091138	0.281987977	0.424553189	28.1723723	27.69120297	29.03862162
AAEL006434	5571086	4228.969083	4994.483487	4984.768067	1649.241704	1711.342013	1676.859818	4736.073546	1679.147845	1.495695842	3.13E-120	2.93E-118	LOC5571086	NC_035109.1	132519746	132533473	+	666	lncRNA	None	uncharacterized LOC5571086	-	4669	5109	4886	1694	1650	1571	395.5659246	467.4868091	466.0018	153.326887	159.9945146	156.5553809
AAEL026403	5579115	2630.31189	3000.209399	2903.530479	977.4726507	967.6861199	993.7342395	2844.683923	979.6310034	1.537656846	3.31E-119	3.07E-117	LOC5579115	NC_035109.1	342858078	342859960	-	1060	protein_coding	None	uncharacterized LOC5579115	-	2904	3069	2846	1004	933	931	154.5823748	176.4406751	170.5443716	57.09617159	56.8422364	58.29212119
AAEL003864	5576221	32095.42074	33885.06295	32954.96891	18920.52141	18705.48679	17768.73672	32978.4842	18464.91497	0.836636932	4.12E-116	3.80E-114	LOC5576221	NC_035109.1	234963033	235018220	+	1563	protein_coding	cathepsin l	cathepsin L	Peptidase_C1	35435	34662	32302	19434	18035	16647	1279.212478	1351.457297	1312.740232	749.5185085	745.165169	706.8756879
AAEL002833	5575043	18961.97639	17087.21411	17909.86562	8509.074669	9144.78941	9037.537923	17986.35204	8897.134001	1.015690009	7.06E-116	6.45E-114	LOC5575043	NC_035109.1	192452881	192875409	-	15647	protein_coding	None	basement membrane-specific heparan sulfate proteoglycan core protein%2C transcript variant X2	Laminin_G_2	20935	17479	17555	8740	8817	8467	75.4937695	68.07586797	71.26529906	33.67126955	36.39025813	35.91406138
AAEL018219	5578372	312.4854002	329.4462586	298.9228497	1274.414044	1247.723904	1312.881971	313.6181695	1278.339973	-2.026730737	1.82E-115	1.65E-113	LOC5578372	NC_035108.1	256114445	256193363	-	3660	protein_coding	monocarboxylate transporter	monocarboxylate transporter 10	MFS_1	345	337	293	1309	1203	1230	5.318721347	5.611209748	5.085046114	21.55945125	21.22657478	22.30437558
AAEL003524	5571671	2001.718071	2175.127375	2001.660857	633.7994976	687.648336	659.6431365	2059.502101	660.3636567	1.641337059	8.31E-115	7.49E-113	LOC5571671	NC_035108.1	298787901	298788694	+	715	protein_coding	ML domain-containing protein [Source:UniProtKB/TrEMBL;Acc:A0A1S4EZF1]	mite group 2 allergen Gly d 2.02	-	2210	2225	1962	651	663	618	174.4036059	189.6407486	174.3015792	54.88505303	59.88290558	57.36519533
AAEL001650	5568054	5751.542873	6346.484008	6384.502367	2742.570176	2777.559946	2801.882254	6160.843083	2774.004125	1.15096447	1.27E-114	1.14E-112	LOC5568054	NC_035109.1	15233922	15235118	-	1129	protein_coding	None	uncharacterized LOC5568054	-	6350	6492	6258	2817	2678	2625	317.3576792	350.4227204	352.0869899	150.4083844	153.1835072	154.3126073
AAEL006480	110679353	17679.42761	16673.69551	16736.61894	30881.90486	29402.93013	30066.06451	17029.91402	30116.9665	-0.822431223	4.84E-114	4.29E-112	LOC110679353	NC_035109.1	295387950	295404638	+	3103	protein_coding	None	heat shock 70 kDa protein cognate 5	HSP70	19519	17056	16405	31720	28349	28168	354.9318858	334.9678296	335.81711	616.2125576	589.9990962	602.4767334
AAEL025697	5566037	1228.203486	1254.241987	1348.723574	294.0206579	252.0340055	223.0831966	1277.056349	256.3792867	2.313422709	3.85E-113	3.39E-111	LOC5566037	NC_035107.1	115959020	115962380	+	1746	protein_coding	glycoside hydrolases	myrosinase 1	Glyco_hydro_1	1356	1283	1322	302	243	209	43.82124159	44.78062024	48.09451799	10.42657916	8.987883039	7.944527819
AAEL015051	5571120	3419.224307	3301.305683	3273.868344	1306.542129	1162.675392	1342.768715	3331.466111	1270.662078	1.390714175	1.54E-112	1.35E-110	LOC5571120	NC_035109.1	262863248	263217145	+	10191	protein_coding	None	protein muscleblind%2C transcript variant X1	-	3775	3377	3209	1342	1121	1258	20.90111152	20.19398115	20.00144057	7.938068744	7.103693077	8.1927534
AAEL019682	5575840	815.1793049	842.6785605	846.7780384	2433.945843	2330.536668	2224.427664	834.8786346	2329.636725	-1.481163657	8.00E-112	6.95E-110	LOC5575840	NC_035108.1	404942438	405524886	+	3779	protein_coding	activin receptor type I, putative	bone morphogenetic protein receptor type-1B%2C transcript variant X1	Pkinase	900	862	830	2500	2247	2084	13.43800646	13.90074452	13.95113564	39.87881623	38.39914536	36.60048717
AAEL012125	5564756	3839.494526	3912.296519	3807.440529	1743.678802	1718.602252	1606.412493	3853.077191	1689.564515	1.188919632	8.88E-112	7.65E-110	LOC5564756	NC_035109.1	368480816	368482897	+	2020	protein_coding	cytochrome P450	probable cytochrome P450 9f2	p450	4239	4002	3732	1791	1657	1505	118.4080626	120.73506	117.3541971	53.44700303	52.97445739	49.44827819
CYP9J9	5564092	1094.151778	1079.254212	943.6984163	192.7685108	183.580325	160.1075574	1039.034802	178.8187977	2.537315737	1.60E-111	1.37E-109	LOC5564092	NC_035109.1	311974587	312020248	-	12008	protein_coding	None	dynein heavy chain 12%2C axonemal	Dynein_heavy	1208	1104	925	198	177	150	5.676301866	5.602812407	4.893047302	0.99397086	0.95191455	0.829061262
AAEL022882	5570171	318.8256837	325.5359172	278.5185596	1294.859189	1235.27778	1318.218889	307.6267202	1282.785286	-2.058589581	2.93E-111	2.49E-109	LOC5570171	NC_035109.1	79113447	79286804	-	6828	protein_coding	ABC transporter	ATP-binding cassette sub-family G member 1%2C transcript variant X3	ABC2_membrane	352	333	273	1330	1191	1235	2.908830258	2.97206572	2.539671207	11.74187006	11.26454429	12.0043732
AAEL008138	5574108	85.14094962	91.89302168	84.67780384	732.1309097	755.0648396	675.6538922	87.23725838	720.9498805	-3.04728377	5.15E-111	4.35E-109	LOC5574108	NC_035108.1	30420446	30423780	-	2803	protein_coding	None	ovochymase-2	Trypsin	94	94	83	752	728	633	1.892230263	2.043677876	1.880889817	16.17237802	16.77272628	14.98810254
AAEL002254	5574607	5047.771407	4885.971514	5152.083246	2131.162981	1954.041425	2267.123013	5028.608722	2117.442473	1.247962712	1.50E-110	1.26E-108	LOC5574607	NC_035107.1	176590436	176642232	-	4804	protein_coding	monocarboxylate transporter	monocarboxylate transporter 12	MFS_1	5573	4998	5050	2189	1884	2124	65.45687572	63.40170551	66.77236214	27.46767526	25.32638927	29.34388129
AAEL002412	5567329	3984.415291	3872.21552	4171.657107	1740.758067	1719.639429	1823.091387	4009.429306	1761.162961	1.1869508	2.11E-109	1.75E-107	LOC5567329	NC_035109.1	154731464	154746243	-	1578	protein_coding	allergen, putative	probable fatty acid-binding protein	-	4399	3961	4089	1788	1658	1708	157.2954612	152.9697409	164.5956951	68.30298078	67.85360173	71.83678885
AAEL005997	5572428	5155.556226	5104.95063	5154.123675	2542.013039	2615.760337	2602.281499	5138.210177	2586.684958	0.990325246	4.31E-109	3.56E-107	LOC5572428	NC_035108.1	374707048	374736395	+	4366	protein_coding	macroglobulin/complement	CD109 antigen	A2M_comp	5692	5222	5052	2611	2522	2438	73.56146812	72.88880392	73.50010698	36.04975204	37.30411393	37.06090441
AAEL001794	5574430	15.39783131	12.70860938	10.20214504	730.183753	603.6370009	694.8667991	12.76952858	676.2291843	-5.716659035	1.19E-108	9.78E-107	LOC5574430	NC_035109.1	193553058	193564937	+	1570	protein_coding	cartilage associated protein	cartilage-associated protein	-	17	13	10	750	582	651	0.610968046	0.504604812	0.404584004	28.7965694	23.93970036	27.51993346
AAEL011159	novel.16	16724.76207	17395.15349	16758.04344	9956.785656	10074.09998	9991.778965	16959.31967	10007.55487	0.760987104	3.03E-108	2.47E-106	-	NC_035107.1	52837788	52842327	+	4540	-	None	- && P04146.3 RecName: Full=Copia protein; AltName: Full=Gag-int-pol protein; Contains: RecName: Full=Copia VLP protein; Contains: RecName: Full=Copia protease && PF00665:Integrase core domain	rve	18465	17794	16426	10227	9713	9361	229.48943	238.8500964	229.8181511	135.7911744	138.1633688	136.8461034
None	110680439	3070.508715	2874.100891	3181.028824	1144.928125	1033.02827	1176.256855	3041.879477	1118.071083	1.443880974	2.43E-107	1.96E-105	LOC110680439	NW_018734825.1	4533	21030	+	2823	protein_coding	Ribonucleoside-diphosphate reductase [Source:UniProtKB/TrEMBL;Acc:Q8WRS8]	ribonucleoside-diphosphate reductase large subunit-like	Ribonuc_red_lgC	3390	2940	3118	1176	996	1102	67.75760522	63.46644022	70.15741737	25.11166939	22.78472747	25.90817129
AAEL023255	5576861	711.9232596	644.2287371	652.9372826	10.70936171	11.40894675	19.21290689	669.6964264	13.77707178	5.61451554	6.59E-107	5.30E-105	LOC5576861	NC_035108.1	335211149	335411250	+	3353	protein_coding	stathmin	stathmin-1-A%2C transcript variant X2	-	786	659	640	11	11	18	13.22690459	11.97731713	12.12424716	0.197759918	0.211862703	0.356291117
AAEL012840	5565452	496.3536212	526.9184967	544.7945452	1636.585185	1691.63565	1803.87848	522.6888877	1710.699772	-1.711234538	1.15E-106	9.22E-105	LOC5565452	NC_035109.1	395049771	395067114	-	1713	protein_coding	None	MAPK regulated corepressor interacting protein 2	-	548	539	534	1681	1631	1690	18.05063247	19.17516412	19.80123394	59.1547321	61.4882278	65.4779969
AAEL000663	5568073	1820.567114	1952.237918	1808.840316	615.3015092	631.6407793	583.8588926	1860.548449	610.2670604	1.607867228	1.29E-105	1.03E-103	LOC5568073	NC_035108.1	468751480	468776685	-	2610	protein_coding	None	acetylcholine receptor subunit alpha-like 1%2C transcript variant X2	Neur_chan_LBD	2010	1997	1773	632	609	547	43.45350154	46.62783437	43.1495816	14.59673462	15.06857428	13.90954303
AAEL006535	5568624	955.5712963	1063.612847	982.4665674	211.2664992	200.1751566	202.802906	1000.550237	204.7481873	2.288118737	6.49E-105	5.12E-103	LOC5568624	NC_035108.1	398719675	398724256	+	1043	protein_coding	None	uncharacterized LOC5568624	-	1055	1088	963	217	193	190	57.07387757	63.57000923	58.64761282	12.54164682	11.95001302	12.09025152
AAEL006962	5571612	747.2476961	660.8476878	744.756588	2109.744257	2077.465486	2032.298595	717.617324	2073.169446	-1.530437126	4.66E-104	3.65E-102	LOC5571612	NC_035109.1	391040297	391042582	-	2090	protein_coding	organic cation transporter	solute carrier family 22 member 4	MFS_1	825	676	730	2167	2003	1904	22.27290633	19.71097456	22.18630274	62.50169087	61.89136216	60.46258366
AAEL009206	5564989	1347.763117	1280.636792	1180.388181	298.8885496	327.7479249	304.204359	1269.59603	310.2802778	2.033642064	8.02E-104	6.24E-102	LOC5564989	NC_035108.1	310043957	310153122	-	1687	protein_coding	None	uncharacterized LOC5564989	-	1488	1310	1157	307	316	285	49.76878938	47.32208819	43.56388843	10.96989408	12.09671303	11.21232869
AAEL004521	5576678	13120.76379	12327.3511	12270.11984	6975.688787	6986.42412	7012.711014	12572.74491	6991.607974	0.846766562	9.91E-104	7.66E-102	LOC5576678	NC_035108.1	94115322	94145067	-	5266	protein_coding	ATP-binding cassette sub-family A member 3, putative	ATP-binding cassette sub-family A member 1	ABC_tran	14486	12610	12027	7165	6736	6570	155.2161312	145.9291051	145.072407	82.01900215	82.6069527	82.80385538
AAEL012701	5577184	2246.271862	2263.110055	2411.787088	793.466345	776.8455561	877.3894145	2307.056335	815.9004385	1.499935089	1.09E-103	8.41E-102	LOC5577184	NC_035108.1	335552556	335647457	-	4513	protein_coding	autophagy related gene	WD repeat domain phosphoinositide-interacting protein 2%2C transcript variant X1	-	2480	2315	2364	815	749	822	31.00670201	31.26031496	33.2728881	10.88607737	10.71795334	12.08850313
APG18A	5573635	1183.821502	1205.362721	1214.05526	308.6243329	330.8594558	293.5305219	1201.079827	311.0047702	1.948945959	3.47E-102	2.65E-100	LOC5573635	NC_035107.1	264259372	264344280	-	2097	protein_coding	None	uncharacterized LOC5573635%2C transcript variant X1	-	1307	1233	1190	317	319	275	35.1678959	35.83210596	36.0459845	9.112551025	9.82398364	8.703627721
AAEL010623	5573668	845.9749675	910.1319488	868.202543	173.2969441	146.2419538	137.6924994	874.7698198	152.4104657	2.517904168	3.36E-101	2.55E-99	LOC5573668	NC_035108.1	136403732	136420262	+	3139	protein_coding	regulator of g protein signaling	regulator of G-protein signaling 7%2C transcript variant X1	RGS	934	931	851	178	141	129	16.78899844	18.07449004	17.22053362	3.418281527	2.90083599	2.727497982
AAEL010676	5565854	4128.430302	4521.332184	4552.197117	8814.778267	8471.661552	8707.716355	4400.653201	8664.718724	-0.977886236	4.59E-101	3.46E-99	LOC5565854	NC_035108.1	444309286	444317633	+	1878	protein_coding	seryl-tRNA synthetase	serine--tRNA ligase%2C cytoplasmic	tRNA-synt_2b	4558	4625	4462	9054	8168	8158	136.9455615	150.080351	150.9184509	290.6190265	280.876574	288.3063158
AAEL005037	5576917	858.6555345	955.1008743	970.2239934	162.5875823	176.3200862	131.2881971	927.9934674	156.7319552	2.563653707	2.08E-100	1.56E-98	LOC5576917	NC_035107.1	222074056	222104245	-	1011	protein_coding	None	uncharacterized LOC5576917	-	948	977	951	167	170	123	52.90861705	58.89129381	59.74997419	9.957365685	10.85908278	8.074581069
AAEL012860	5569890	1018.974131	886.6699007	926.3547697	134.3538106	140.018892	184.6573829	943.9996005	153.0100285	2.628723422	1.94E-99	1.45E-97	LOC5569890	NC_035107.1	283060940	283097610	-	2095	protein_coding	Clip-Domain Serine Protease family B.	serine protease easter	Trypsin	1125	907	908	138	135	173	30.29965777	26.38341126	27.53025169	3.97076514	4.161454199	5.480600162
CLIPB27	5570879	1097.774797	1183.855843	1100.81145	289.1527662	277.96343	293.5305219	1127.480697	286.8822393	1.974531793	1.63E-97	1.21E-95	LOC5570879	NC_035109.1	172551641	172553511	-	1106	protein_coding	None	uncharacterized LOC5570879	-	1212	1211	1079	297	268	275	61.83248787	66.72624776	61.96902718	16.18752543	15.64858398	16.50226703
AAEL008651	5570333	6391.00575	6128.482478	6355.93636	3426.022169	3307.557381	3354.787019	6291.808196	3362.788856	0.903730688	4.65E-97	3.42E-95	LOC5570333	NC_035108.1	205714102	205783954	-	3208	protein_coding	Coronin [Source:UniProtKB/TrEMBL;Acc:Q17LF4]	coronin-6%2C transcript variant X4	-	7056	6269	6230	3519	3189	3143	124.1061893	119.0889861	123.3565026	66.12475084	64.19711887	65.02435677
AAEL001360	5566335	29.88990785	22.48446275	13.26278855	528.6530372	511.3282499	496.3334279	21.87905305	512.104905	-4.532064885	1.06E-95	7.74E-94	LOC5566335	NC_035108.1	63657073	64103075	-	16964	protein_coding	None	titin%2C transcript variant X6	I-set	33	23	13	543	493	465	0.109762731	0.082624199	0.04867696	1.929526321	1.876782881	1.819243084
AAEL019451	5567324	1298.852359	1195.586867	1200.792471	326.148743	340.1940486	347.9670914	1231.743899	338.1032943	1.866225856	1.34E-95	9.76E-94	LOC5567324	NC_035108.1	137486121	137904526	-	6835	protein_coding	None	semaphorin-2A%2C transcript variant X2	Sema	1434	1223	1177	335	328	326	11.83804157	10.90424562	10.9382112	2.954509764	3.099065125	3.165520458
AAEL019538	5578864	353.2443654	421.3392803	420.3283757	1421.424373	1404.337627	1377.992377	398.3040071	1401.251459	-1.816886094	1.57E-95	1.14E-93	LOC5578864	NC_035108.1	197899362	197900189	-	711	protein_coding	ribonuclease UK114, putative	rutC family protein UK114	Ribonuc_L-PSP	390	431	412	1460	1354	1291	30.95025521	36.94157069	36.80747078	123.7833969	122.9828184	120.5098886
AAEL015450	110675610	2230.874031	2350.11515	2362.816791	908.3485888	943.8310495	863.5134262	2314.601991	905.2310215	1.353892094	1.68E-95	1.21E-93	LOC110675610	NC_035108.1	64848268	64849052	-	785	protein_coding	None	uncharacterized LOC110675610	Retrotrans_gag	2463	2404	2316	933	910	809	177.0369762	186.6261488	187.4033107	71.64586467	74.8629805	68.39823709
AAEL026008	5580010	4067.744731	4240.765192	4098.201663	2026.990098	2089.91161	2052.578886	4135.570529	2056.493531	1.007949797	6.63E-94	4.73E-92	LOC5580010	NC_035107.1	222688084	222704648	+	1400	protein_coding	cathepsin b	cathepsin B	Peptidase_C1	4491	4338	4017	2082	2015	1923	181.0023642	188.8292201	182.2561352	89.64618882	92.94850155	91.16272363
AAEL009637	5572936	2389.381118	2511.416731	2562.778834	922.9522638	965.611766	803.7399381	2487.858894	897.434656	1.470136058	1.27E-93	8.98E-92	LOC5572936	NC_035108.1	380822963	380824822	-	1794	protein_coding	cytochrome P450	probable cytochrome P450 6a14	p450	2638	2569	2512	948	931	753	82.97009371	87.26686069	88.94172681	31.85407806	33.51371872	27.85727176
CYP6N16	5575731	17.20934088	16.61895073	19.38407558	494.5777954	526.8859045	461.1097653	17.73745573	494.1911551	-4.80281847	1.90E-93	1.34E-91	LOC5575731	NC_035107.1	209212067	209557632	-	6583	protein_coding	zinc finger protein	transcriptional activator cubitus interruptus%2C transcript variant X1	-	19	17	19	508	508	432	0.162854204	0.157373917	0.183331928	4.651778194	4.983508865	4.355378823
AAEL012039	5572617	17.20934088	10.75343871	17.34364657	492.6306387	487.4731794	521.9506371	15.10214205	500.6848184	-5.048997003	6.37E-93	4.47E-91	LOC5572617	NC_035108.1	333920203	334105809	-	3880	protein_coding	None	MAGUK p55 subfamily member 6%2C transcript variant X3	PDZ	19	11	17	506	470	489	0.276306501	0.172770125	0.278307914	7.861364489	7.822787089	8.364561467
AAEL019859	5580164	1350.480382	1178.967916	1188.549897	3065.798184	2960.103094	3125.29952	1239.332732	3050.400266	-1.298391049	1.07E-92	7.46E-91	LOC5580164	NC_035107.1	228604815	228709604	-	4330	protein_coding	cationic amino acid transporter	large neutral amino acids transporter small subunit 1%2C transcript variant X3	-	1491	1206	1165	3149	2854	2928	19.42938147	16.97333172	17.09017027	43.83932975	42.56586374	44.879625
AAEL002557	5571453	12541.08073	12087.84269	12345.61571	7442.032811	7176.227507	7391.632233	12324.84638	7336.63085	0.7483842	2.24E-92	1.55E-90	LOC5571453	NC_035108.1	4146652	4270986	+	2816	protein_coding	Inhibitor of Apoptosis (IAP) containing Baculoviral IAP Repeat(s) (BIR domains).	death-associated inhibitor of apoptosis 1%2C transcript variant X3	BIR	13846	12365	12101	7644	6919	6925	277.4347803	267.5895553	272.9587189	163.6315971	158.6741053	163.2124074
IAP1	5571310	103.2560453	98.73611904	92.83951987	663.0068478	650.3099648	632.9585436	98.27722807	648.7584521	-2.721201085	2.83E-92	1.95E-90	LOC5571310	NC_035107.1	81036267	81046732	-	2181	protein_coding	chromatin assembly factor 1, p180-subunit, putative	trichohyalin	-	114	101	91	681	627	593	2.949296354	2.822106479	2.650294208	18.82220884	18.56552579	18.04534008
AAEL008943	5575074	11.77481218	5.865512022	15.30321756	620.1694009	513.4026038	564.6459857	10.98118059	566.0726635	-5.692856469	6.57E-92	4.50E-90	LOC5575074	NC_035109.1	281478205	281479142	+	564	protein_coding	WAP four-disulfide core domain protein 2 precursor, putative	WAP%2C Kazal%2C immunoglobulin%2C Kunitz and NTR domain-containing protein 2	-	13	6	15	637	495	529	1.300569235	0.648305691	1.689353422	68.08312315	56.67890781	62.25046666
AAEL011639	5563673	3260.71722	3281.753976	3250.40341	1576.223328	1573.397475	1557.312842	3264.291535	1568.977882	1.056878643	1.16E-91	7.89E-90	LOC5563673	NC_035109.1	385453443	385488321	-	2803	protein_coding	fasciclin, putative	fasciclin-3%2C transcript variant X1	-	3600	3357	3186	1619	1517	1459	72.46839304	72.98538966	72.1989754	34.81792555	34.95085956	34.54603729
AAEL000541	5565449	27.1726435	33.23790146	22.44471909	503.3400004	465.6924629	469.648835	27.61842135	479.5604328	-4.115889257	2.17E-91	1.47E-89	LOC5565449	NC_035109.1	395218392	395227823	-	1914	protein_coding	alpha-amylase	maltase A3	-	30	34	22	517	449	440	0.884399624	1.082541791	0.730111364	16.28274985	15.14955184	15.25726841
AAEL000642	5574517	286.2185115	306.9617958	326.4686413	1215.999343	1086.961472	1183.728541	306.5496495	1162.229786	-1.924434004	1.14E-90	7.65E-89	LOC5574517	NC_035109.1	51477492	51557136	+	4948	protein_coding	protein phosphatase 1 binding protein	protein phosphatase 1 regulatory subunit 3A	-	316	314	320	1249	1048	1109	3.60351737	3.867298055	4.107983098	15.21639904	13.67813764	14.87537417
AAEL011191	5574213	7817.569534	7398.365831	7422.060517	4159.126657	4181.897573	3965.330505	7545.998627	4102.118245	0.879348369	3.16E-90	2.12E-88	LOC5574213	NC_035108.1	183298859	183336822	+	3159	protein_coding	None	probable G-protein coupled receptor Mth-like 10%2C transcript variant X2	-	8631	7568	7275	4272	4032	3715	154.1632008	145.9954043	146.2822839	81.51935964	82.42638922	78.05041842
AAEL021016	5573760	9.057547832	4.887926685	6.121287025	651.3239077	736.395654	732.2252291	6.688920514	706.6482636	-6.708613635	4.16E-89	2.77E-87	LOC5573760	NC_035109.1	264273467	264302951	+	844	protein_coding	None	lysozyme	-	10	5	6	669	710	686	0.668539052	0.361023311	0.451561768	47.78183371	54.32644417	53.94456712
AAEL025888	novel.767	883.1109136	897.4233394	999.810214	168.4290524	170.0970243	214.5441269	926.781489	184.3567345	2.331511526	4.96E-88	3.29E-86	-	NC_035109.1	408134971	408137968	-	2852	-	None	- && - && -	-	975	918	980	173	164	201	19.28964889	19.61556616	21.82654098	3.656585421	3.713553669	4.677486897
None	5577178	6285.938195	5966.203312	6101.902949	3340.347276	3218.360161	3375.06731	6118.014819	3311.258249	0.885806863	5.60E-88	3.69E-86	LOC5577178	NC_035109.1	310532163	310568236	+	2133	protein_coding	sphingolipid delta 4 desaturase/c-4 hydroxylase protein des2	sphingolipid delta(4)-desaturase DES1	-	6940	6103	5981	3431	3103	3162	183.5852745	174.3653565	178.111232	96.96366088	93.94773154	98.38684939
AAEL013047	5571044	9293.044076	8690.733646	9177.849679	5004.192654	4990.895615	5202.428232	9053.8758	5065.838834	0.837904791	6.87E-88	4.50E-86	LOC5571044	NC_035108.1	198768206	198796149	-	13326	protein_coding	laminin A chain, putative	laminin subunit alpha	Laminin_G_2	10260	8890	8996	5140	4812	4874	43.44269708	40.65459505	42.88031811	23.25104365	23.31960489	24.27458195
AAEL008773	5568651	846.8807223	844.6337312	880.445117	190.8213541	194.9892718	203.8702897	857.3198568	196.5603052	2.125386467	5.36E-87	3.50E-85	LOC5568651	NC_035109.1	171446731	171448660	+	1735	protein_coding	cytochrome P450	probable cytochrome P450 28a5	p450	935	864	863	196	188	191	30.40754512	30.34743227	31.59509586	6.809821583	6.997674676	7.306340897
CYP6AG5	5577711	4520.622123	4845.890516	4723.593154	8894.61169	8275.635103	8922.260482	4696.701931	8697.502425	-0.889177471	9.87E-86	6.40E-84	LOC5577711	NC_035108.1	135721110	135721980	-	871	protein_coding	lethal(2)essential for life protein, l2efl	protein lethal(2)essential for life	-	4991	4957	4630	9136	7979	8359	323.3245211	346.8234479	337.653454	632.2911123	591.5966254	636.9454119
AAEL013346	5572546	10.8690574	17.59653607	23.46493359	449.7931919	436.6515075	514.4789511	17.31017569	466.9745502	-4.77040325	1.41E-85	9.07E-84	LOC5572546	NC_035107.1	92424271	92579326	-	16620	protein_coding	low-density lipoprotein receptor (ldl)	low-density lipoprotein receptor-related protein 2%2C transcript variant X1	Ldl_recept_a	12	18	23	462	421	482	0.040739853	0.066000796	0.0879033	1.675676185	1.63586121	1.924784276
AAEL009869	5574112	21114.95551	21946.79082	20589.96912	13195.88078	12776.98318	12620.74506	21217.23848	12864.53634	0.721775808	2.31E-85	1.48E-83	LOC5574112	NC_035108.1	30030788	30102139	-	2813	protein_coding	GTP cyclohydrolase i	GTP cyclohydrolase 1%2C transcript variant X5	GTP_cyclohydroI	23312	22450	20182	13554	12319	11824	467.6048752	486.3560255	455.7249756	290.4536848	282.8141281	278.9720747
AAEL002261	5567265	298.8990785	250.2618463	270.3568436	1025.177989	1239.426488	1149.572262	273.1725894	1138.058913	-2.056877687	2.48E-85	1.59E-83	LOC5567265	NC_035109.1	138961707	139399161	+	9229	protein_coding	None	uncharacterized LOC5567265%2C transcript variant X1	-	330	256	265	1053	1195	1077	2.017569584	1.690413712	1.823893975	6.877852638	8.361970619	7.74510127
AAEL026903	5573284	1854.985796	1813.4208	2138.369601	4667.334549	4288.726802	4627.108409	1935.592066	4527.723253	-1.226684682	3.25E-85	2.06E-83	LOC5573284	NC_035108.1	182803750	182814240	+	1890	protein_coding	glucosyl/glucuronosyl transferases	UDP-glucuronosyltransferase 2A3	UDPGT	2048	1855	2096	4794	4135	4335	61.1416812	59.81220282	70.44299864	152.9027748	141.2892396	152.2275792
AAEL010386	5578269	7751.449435	7297.674541	7531.223469	4230.197876	4331.251058	4192.683236	7526.782482	4251.37739	0.824206269	3.45E-85	2.18E-83	LOC5578269	NC_035108.1	216342747	216362412	-	2267	protein_coding	farnesyl-pyrophosphate synthetase	farnesyl pyrophosphate synthase	-	8558	7465	7382	4345	4176	3928	213.0050942	200.6716305	206.8382627	115.5360198	118.9609292	114.9968654
AAEL003497	5571976	2395.721402	2355.003077	2555.637333	1044.649556	1034.065446	1052.440344	2435.453937	1043.718449	1.222231834	7.89E-85	4.96E-83	LOC5571976	NC_035107.1	57336178	57409097	+	1753	protein_coding	None	coactosin-like protein	Cofilin_ADF	2645	2409	2505	1073	997	986	85.13595037	83.74571049	90.7682944	36.89750049	36.72895907	37.33026236
AAEL009467	5567994	1960.053351	1824.174239	1978.195923	658.1389561	747.8046007	716.2144734	1920.807838	707.3860101	1.441908319	9.66E-85	6.03E-83	LOC5567994	NC_035108.1	438935193	439212754	+	5459	protein_coding	sugar transporter	facilitated trehalose transporter Tret1%2C transcript variant X1	Sugar_tr	2164	1866	1939	676	721	671	22.36729112	20.83081359	22.56176521	7.464706609	8.529381668	8.157845373
AAEL006432	5565223	143.1092557	114.3774844	127.526813	749.6553198	701.1316367	869.9177285	128.3378511	773.5682283	-2.589142887	9.69E-85	6.03E-83	LOC5565223	NC_035109.1	247409468	247474543	+	5080	protein_coding	None	potassium channel subfamily K member 18%2C transcript variant X2	Ion_trans_2	158	117	125	770	676	815	1.754941333	1.403556297	1.562984465	9.137053214	8.593663847	10.64780134
AAEL027866	23687495	14423.23917	14549.40257	14303.40735	22177.14095	21957.03661	22612.52402	14425.3497	22248.90053	-0.625091683	1.20E-84	7.43E-83	LOC23687495	NC_035108.1	179117448	179133644	-	3813	protein_coding	None	nucleolar and coiled-body phosphoprotein 1%2C transcript variant X4	-	15924	14883	14020	22779	21170	21185	235.6430264	237.8654493	233.555215	360.1197921	358.5497555	368.7463299
AAEL017075	5574609	1800.640509	1655.051976	1812.921174	3894.31335	3605.227174	3915.16347	1756.204553	3804.901331	-1.115381418	1.98E-84	1.22E-82	LOC5574609	NC_035108.1	321143361	321316208	-	6526	protein_coding	None	disks large-associated protein 1%2C transcript variant X1	-	1988	1693	1777	4000	3476	3668	17.18852217	15.80947966	17.29612117	36.94809599	34.3975948	37.30339002
AAEL008686	5577665	891.2627067	918.9302168	887.5866186	208.3457642	235.4391739	207.0724409	899.2598473	216.9524597	2.051627479	3.25E-84	1.99E-82	LOC5577665	NC_035107.1	290784474	290805807	+	2877	protein_coding	None	transmembrane protease serine 9%2C transcript variant X1	Trypsin	984	940	870	214	227	194	19.29854046	19.91111952	19.20824787	4.483870414	5.09543626	4.475359336
AAEL019590	5564462	478.2385255	461.4202791	483.5816749	36.99597682	47.71014096	36.29104634	474.4134932	40.33238804	3.556939098	3.38E-83	2.06E-81	LOC5564462	NC_035108.1	117371384	117468705	+	2159	protein_coding	RNA-binding protein lin-28	protein lin-28 homolog%2C transcript variant X2	CSD	528	472	474	38	46	34	13.79909194	13.3228471	13.94549904	1.060987081	1.375943393	1.045182954
AAEL004259	5564185	1791.582961	1792.891508	1676.21243	638.6673893	683.4996281	664.980055	1753.5623	662.3823575	1.405244753	4.00E-83	2.43E-81	LOC5564185	NC_035107.1	125242552	125277320	-	3718	protein_coding	None	uncharacterized LOC5564185	RhoGAP	1978	1834	1643	656	659	623	30.01830251	30.06059922	28.06962035	10.63588408	11.44646559	11.12102212
AAEL014335	5573072	922.0583693	868.0957793	853.9195399	162.5875823	123.4240603	192.1290689	881.3578962	159.3802372	2.468529899	4.11E-83	2.48E-81	LOC5573072	NC_035108.1	360010262	360033227	-	2286	protein_coding	None	uncharacterized LOC5573072%2C transcript variant X3	-	1018	888	837	167	119	180	25.12700812	23.67251646	23.25720884	4.403716845	3.361755417	5.225914769
AAEL010260	5579871	5420.036623	5338.593525	5455.086953	3058.983136	2999.515819	2929.9683	5404.572367	2996.155752	0.85083806	5.39E-83	3.23E-81	LOC5579871	NC_035108.1	7634717	7762768	+	4019	protein_coding	None	autophagy-related protein 13 homolog%2C transcript variant X1	-	5984	5461	5347	3142	2892	2745	84.0122869	82.80600984	84.5085283	47.12673104	46.47031971	45.33048712
AAEL005985	5563987	470.0867325	471.1961324	467.2582429	13.63009672	14.52047768	9.606453444	469.5137026	12.58567595	5.216283231	1.41E-82	8.43E-81	LOC5563987	NC_035109.1	167136432	167312249	+	1350	protein_coding	None	homeobox protein Nkx-6.1	Homeobox	519	482	458	14	14	9	21.69216092	21.75809944	21.54964252	0.625134415	0.669714412	0.442460784
AAEL019872	5564091	6794.972384	6636.826853	6184.540324	11881.55003	11671.35253	11289.71756	6538.779853	11614.20671	-0.828595758	4.66E-82	2.77E-80	LOC5564091	NC_035107.1	21246017	21289388	-	3900	protein_coding	None	uncharacterized LOC5564091%2C transcript variant X2	-	7502	6789	6062	12204	11253	10577	108.5379666	106.0837563	98.73239811	188.6325924	186.336996	179.9964504
AAEL028021	110679172	509.0341882	473.1513031	489.702962	15.5772534	5.185884887	12.80860459	490.6294844	11.19058096	5.445508252	7.76E-82	4.59E-80	LOC110679172	NC_035109.1	210161842	210165588	-	2937	protein_coding	None	uncharacterized LOC110679172	BTB	562	484	480	16	5	12	10.7969626	10.04266793	10.38115443	0.328393973	0.109941444	0.271171063
AAEL022514	5575375	21.7381148	16.61895073	12.24257405	651.3239077	486.4360024	414.1448818	16.86654653	517.3015973	-4.927581613	3.01E-81	1.77E-79	LOC5575375	NC_035109.1	3730664	3744360	+	1831	protein_coding	Serine Protease Inhibitor (serpin) likely cleavage at K/A.	serine protease inhibitor 77Ba%2C transcript variant X1	Serpin	24	17	12	669	469	388	0.739591865	0.565806933	0.416295065	22.0250506	16.54168995	14.06401836
SRPN8	5573386	491.8248473	477.0616445	414.2070887	31.1545068	15.55765466	18.14552317	461.0311935	21.61922821	4.402964874	5.23E-81	3.06E-79	LOC5573386	NC_035108.1	356309156	356352442	-	3416	protein_coding	neuroendocrine protein 7b2	neuroendocrine protein 7B2	-	543	488	406	32	15	17	8.96914811	8.705819278	7.549471193	0.564691509	0.283575545	0.330291276
AAEL002055	5563701	1015.351112	932.6164115	988.5878545	248.262476	249.9596516	195.33122	978.8517926	231.1844492	2.080324928	6.45E-81	3.76E-79	LOC5563701	NC_035109.1	385033399	385383459	-	5838	protein_coding	None	fasciclin-3%2C transcript variant X1	I-set	1121	954	969	255	241	183	10.83454681	9.958455146	10.54309324	2.633026507	2.665927471	2.080429687
AAEL019406	5580194	13501.1808	12956.91606	13145.46389	8245.234939	8190.586591	8351.210194	13201.18691	8262.343908	0.67614724	2.77E-80	1.61E-78	LOC5580194	NC_035107.1	226259364	226467135	+	5363	protein_coding	fimbrin/plastin	plastin-1%2C transcript variant X1	CH	14906	13254	12885	8469	7897	7824	156.8276187	150.6075892	152.6107008	95.19266321	95.09325624	96.82490693
AAEL002539	5576658	4516.999104	4797.988834	4746.037873	8010.60256	7976.928133	7968.01944	4687.008604	7985.183378	-0.768935044	1.41E-79	8.14E-78	LOC5576658	NC_035109.1	23880602	23881480	+	803	protein_coding	60S ribosomal protein L24 [Source:UniProtKB/TrEMBL;Acc:Q16LE3]	probable ribosome biogenesis protein RLP24	-	4987	4908	4652	8228	7691	7465	350.4233613	372.4746291	367.9870381	617.6719496	618.532671	616.9931042
RpL24	5574978	1064.26187	1089.030065	1028.37622	2507.937797	2475.741445	2302.346675	1060.556052	2428.675306	-1.195400902	3.65E-79	2.10E-77	LOC5574978	NC_035107.1	90394257	90421721	-	2785	protein_coding	serine hydroxymethyltransferase	serine hydroxymethyltransferase%2C cytosolic%2C transcript variant X1	SHMT	1175	1114	1008	2576	2387	2157	23.80575147	24.37629398	22.99024997	55.75705161	55.35063371	51.4032986
AAEL002510	5569141	652.1434439	756.6510509	671.3011437	1805.987816	1884.550568	1813.484933	693.3652128	1834.674439	-1.404260801	5.77E-79	3.30E-77	LOC5569141	NC_035109.1	408308997	408317909	-	1730	protein_coding	UDP-glucose 4-epimerase	UDP-glucose 4-epimerase	-	720	774	658	1855	1817	1699	23.48311049	27.26481436	24.15951164	64.63636909	67.82724888	65.17984437
AAEL007390	110676505	1802.452019	1486.907298	1693.556077	474.1326503	535.1833204	544.3656951	1660.971798	517.8938886	1.682602613	7.38E-79	4.20E-77	LOC110676505	NC_035108.1	241468967	241498439	+	11248	protein_coding	None	uncharacterized LOC110676505	-	1990	1521	1660	487	516	510	9.982676484	8.24065237	9.374349499	2.609953651	2.962577853	3.009268311
AAEL020800	5575111	653.0491987	753.7182948	732.5140139	1998.756327	1994.491328	1807.080631	713.0938358	1933.442762	-1.440334379	8.82E-79	4.99E-77	LOC5575111	NC_035109.1	21459208	21461042	-	1706	protein_coding	plasma glutamate carboxypeptidase	carboxypeptidase Q	-	721	771	718	2053	1923	1693	23.84654504	27.5412114	26.73337424	72.54192298	72.79400856	65.863374
AAEL011658	5574929	6111.127522	6407.094299	6340.633143	10854.42488	10364.50954	10353.62204	6286.284988	10524.18549	-0.743689683	9.97E-79	5.62E-77	LOC5574929	NC_035108.1	123189351	123199986	+	1507	protein_coding	eukaryotic translation initiation factor	eukaryotic translation initiation factor 2 subunit 2%2C transcript variant X1	-	6747	6554	6215	11149	9993	9700	252.6193922	265.0335613	261.9607598	445.9660562	428.2309113	427.1933911
AAEL011527	5564925	21360.41505	20608.47649	21327.58421	33757.85527	32136.92865	34193.63734	21098.82525	33362.80709	-0.661067167	2.22E-78	1.24E-76	LOC5564925	NC_035108.1	453369647	453398010	+	4383	protein_coding	None	S-adenosylmethionine synthase%2C transcript variant X2	-	23583	21081	20905	34674	30985	32035	303.5965335	293.1078333	302.9612346	476.8827526	456.5363978	485.0866259
AAEL019568	5566847	12092.73211	11927.5187	11968.13635	7170.404455	7172.078799	7604.041592	11996.12905	7315.508282	0.713715516	2.77E-78	1.54E-76	LOC5566847	NC_035109.1	120164941	120173929	-	1776	protein_coding	ubiquitin	polyubiquitin-C	ubiquitin	13351	12201	11731	7365	6915	7124	424.1701107	418.6587315	419.5661417	249.982111	251.4459246	266.2238703
AAEL000795	110678773	1966.393634	1747.922583	1787.415811	3900.15482	3768.063959	4128.640213	1833.910676	3932.286331	-1.09971119	6.30E-78	3.50E-76	LOC110678773	NC_035107.1	158154389	158228665	-	4479	protein_coding	None	uncharacterized LOC110678773%2C transcript variant X1	-	2171	1788	1752	4006	3633	3868	27.34941172	24.32731281	24.84628143	53.91492729	52.38171501	57.31541566
AAEL021877	5567999	1127.664705	1012.778409	1051.841154	2449.523097	2387.581402	2380.265687	1064.094756	2405.790062	-1.176294782	1.86E-77	1.03E-75	LOC5567999	NC_035108.1	438595583	438612421	+	2727	protein_coding	ser/thr protein kinase-lyk4	serine/threonine-protein kinase 40%2C transcript variant X2	Pkinase	1245	1036	1031	2516	2302	2230	25.76044978	23.15166902	24.01496113	55.61662619	54.51494262	54.27324246
AAEL006449	5571854	4067.744731	4291.59963	4422.629875	7554.967898	7396.109026	7436.462349	4260.658079	7462.513091	-0.809021068	2.78E-77	1.53E-75	LOC5571854	NC_035108.1	404851165	404853123	-	1391	protein_coding	prohibitin	protein l(2)37Cc	-	4491	4390	4335	7760	7131	6967	182.1734794	192.3291347	197.956758	336.2898292	331.0691276	332.4181467
AAEL009345	5578798	1770.750601	1768.451875	1532.362185	603.6185692	575.6332225	604.1391832	1690.521554	594.4636583	1.508234634	3.71E-77	2.03E-75	LOC5578798	NC_035109.1	65440134	65529298	+	3769	protein_coding	None	patched domain-containing protein 3%2C transcript variant X1	-	1955	1809	1502	620	555	566	29.26778475	29.2496125	25.31349757	9.916186664	9.50959943	9.966813623
AAEL003698	5576819	433.8565412	444.8013283	375.4389375	25.31303677	20.74353955	24.54982547	418.032269	23.53546726	4.149895493	1.61E-76	8.79E-75	LOC5576819	NC_035109.1	310667812	310694375	-	3914	protein_coding	None	putative leucine-rich repeat-containing protein DDB_G0290503%2C transcript variant X2	-	479	455	368	26	20	23	6.905321767	7.084321513	5.972213956	0.400434666	0.329992867	0.390007589
AAEL019629	5572409	567.9082491	496.6133512	519.2891826	28.23377178	62.23061865	29.88674405	527.9369276	40.11704483	3.721865539	3.54E-76	1.93E-74	LOC5572409	NC_035107.1	275885127	276237448	+	9913	protein_coding	None	papilin%2C transcript variant X4	Kunitz_BPTI	627	508	509	29	60	28	3.568877677	3.122959079	3.261527441	0.176348607	0.390878265	0.18746447
AAEL019468	5564094	1131.287724	1020.599092	1008.992145	295.9678146	252.0340055	303.1369753	1053.62632	283.7129318	1.893235922	3.67E-76	1.99E-74	LOC5564094	NC_035108.1	151461423	151617709	-	2011	protein_coding	tetraspanin, putative	tetraspanin-18%2C transcript variant X2	Tetraspannin	1249	1044	989	304	243	284	35.04447804	31.63705981	31.23867334	9.112565319	7.803502628	9.372863943
AAEL014311	5566660	2640.275193	2525.102926	2505.646822	1182.89768	1107.705012	1207.210983	2557.008314	1165.937892	1.133226762	4.14E-76	2.23E-74	LOC5566660	NC_035108.1	337081494	337113830	+	4621	protein_coding	None	Fanconi anemia group I protein	-	2915	2583	2456	1215	1068	1131	35.59359206	34.06403773	33.75986915	15.84964177	14.92556095	16.24398874
AAEL005539	110676307	1532.537093	1756.720851	1658.868784	585.1205808	623.3433634	582.7915089	1649.375576	597.085151	1.465610082	7.30E-76	3.91E-74	LOC110676307	NC_035108.1	200020815	200028863	-	1646	protein_coding	None	L-2-hydroxyglutarate dehydrogenase%2C mitochondrial	DAO	1692	1797	1626	601	601	546	58.00157089	66.5312884	62.74788199	22.01018954	23.57979468	22.01551531
AAEL025437	5569297	5211.713023	5289.714259	4978.64678	2833.112962	2725.701097	2573.462139	5160.024687	2710.758733	0.928394166	8.85E-76	4.73E-74	LOC5569297	NC_035109.1	100394991	100421826	+	1592	protein_coding	None	uncharacterized LOC5569297	-	5754	5411	4880	2910	2628	2411	203.9369981	207.129596	194.7085934	110.1866722	106.6050248	100.5125267
AAEL007534	5568362	4164.660493	4351.232335	4379.780866	2328.799383	2271.417581	2342.907257	4298.557898	2314.37474	0.893011229	1.12E-75	5.95E-74	LOC5568362	NC_035107.1	299625882	299627035	+	1086	protein_coding	clip-domain serine protease, putative	melanization protease 1	Trypsin	4598	4451	4293	2392	2190	2195	238.8957204	249.7672295	251.0957858	132.7732211	130.2295883	134.1438426
AAEL001098	5579851	8648.14667	8136.44276	7933.187984	4560.240932	4570.83894	4791.485501	8239.259138	4640.855124	0.828478337	3.20E-75	1.69E-73	LOC5579851	NC_035109.1	218841554	218920299	+	8347	protein_coding	vacuolar sorting protein (vps)	sortilin-related receptor	fn3	9548	8323	7776	4684	4407	4489	64.5433087	60.765513	59.17444579	33.82716597	34.09635978	35.69317944
AAEL005861	5575032	4104.880677	3957.265444	3729.904227	7482.923101	6936.639625	7367.082407	3930.68345	7262.215045	-0.885312151	4.70E-75	2.48E-73	LOC5575032	NC_035109.1	94844992	94863577	-	2919	protein_coding	chaperonin-60kD, ch60	60 kDa heat shock protein%2C mitochondrial	-	4532	4048	3656	7686	6688	6902	87.60422145	84.51116652	79.5573764	158.7250332	147.9645056	156.9303356
AAEL011584	5573687	845.9749675	801.6199764	803.9290292	218.0815476	194.9892718	187.859534	817.1746577	200.3101178	2.027002412	5.50E-75	2.89E-73	LOC5573687	NC_035108.1	135762710	135763823	+	1114	protein_coding	lethal(2)essential for life protein, l2efl	protein lethal(2)essential for life	-	934	820	788	224	188	176	47.30759972	44.85763255	44.93134171	12.12109818	10.89853282	10.48560565
AAEL013348	5580160	538.924096	539.627106	525.4104696	84.70131535	70.52803447	86.45808099	534.6538905	80.56247694	2.730203146	1.29E-74	6.72E-73	LOC5580160	NC_035108.1	353277784	353279752	-	1673	protein_coding	None	uncharacterized LOC5580160	-	595	552	515	87	68	81	20.06736051	20.10716419	19.55328133	3.134746694	2.624873327	3.213328466
AAEL011397	5563663	3065.979941	3281.753976	3106.553165	1566.487545	1584.806422	1562.64976	3151.429027	1571.314576	1.00393485	1.95E-74	1.01E-72	LOC5563663	NC_035109.1	105057300	105059106	+	1289	protein_coding	Clip-Domain Serine Protease family B.	serine protease easter	Trypsin	3385	3357	3045	1609	1528	1464	148.1750163	158.710665	150.0523289	75.24580073	76.5536346	75.37966495
CLIPB35	5577407	3802.35858	3665.945014	3803.359671	6492.793932	6291.515545	6375.482935	3757.221088	6386.597471	-0.765415607	6.46E-74	3.34E-72	LOC5577407	NC_035107.1	193030924	193097415	-	2894	protein_coding	Adenylosuccinate synthetase [Source:UniProtKB/Swiss-Prot;Acc:Q17G75]	adenylosuccinate synthetase	-	4198	3750	3728	6669	6066	5973	81.84895436	78.96605254	81.82494793	138.9125015	135.3627775	136.9809051
AAEL003161	5565763	588.7406091	542.559862	633.553207	75.93911032	86.08568913	104.6036042	588.2845594	88.87613454	2.730168935	6.67E-74	3.44E-72	LOC5565763	NC_035108.1	282082399	282115442	+	13403	protein_coding	None	uncharacterized LOC5565763%2C transcript variant X2	Vitellogenin_N	650	555	621	78	83	98	2.736406209	2.523472946	2.943052052	0.350809808	0.399918461	0.48527744
AAEL018103	110681328	5170.954057	4971.021439	4771.543236	2664.683909	2752.667698	2696.211266	4971.172911	2704.520958	0.878576709	1.66E-73	8.51E-72	LOC110681328	NW_018736407.1	5539	25985	+	4567	protein_coding	None	uncharacterized LOC110681328	Peptidase_C1	5709	5085	4677	2737	2654	2526	70.53395875	67.85277802	65.04961328	36.12625367	37.52885246	36.70864703
AAEL023294	5568826	114.1251027	116.3326551	86.71823285	606.5393042	596.376762	691.6646479	105.7253302	631.5269047	-2.574860219	2.89E-73	1.48E-71	LOC5568826	NC_035108.1	309053752	309071391	+	4414	protein_coding	Macroglobulin/complement [Source:UniProtKB/TrEMBL;Acc:A0A1S4EXZ1]	CD109 antigen	A2M_comp	126	119	85	623	575	648	1.610673244	1.642942333	1.223192917	8.508144539	8.412612671	9.743359353
AAEL001163	5579901	2608.573776	2867.257793	2770.902593	5251.481552	5034.457048	5048.724976	2748.911387	5111.554526	-0.89540446	3.06E-73	1.56E-71	LOC5579901	NC_035109.1	55218179	55219771	-	1257	protein_coding	heat shock protein, putative	10 kDa heat shock protein%2C mitochondrial	-	2880	2933	2716	5394	4854	4730	129.2785398	142.1950482	137.2469963	258.6752073	249.3789961	249.7421847
AAEL001052	5566471	2340.47036	2219.118715	2259.775127	1029.072303	1026.805208	925.4216817	2273.1214	993.7663973	1.19326506	3.10E-73	1.57E-71	LOC5566471	NC_035107.1	247121983	247144109	-	2294	protein_coding	annexin x	annexin B10%2C transcript variant X2	-	2584	2270	2215	1057	990	867	63.55772212	60.30316841	61.33221899	27.77542514	27.87001221	25.08370747
AAEL005407	5563808	804.3102475	745.8976122	769.2417361	154.7989556	149.3534847	196.3986037	773.1498652	166.850348	2.214583917	4.04E-73	2.04E-71	LOC5563808	NC_035108.1	305604250	305606282	-	2033	protein_coding	Serine Protease Inhibitor (serpin) likely cleavage at S/L.	serine protease inhibitor 28Dc	Serpin	888	763	754	159	144	184	24.64590756	22.87151046	23.55821212	4.714535248	4.574256264	6.00684586
SRPN16	5571584	8494.168357	7966.342911	7994.400854	4696.5419	4888.215095	4638.84963	8151.637374	4741.202208	0.782007041	1.78E-72	8.95E-71	LOC5571584	NC_035109.1	168892902	168955202	-	7927	protein_coding	synaptotagmin, putative	extended synaptotagmin-2%2C transcript variant X9	C2	9378	8149	7836	4824	4713	4346	66.75297078	62.64741379	62.79049834	36.68407581	38.39582111	36.387055
AAEL009169	5573067	3828.625469	3911.318933	3759.490448	6506.424029	6365.15511	6420.313051	3833.14495	6430.63073	-0.746411393	1.81E-72	9.04E-71	LOC5573067	NC_035109.1	279007346	279012890	-	1378	protein_coding	fibrillarin	rRNA 2'-O-methyltransferase fibrillarin	-	4227	4001	3685	6683	6137	6015	173.0821409	176.9404068	169.8621573	292.3488467	287.6088752	289.7026431
AAEL010248	5576894	34565.41404	33687.59071	34108.83152	22513.99905	22456.95592	23407.72489	34120.61209	22792.89329	0.582121509	2.21E-72	1.10E-70	LOC5576894	NC_035107.1	129110007	129146325	+	3653	protein_coding	saposin	uncharacterized LOC5576894	-	38162	34460	33433	23125	21652	21930	589.4550369	574.8748224	581.3451275	381.6024994	382.7751402	398.4327261
AAEL003046	23687722	2472.710558	2923.957743	2955.561418	1152.716751	1145.043383	1115.415983	2784.076573	1137.725373	1.290362054	8.27E-72	4.11E-70	LOC23687722	NC_035109.1	347276443	347277459	+	947	protein_coding	None	farnesol dehydrogenase	adh_short	2730	2991	2897	1184	1104	1045	162.6604226	192.4749084	194.3152461	75.36693689	75.28604316	73.23730503
AAEL017302	23687932	1280.737263	1257.174743	1118.155096	405.0085883	388.9413665	395.9993586	1218.689034	396.6497712	1.619705889	1.20E-71	5.95E-70	LOC23687932	NC_035109.1	243805110	243881549	-	3441	protein_coding	None	beta-glucuronidase%2C transcript variant X2	-	1414	1286	1096	416	375	371	23.18643423	22.77529356	20.23178691	7.287654909	7.037881872	7.155751996
AAEL017512	5577062	548.8873986	618.8115183	616.2095605	114.8822438	102.6805208	100.3340693	594.6361591	105.9656113	2.486057095	1.63E-71	8.01E-70	LOC5577062	NC_035107.1	214684807	215023091	+	7153	protein_coding	None	uncharacterized LOC5577062%2C transcript variant X1	-	606	633	604	118	99	94	4.780283209	5.392909999	5.363608549	0.994427037	0.89380411	0.872179093
AAEL026027	5573599	435.6680507	448.7116697	368.297436	1273.440465	1249.798258	1274.456157	417.5590521	1265.898293	-1.598696109	1.99E-71	9.74E-70	LOC5573599	NC_035109.1	176971008	176995070	+	1772	protein_coding	serine protease	venom serine protease Bi-VSP	Trypsin	481	459	361	1308	1205	1194	15.31618442	15.78543868	12.94052348	44.49622502	43.91558854	44.72050021
AAEL002128	5578276	6366.550371	6198.868622	6202.904185	3546.745883	3318.966328	3662.193529	6256.107726	3509.301913	0.834216202	4.28E-71	2.09E-69	LOC5578276	NC_035107.1	230209412	230244990	+	2400	protein_coding	ras-related protein Rab-7	ras-related protein rab7	Ras	7029	6341	6080	3643	3200	3431	165.2538285	161.0105001	160.9165446	91.50125925	86.10613874	94.88018433
AAEL003503	110676984	5872.008259	5629.913956	5711.160794	3414.339229	3281.627957	3292.878764	5737.694336	3329.615316	0.785041781	5.05E-71	2.46E-69	LOC110676984	NC_035108.1	403800075	403885197	+	3671	protein_coding	sugar transporter	facilitated trehalose transporter Tret1-2 homolog%2C transcript variant X1	Sugar_tr	6483	5759	5598	3507	3164	3085	99.64622837	95.60274927	96.86276685	57.58780465	55.66054678	55.77464661
AAEL010348	5576170	21331.4309	23856.99256	22233.53469	40787.09087	38670.10643	37232.47878	22473.98605	38896.55869	-0.791472304	1.20E-70	5.79E-69	LOC5576170	NC_035108.1	111543227	111544090	+	728	protein_coding	nucleoside-diphosphate kinase NBR-A, putative	nucleoside diphosphate kinase	NDK	23551	24404	21793	41894	37284	34882	1825.354418	2042.853978	1901.489801	3468.962383	3307.398293	3180.065328
AAEL012359	5571444	4762.45865	4390.335749	4525.67154	7660.114359	7855.578427	7718.25165	4559.488646	7744.648145	-0.764027367	1.27E-70	6.14E-69	LOC5571444	NC_035108.1	3962122	4004667	-	4298	protein_coding	importin 7,	importin-7	-	5258	4491	4436	7868	7574	7231	69.02769933	63.67725469	65.5591761	110.3512054	113.8031459	111.6600952
AAEL009080	5571668	559.756456	551.3581301	486.6423184	85.67489369	76.75109633	86.45808099	532.5856348	82.961357	2.68285608	1.54E-70	7.41E-69	LOC5571668	NC_035108.1	298571327	298983223	+	4294	protein_coding	None	uncharacterized LOC5571668%2C transcript variant X3	-	618	564	477	88	74	81	8.120741068	8.00432569	7.056099555	1.235377745	1.112922846	1.251955874
AAEL019611	5569137	870.4303467	902.3112661	965.1229209	204.4514508	245.8109437	258.3068593	912.6215112	236.1897513	1.951894515	2.24E-70	1.07E-68	LOC5569137	NC_035109.1	408058125	408105718	+	5475	protein_coding	roundabout, putative	roundabout homolog 3%2C transcript variant X1	I-set	961	923	946	210	237	242	9.903951212	10.2736618	10.97527406	2.312140988	2.795500669	2.933575608
AAEL007401	110678573	597.7981569	697.9959306	598.8659139	103.1993038	109.9407596	129.1534296	631.5533338	114.097831	2.470902055	5.07E-70	2.42E-68	LOC110678573	NC_035109.1	117544888	117546637	-	1684	lncRNA	None	uncharacterized LOC110678573	-	660	714	587	106	106	121	22.11419203	25.83829261	22.14136416	3.794398321	4.064986954	4.768802391
AAEL025686	5571586	1425.658029	1252.286817	1265.065985	415.7179501	454.2835161	456.8402304	1314.336944	442.2805655	1.57268809	6.39E-70	3.04E-68	LOC5571586	NC_035109.1	176079128	176433229	-	7843	protein_coding	fasciclin ii (fas ii)	fasciclin-2%2C transcript variant X10	I-set	1574	1281	1240	427	438	428	11.32378829	9.953472073	10.04263852	3.2818959	3.606511102	3.621826128
AAEL009173	110678073	97.82151659	120.2429965	111.2033809	588.0413158	572.5216915	575.3198229	109.7559647	578.6276101	-2.400675796	7.50E-70	3.55E-68	LOC110678073	NC_035109.1	28620482	28621160	+	613	lncRNA	None	uncharacterized LOC110678073	-	108	123	109	604	552	539	9.941055744	12.22791256	11.29469178	59.39578212	58.15324868	58.35718494
AAEL027570	5573215	2373.077532	2260.177299	2303.64435	1122.535823	1030.953916	1048.170809	2312.299727	1067.220183	1.115082106	1.18E-69	5.56E-68	LOC5573215	NC_035109.1	409094188	409149522	+	5125	protein_coding	None	cysteine-rich motor neuron 1 protein%2C transcript variant X7	-	2620	2312	2258	1153	994	982	28.84540558	27.49170326	27.98584527	13.56171392	12.52529296	12.71697043
AAEL019561	5569892	1940.126746	1985.475819	2108.78338	877.194082	902.3439704	889.1306354	2011.461982	889.5562292	1.176838771	2.76E-69	1.30E-67	LOC5569892	NC_035107.1	283123380	283139443	+	1917	protein_coding	trypsin, putative	serine protease 7%2C transcript variant X1	Trypsin	2142	2031	2067	901	870	833	63.04731293	64.56475362	68.48993033	28.3322992	29.30842751	28.83958004
AAEL007992	5575326	3876.630472	3752.950109	4017.604717	2022.122207	1871.067267	2066.454874	3882.395099	1986.548116	0.966592828	3.09E-69	1.45E-67	LOC5575326	NC_035109.1	256667088	256670733	+	2477	protein_coding	Clip-Domain Serine Protease family A. Protease homologue.	proclotting enzyme%2C transcript variant X2	Trypsin	4280	3839	3938	2077	1804	1936	97.4960432	94.44952825	100.9852781	50.54633034	47.0333491	51.87348067
CLIPA1	5570018	2687.374442	2706.933798	2604.607629	5348.839386	4841.542131	4860.865442	2666.30529	5017.08232	-0.91213399	3.79E-69	1.76E-67	LOC5570018	NC_035109.1	213008770	213024654	-	2261	protein_coding	arginyl-tRNA synthetase	probable arginine--tRNA ligase%2C cytoplasmic	-	2967	2769	2553	5494	4668	4554	74.04337599	74.63285939	71.72302748	146.4762572	133.3293197	133.6775592
AAEL000199	5571785	3939.127552	4035.472271	3940.068415	6554.129367	6448.129269	6507.838516	3971.556079	6503.365717	-0.711538652	7.64E-69	3.54E-67	LOC5571785	NC_035107.1	199820836	199832916	+	1766	protein_coding	elongation factor -1 beta,delta	probable elongation factor 1-delta%2C transcript variant X1	-	4349	4128	3862	6732	6217	6097	138.9530028	142.4481052	138.9088548	229.7907536	227.3450727	229.1350565
AAEL009313	5579214	6240.650456	6041.477383	5715.241652	3314.06066	3458.98522	3357.98917	5999.123164	3377.011684	0.829346467	8.55E-69	3.95E-67	LOC5579214	NC_035107.1	148199192	148247080	+	1898	protein_coding	thymidine kinase	deoxynucleoside kinase%2C transcript variant X1	-	6890	6180	5602	3404	3335	3146	204.829376	198.4266291	187.4801348	108.1116473	113.4736457	110.0090853
AAEL014055	5580157	2997.142578	2921.024987	3046.360509	5282.636059	5054.163411	5173.608871	2988.176025	5170.136114	-0.791090473	1.60E-68	7.36E-67	LOC5580157	NC_035109.1	201659974	201669502	+	2653	protein_coding	glutaminyl-tRNA synthetase	probable glutamine--tRNA ligase%2C transcript variant X3	-	3309	2988	2986	5426	4873	4847	70.37667514	68.63585225	71.4925708	123.2882479	118.6190767	121.2556023
AAEL011395	5577025	696.5254283	776.2027576	648.8564246	1781.648357	1809.873826	1747.307143	707.1948702	1779.609775	-1.331076711	2.36E-68	1.08E-66	LOC5577025	NC_035108.1	302157015	302159169	+	1332	protein_coding	Methyltransferase-like protein [Source:UniProtKB/TrEMBL;Acc:Q16KM2]	methyltransferase-like protein 6	-	769	794	636	1830	1745	1637	32.57551895	36.3265342	30.32922071	82.81824178	84.60315997	81.56625035
AAEL012932	5563827	2314.203471	2374.554784	2200.602685	4262.325961	4102.034946	4205.491841	2296.453647	4189.950916	-0.867335516	1.73E-67	7.91E-66	LOC5563827	NC_035109.1	302271326	302308081	-	2972	protein_coding	amino acids transporter	Y+L amino acid transporter 2%2C transcript variant X1	-	2555	2429	2157	4378	3955	3940	48.50777199	49.8065428	46.1009315	88.79859484	85.93954712	87.98597686
AAEL014161	5569124	5410.979075	5729.62766	5422.440089	3198.204838	2937.2852	3094.345393	5521.015608	3076.61181	0.8433486	3.81E-67	1.73E-65	LOC5569124	NC_035107.1	259794712	259803138	-	1345	protein_coding	Ferritin subunit Precursor (EC 1.16.3.1)(Ferritin heavy chain-like protein)(AeFer(H))	ferritin subunit%2C transcript variant X4	Ferritin	5974	5861	5315	3285	2832	2899	250.6179435	265.5566153	251.0090299	147.2286165	135.9772778	143.0513545
AAEL007385	5579960	2135.769779	2012.848209	1928.205413	849.9338885	907.5298553	898.7370888	2025.6078	885.4002775	1.194845186	5.11E-67	2.32E-65	LOC5579960	NC_035107.1	302294397	302437783	+	8218	protein_coding	None	dedicator of cytokinesis protein 1%2C transcript variant X1	Ded_cyto	2358	2059	1890	873	875	842	16.19000161	15.26855357	14.60844628	6.403645004	6.876022578	6.800048308
AAEL023547	5576349	1290.700566	1286.502304	1317.096925	2649.106656	2602.277036	2512.621267	1298.099931	2588.001653	-0.995784696	7.81E-67	3.53E-65	LOC5576349	NC_035107.1	256052212	256053979	-	1768	protein_coding	phenylalanyl-tRNA synthetase alpha chain	phenylalanine--tRNA ligase alpha subunit	tRNA-synt_2d	1425	1316	1291	2721	2509	2354	45.47804968	45.3608638	46.38230659	92.77381642	91.64605575	88.36702645
AAEL002867	5572135	171.187654	144.6826299	160.1736771	699.0292462	643.049726	704.4732525	158.6813203	682.1840749	-2.102820903	1.51E-66	6.78E-65	LOC5572135	NC_035109.1	210956424	211413681	+	3665	protein_coding	None	uncharacterized LOC5572135%2C transcript variant X2	Ion_trans_2	189	148	157	718	620	660	2.909759222	2.46090826	2.721034412	11.80944823	10.92478977	11.95187383
AAEL009544	5572009	1293.41783	1184.833428	1355.865076	428.3744684	416.9451449	470.7162187	1278.038778	438.6786107	1.543181504	1.61E-66	7.21E-65	LOC5572009	NC_035107.1	97542091	97550832	-	1355	protein_coding	None	uncharacterized LOC5572009	-	1428	1212	1329	440	402	441	59.4645505	54.50935111	62.30086068	19.57458316	19.15941021	21.60057627
AAEL009480	5572994	4545.983257	4825.361224	4888.867904	2595.559847	2646.875646	2709.019871	4753.404128	2650.485122	0.842633117	1.81E-66	8.08E-65	LOC5572994	NC_035109.1	226914837	226916745	+	1710	protein_coding	selenium-binding protein	selenium-binding protein 1-B	-	5019	4936	4792	2666	2552	2538	165.6114324	175.9084606	178.0037123	93.98167392	96.37845003	98.50574292
AAEL001937	5573178	964.6288441	879.8268033	951.8601323	2031.85799	2056.721946	2023.759525	932.1052599	2037.446487	-1.127945123	3.25E-66	1.45E-64	LOC5573178	NC_035108.1	426568796	426580305	+	2796	protein_coding	disulfide oxidoreductase	putative apoptosis-inducing factor 1%2C mitochondrial	Pyr_redox_2	1065	900	933	2087	1983	1896	21.49223937	19.6161164	21.19594761	44.99501732	45.80162906	45.00566771
AAEL002016	5567972	4646.522038	4340.478896	4426.710733	7803.230374	7303.800275	7674.488918	4471.237222	7593.839856	-0.763983563	1.11E-65	4.91E-64	LOC5567972	NC_035108.1	414370063	414387927	+	3845	protein_coding	leucyl-tRNA synthetase	leucine--tRNA ligase%2C cytoplasmic	-	5130	4440	4339	8015	7042	7190	75.28184412	70.37109575	71.68060574	125.656895	118.2755713	124.1076607
AAEL006415	23687857	5474.38191	5497.939935	5388.773011	8472.078692	8558.784418	8806.98304	5453.698285	8612.615383	-0.65906172	1.16E-65	5.13E-64	LOC23687857	NC_035107.1	150839469	150859878	-	1973	protein_coding	None	nucleolar protein 58%2C transcript variant X2	-	6044	5624	5282	8702	8252	8251	172.8488914	173.7104376	170.0511888	265.8711016	270.1018209	277.5527568
AAEL017437	5569288	6404.592072	6293.6944	6063.134798	10769.72357	10754.48808	9932.005477	6253.80709	10485.40571	-0.745522713	1.34E-65	5.89E-64	LOC5569288	NC_035108.1	17136625	17175827	-	3027	protein_coding	chloride channel protein	H(+)/Cl(-) exchange transporter 7%2C transcript variant X1	Voltage_CLC	7071	6438	5943	11062	10369	9305	131.8067478	129.6123064	124.7101122	220.2928363	221.217679	204.0187113
AAEL007547	5576798	145.8265201	159.3464099	180.5779672	672.7426311	739.5071849	672.451741	161.9169658	694.900519	-2.104198263	1.61E-65	7.06E-64	LOC5576798	NC_035107.1	290636663	290655570	+	2819	protein_coding	protease m1 zinc metalloprotease	aminopeptidase N	-	161	163	177	691	713	630	3.2225527	3.523710464	3.988288362	14.77617796	16.33389773	14.832403
AAEL012774	5569260	7.246038266	8.798268033	2.040429008	421.5594201	439.7630384	432.290405	6.028245102	431.2042878	-6.141299322	2.02E-65	8.83E-64	LOC5569260	NC_035107.1	199235542	199281711	-	1492	protein_coding	None	trypsin-1	Trypsin	8	9	2	433	424	405	0.302545287	0.36760497	0.085147036	17.49436626	18.35238078	18.01574572
AAEL026347	5564539	4577.684674	4464.632234	4416.508588	7421.587666	7881.507851	8348.008042	4486.275166	7883.701187	-0.813008703	3.92E-65	1.71E-63	LOC5564539	NC_035108.1	14870216	14905509	-	17254	protein_coding	None	midasin	AAA_5	5054	4567	4329	7623	7599	7821	16.52778566	16.13053996	15.93698459	26.63270432	28.44212422	30.08420474
AAEL019896	23687423	6419.989903	6428.601176	6061.094369	3786.246154	3743.171712	3786.01004	6303.228483	3771.809302	0.740995001	8.02E-65	3.48E-63	LOC23687423	NC_035107.1	290845633	290854531	-	1449	protein_coding	Clip-domain serine protease, family B	serine protease easter%2C transcript variant X1	Trypsin	7088	6576	5941	3889	3609	3547	276.0098312	276.5674762	260.4351072	161.7888914	160.8473368	162.4646377
AAEL017003	5568122	1647.567951	1518.190028	1596.635699	619.1958226	648.2356109	683.1255782	1587.464559	650.1856706	1.288737187	1.29E-64	5.58E-63	LOC5568122	NC_035108.1	59717606	60367987	-	5422	protein_coding	None	mucin-5AC	RRM_1	1819	1553	1565	636	625	640	18.92964258	17.45499103	18.33425171	7.070933352	7.444163138	7.834052978
AAEL019934	5566316	5352.105014	4988.617975	5085.769303	2874.97683	2958.02874	3005.752544	5142.164097	2946.252705	0.803906488	3.86E-64	1.66E-62	LOC5566316	NC_035109.1	308006495	308442172	+	5149	protein_coding	None	dnaJ homolog subfamily B member 6%2C transcript variant X3	DnaJ	5909	5103	4985	2953	2852	2816	64.75306445	60.39630422	61.49653291	34.57161728	35.77025262	36.29742379
AAEL005305	5570048	3028.843995	3111.654128	3116.75531	1681.369789	1536.059104	1549.841156	3085.751144	1589.090016	0.956747028	4.47E-64	1.92E-62	LOC5570048	NC_035109.1	215941838	215969924	+	3109	protein_coding	None	protein FAM57A	LAG1	3344	3183	3055	1727	1481	1452	60.68966984	62.39123813	62.4164197	33.48503498	30.76307289	30.9964486
AAEL000191	5566973	4576.778919	4498.847721	4462.418241	7440.085654	7112.959711	7570.952697	4512.681627	7374.666021	-0.708457964	4.83E-64	2.07E-62	LOC5566973	NC_035108.1	437306451	437312948	-	2683	protein_coding	None	glycine--tRNA ligase%2C transcript variant X3	HGTP_anticodon	5053	4602	4374	7642	6858	7093	106.2668614	104.5282379	103.5539017	171.698105	165.0715336	175.458871
AAEL005728	5564196	2466.370275	2445.918513	2678.063073	1222.814392	1109.779366	1214.682669	2530.117287	1182.425475	1.096995543	1.58E-63	6.73E-62	LOC5564196	NC_035108.1	238522857	238524448	+	1505	protein_coding	caspase (short)	caspase%2C transcript variant X2	Peptidase_C14	2723	2502	2625	1256	1070	1138	102.0893337	101.3114411	110.7901546	50.30744729	45.91373843	50.18475468
CASPS8	5577392	82.42368527	60.6102909	63.25329925	462.4497103	508.2167189	441.8968584	68.76242514	470.8544292	-2.770727113	1.65E-63	7.02E-62	LOC5577392	NC_035107.1	275122733	275213010	+	13989	protein_coding	None	dynein beta chain%2C ciliary%2C transcript variant X1	Dynein_heavy	91	62	62	475	490	414	0.36704892	0.270092613	0.281522675	2.046850299	2.262063478	1.964172898
AAEL027664	5576932	1573.296058	1584.665831	1613.979345	699.0292462	653.4214958	702.3384851	1590.647078	684.9297424	1.21536245	2.88E-63	1.22E-61	LOC5576932	NC_035109.1	275836619	275853337	-	2215	protein_coding	None	folylpolyglutamate synthase%2C mitochondrial	-	1737	1621	1582	718	630	658	44.2481702	44.59816314	45.36710946	19.54023827	18.36801379	19.71597262
AAEL020654	5578452	6744.250116	6554.709685	6605.888914	4123.104259	4100.997769	4192.683236	6634.949571	4138.928421	0.680975342	3.88E-63	1.64E-61	LOC5578452	NC_035109.1	161880273	161971478	+	2991	protein_coding	None	heparan-sulfate 6-O-sulfotransferase 2%2C transcript variant X1	-	7446	6705	6475	4235	3954	3928	140.467498	136.6123797	137.5091889	85.35247971	85.37203425	87.16078028
AAEL019479	5578090	20993.58436	19451.01545	19840.11146	12967.08988	12790.46649	13181.12151	20094.90376	12979.55929	0.630696039	1.07E-62	4.51E-61	LOC5578090	NC_035109.1	348666977	348706873	+	3339	protein_coding	lamin	lamin Dm0	Filament	23178	19897	19447	13319	12332	12349	391.6776294	363.1439962	369.9512984	240.4552929	238.5132307	245.4603872
AAEL003415	5568195	3988.944065	3961.175786	4072.6963	2214.890718	2160.439644	2336.502954	4007.605384	2237.277772	0.841142849	1.35E-62	5.66E-61	LOC5568195	NC_035108.1	464185774	464414135	-	4001	protein_coding	None	protein phosphatase 1 regulatory subunit 14B%2C transcript variant X2	-	4404	4052	3992	2275	2083	2189	62.10806331	61.71753512	63.37680508	34.27614655	33.62142346	36.31142174
AAEL006619	23687616	5931.788075	5432.441718	5427.541162	3138.81656	3169.612843	3230.970508	5597.256985	3179.79997	0.816184612	2.26E-62	9.44E-61	LOC23687616	NC_035107.1	66189175	66595235	+	5633	protein_coding	None	protein gone early%2C transcript variant X2	-	6549	5557	5320	3224	3056	3027	65.60009485	60.11852727	59.9901906	34.50121768	35.03555299	35.66471132
AAEL020614	5569443	2863.09087	2425.389221	2597.466127	1184.844837	1205.199648	1197.604529	2628.648739	1195.883005	1.136724611	2.60E-62	1.08E-60	LOC5569443	NC_035108.1	60889002	61195048	-	2691	protein_coding	tubulointerstitial nephritis antigen	uncharacterized peptidase C1-like protein F26E4.3%2C transcript variant X2	Peptidase_C1	3161	2481	2546	1217	1162	1122	66.2796225	56.18504772	60.09703728	27.26189381	27.88610179	27.67229651
AAEL001232	5577896	4.528773916	8.798268033	8.161716033	349.5146231	372.3465349	381.0559866	7.162919327	367.6390482	-5.696296542	3.30E-62	1.37E-60	LOC5577896	NC_035108.1	400363033	400767329	+	7973	protein_coding	None	serine-rich adhesin for platelets%2C transcript variant X2	-	5	9	8	359	359	357	0.035384859	0.068790495	0.063734794	2.714262371	2.907823637	2.971751533
AAEL019427	110678272	485.4845638	440.890987	474.3997444	9.735783374	2.074353955	4.269534864	466.9250984	5.359890731	6.418962769	4.28E-62	1.77E-60	LOC110678272	NC_035109.1	375524805	375526454	+	1650	protein_coding	None	uncharacterized LOC110678272	-	536	451	465	10	2	4	18.32947701	16.65713422	17.90100317	0.365338295	0.078278308	0.16089483
AAEL021263	5572463	11896.18332	10825.78002	11580.45484	6195.852539	6178.463255	6909.174793	11434.13939	6427.830196	0.831185478	5.61E-62	2.31E-60	LOC5572463	NC_035108.1	376230807	376428149	+	11670	protein_coding	protein tyrosine phosphatase prl	protein tyrosine phosphatase type IVA 1%2C transcript variant X1	DSPc	13134	11074	11351	6364	5957	6473	63.50316689	57.82842321	61.78337497	32.87293313	32.96492728	36.8129647
AAEL001798	5579095	1155.743103	1520.145199	1462.987599	394.2992266	397.2387824	444.0316258	1379.6253	411.8565449	1.744026779	1.04E-61	4.29E-60	LOC5579095	NC_035109.1	342491895	342492535	-	577	protein_coding	None	defensin-A-like	-	1276	1555	1434	405	383	416	124.7797437	164.2336964	157.8634897	42.31149313	42.86653094	47.85017835
None	5580329	49822.85336	50333.91383	49169.23802	69831.85341	68847.80776	68918.83177	49775.33507	69199.49765	-0.475329311	2.20E-61	8.98E-60	LOC5580329	NC_035108.1	253472672	253479072	+	1151	protein_coding	guanine nucleotide-binding protein subunit beta-like protein	guanine nucleotide-binding protein subunit beta-like protein	WD40	55007	51488	48195	71727	66380	64568	2696.571029	2726.07868	2659.714505	3756.526739	3724.408442	3723.128743
Rack1	5576192	2148.450346	2148.732571	2149.59196	1017.389363	957.3143502	1079.124937	2148.924959	1017.942883	1.078213607	2.20E-61	8.98E-60	LOC5576192	NC_035107.1	284711177	284717415	+	4689	protein_coding	ATP-binding cassette transporter	multidrug resistance-associated protein 4%2C transcript variant X2	ABC_tran	2372	2198	2107	1045	923	1011	28.543267	28.56637565	28.54254297	13.43430485	12.7120867	14.30991211
AAEL012395	5566977	243.6480367	237.5532369	233.6291214	815.8586467	889.8978466	761.0445895	238.2767983	822.2670276	-1.786608753	6.55E-61	2.66E-59	LOC5566977	NC_035108.1	437279085	437283393	-	2105	protein_coding	None	chaoptin	-	269	243	229	838	858	713	7.210566856	7.034963702	6.910217911	23.99777957	26.32270797	22.48037094
AAEL005739	5574868	464.6522038	373.4375987	402.9847291	51.59965188	34.22684026	51.23441837	413.6915105	45.68697017	3.178002315	9.07E-61	3.67E-59	LOC5574868	NC_035109.1	142926293	142999779	+	3582	protein_coding	None	uncharacterized LOC5574868	-	513	382	395	53	33	48	8.080923803	6.498984017	7.004544115	0.891927244	0.594954476	0.88936841
AAEL025645	110677665	1462.793975	1318.76262	1375.249152	542.2831339	563.1870987	490.9965093	1385.601915	532.1555807	1.380372056	9.21E-61	3.72E-59	LOC110677665	NC_035107.1	139514348	139631326	+	5557	protein_coding	RNAse h	uncharacterized LOC110677665%2C transcript variant X1	-	1615	1349	1348	557	543	460	16.39839555	14.79378288	15.40841107	6.042183906	6.310369804	5.493934512
AAEL010932	5578025	7.246038266	9.77585337	7.141501529	326.148743	350.5658184	331.9563357	8.054464388	336.2236324	-5.384689542	1.00E-60	4.03E-59	LOC5578025	NC_035109.1	79386577	79407555	+	1694	protein_coding	cytochrome P450	cytochrome P450 4C1	p450	8	10	7	335	338	311	0.266468458	0.359744598	0.262478052	11.92094111	12.88542277	12.18464909
CYP4H30	5569371	5012.44697	4941.693879	5173.50775	8044.677802	7799.57087	8135.598683	5042.549533	7993.282452	-0.664748253	1.68E-60	6.75E-59	LOC5569371	NC_035108.1	248940230	248961074	+	4375	protein_coding	leucine rich protein, putative	leucine-rich PPR motif-containing protein%2C mitochondrial	-	5534	5055	5071	8263	7520	7622	71.37240407	70.41266632	73.6247637	113.851521	111.0031137	115.6263804
AAEL007565	5577425	2164.753932	2126.248108	2247.532552	1042.702399	980.1322437	1089.798774	2179.511531	1037.544472	1.070852507	1.98E-60	7.92E-59	LOC5577425	NC_035108.1	389050794	389053485	-	2692	protein_coding	heme peroxidase	peroxidase	An_peroxidase	2390	2175	2203	1071	945	1021	50.09473384	49.23703511	51.98137968	23.98245049	22.67003188	25.17194244
HPX2	5572876	2315.109226	2354.025492	2317.927353	4147.443717	3984.833947	3956.791435	2329.02069	4029.6897	-0.791152516	2.79E-60	1.11E-58	LOC5572876	NC_035108.1	200333048	200353114	-	2008	protein_coding	cyclin b	G2/mitotic-specific cyclin-B	Cyclin_C	2556	2408	2272	4260	3842	3707	71.82346765	73.08032358	71.87088278	127.8865972	123.5631667	122.5250592
AAEL010094	5565635	678.4103326	544.5150327	562.1381918	1589.853425	1533.98475	1689.668422	595.0211857	1604.502199	-1.429296679	3.89E-60	1.54E-58	LOC5565635	NC_035107.1	303705113	303757395	-	2266	protein_coding	None	glutathione-specific gamma-glutamylcyclotransferase 1	ChaC	749	557	551	1633	1479	1583	18.65052839	14.97969522	15.4454318	43.44156081	42.15058888	46.36465716
AAEL028015	5575982	2918.341911	2668.80797	2956.581633	1237.418067	1185.493285	1418.552958	2847.910505	1280.488104	1.153746995	5.23E-60	2.07E-58	LOC5575982	NC_035108.1	334593757	335120174	+	6591	protein_coding	None	uncharacterized LOC5575982%2C transcript variant X1	CUB	3222	2730	2898	1271	1143	1329	27.58312405	25.24172454	27.92900284	11.62447587	11.199285	13.38257582
AAEL019430	5570644	1174.763954	1163.326551	1246.702124	450.7667702	468.8039938	468.5814513	1194.930876	462.7174051	1.368810637	8.93E-60	3.52E-58	LOC5570644	NC_035107.1	171511085	171513448	+	2298	protein_coding	alpha-amylase	alpha-amylase A	-	1297	1190	1222	463	452	439	31.84631451	31.55764778	33.77765863	12.14535205	12.70234162	12.67886972
AAEL008452	5578313	35641.45072	36484.46236	35556.5159	54642.08419	53588.86007	50920.60755	35894.14299	53050.51727	-0.563652979	1.05E-59	4.14E-58	LOC5578313	NC_035108.1	334353820	334369957	-	940	protein_coding	40S ribosomal protein S5 [Source:UniProtKB/TrEMBL;Acc:Q1HRT9]	40S ribosomal protein S5	-	39350	37321	34852	56125	51668	47706	2362.033818	2419.541669	2355.093818	3599.213771	3549.679768	3368.303322
RpS5	110677006	510.8456977	492.7030099	533.5721856	100.2785688	112.0151136	94.99715072	512.3736311	102.4302777	2.322190858	3.74E-59	1.47E-57	LOC110677006	NC_035108.1	407754294	407755867	-	1375	protein_coding	None	microfibril-associated glycoprotein 4-like	Fibrinogen_C	564	504	523	103	108	89	23.14438441	22.33754939	24.16057976	4.515581321	5.072434355	4.295891974
AAEL020192	110676855	695.6196735	688.2200773	569.2796933	154.7989556	121.3497064	140.8946505	651.0398147	139.0144375	2.226770021	4.10E-59	1.60E-57	LOC110676855	NC_035108.1	351633367	351634957	+	1027	protein_coding	None	glutathione S-transferase 1-like	GST_C	768	704	558	159	117	132	42.19490414	41.77436943	34.512158	9.33266812	7.357170082	8.530402648
AAEL023692	5573328	2563.286036	2193.701496	2424.029662	1020.310098	1106.667835	1106.876913	2393.672398	1077.951615	1.151689915	4.55E-59	1.77E-57	LOC5573328	NC_035107.1	268483254	268516821	-	4014	protein_coding	dual specificity protein phosphatase	dual specificity protein phosphatase 10%2C transcript variant X3	DSPc	2830	2244	2376	1048	1067	1037	39.78123811	34.06851251	37.59909822	15.73848976	17.16652654	17.14618209
AAEL010411	5568011	2083.236001	2029.46716	1906.780908	3703.491995	3549.219617	3711.29318	2006.49469	3654.668264	-0.864548342	5.79E-59	2.25E-57	LOC5568011	NC_035109.1	216288597	216317107	+	3205	protein_coding	ATP-dependent Lon protease, putative	lon protease homolog%2C mitochondrial%2C transcript variant X1	AAA	2300	2076	1869	3804	3422	3477	40.49198155	39.47362426	37.04159067	71.54703089	68.95207647	72.00169167
AAEL006474	5573338	669.3527848	617.833933	599.8861284	163.5611607	155.5765466	149.4337202	629.0242821	156.1904758	2.009417509	1.40E-58	5.41E-57	LOC5573338	NC_035109.1	66902393	67567192	+	6383	protein_coding	groucho protein	protein groucho%2C transcript variant X1	-	739	632	588	168	150	140	6.532641448	6.03392519	5.851414214	1.586585857	1.517615637	1.455691126
gro	5575328	106.8790644	129.0412645	91.81930537	527.6794589	563.1870987	543.2983114	109.2465448	544.721623	-2.316585851	1.53E-58	5.89E-57	LOC5575328	NC_035109.1	256697857	256713410	+	1262	protein_coding	serine protease	tryptase	Trypsin	118	132	90	542	543	509	5.27584321	6.374149773	4.529930253	25.88922638	27.78662837	26.76852682
AAEL002629	110677013	1473.663032	1434.117689	1439.522665	628.9316059	631.6407793	644.6997644	1449.101129	635.0907165	1.190453596	1.58E-58	6.05E-57	LOC110677013	NC_035108.1	413758963	413782007	+	4272	protein_coding	None	DNA repair protein complementing XP-G cells homolog%2C transcript variant X2	XPG_I	1627	1467	1411	646	609	604	21.48946171	20.92697991	20.97993462	9.11549832	9.206221646	9.383648645
AAEL026470	5576054	5079.472824	5165.560921	5018.435146	7976.527318	7736.303075	7874.089673	5087.822964	7862.306688	-0.627916594	2.06E-58	7.88E-57	LOC5576054	NC_035108.1	332006304	332015250	-	1688	protein_coding	prohibitin	prohibitin-2%2C transcript variant X2	-	5608	5284	4919	8193	7459	7377	187.4583503	190.7647177	185.1026946	292.5833808	285.3668641	290.0503438
AAEL013952	5570996	5470.75889	5974.023995	5873.3749	9414.502522	9249.544285	9856.221233	5772.719262	9506.756013	-0.719896424	2.22E-58	8.47E-57	LOC5570996	NC_035109.1	280317136	280320357	+	1371	protein_coding	None	HIG1 domain family member 1A%2C mitochondrial%2C transcript variant X2	-	6040	6111	5757	9670	8918	9234	248.5814471	271.6329914	266.7270953	425.175431	420.0736025	447.0112558
AAEL008723	5572603	9.057547832	6.843097359	2.040429008	354.3825148	358.8632342	357.5735448	5.980358066	356.9397646	-5.870000692	3.26E-58	1.24E-56	LOC5572603	NC_035107.1	307655561	307659118	-	1543	protein_coding	None	uncharacterized LOC5572603	-	10	7	2	364	346	335	0.365681763	0.276464773	0.082332714	14.22049123	14.48123331	14.40936772
AAEL009927	5572689	201.9833167	219.9567008	199.9620428	722.3951263	735.358477	693.7994154	207.3006868	717.1843396	-1.790843248	3.80E-58	1.44E-56	LOC5572689	NC_035108.1	93404786	93429961	-	2924	protein_coding	None	ARF GTPase-activating protein GIT2	-	223	225	196	742	709	650	4.303251441	4.689352039	4.257817707	15.29697928	15.65900796	14.75373681
AAEL009958	5570827	534.3953221	576.7753488	652.9372826	1506.125688	1437.527291	1566.919295	588.0359845	1503.524091	-1.355934166	5.55E-58	2.10E-56	LOC5570827	NC_035108.1	362950212	362958504	-	1124	protein_coding	39S mitochondrial ribosomal protein L28 [Source:UniProtKB/TrEMBL;Acc:Q1HQI0]	39S ribosomal protein L28%2C mitochondrial	-	590	590	640	1547	1386	1468	29.61794542	31.98846407	36.16779425	82.96657152	79.63285696	86.68137419
mRpL28	5565705	2993.519558	3009.985253	2993.309355	1520.729363	1662.594695	1641.636155	2998.938055	1608.320071	0.899402059	5.76E-58	2.17E-56	LOC5565705	NC_035107.1	213611425	213616543	+	1819	protein_coding	None	aprataxin-like protein%2C transcript variant X3	-	3305	3079	2934	1562	1603	1538	102.5198573	103.1536684	102.4556166	51.76395749	56.91099797	56.11638418
AAEL014945	5579925	69.74311831	60.6102909	80.59694582	428.3744684	468.8039938	414.1448818	70.31678501	437.1077813	-2.637870958	6.18E-58	2.32E-56	LOC5579925	NC_035109.1	368389421	368419423	-	4267	protein_coding	sodium/chloride dependent transporter	sodium- and chloride-dependent transporter XTRP3B%2C transcript variant X1	SNF	77	62	79	440	452	388	1.018209888	0.885475877	1.176014859	6.215973796	6.840867362	6.034970147
AAEL006800	5578088	11495.83971	10638.08364	10541.87647	6528.81633	6884.780776	6735.191248	10891.93327	6716.262785	0.69780159	1.26E-57	4.70E-56	LOC5578088	NC_035109.1	348606782	348658610	+	4042	protein_coding	sphingomyelin phosphodiesterase	sphingomyelin phosphodiesterase%2C transcript variant X8	Metallophos	12692	10882	10333	6706	6638	6310	177.1752207	164.0665704	162.3822224	100.0106803	106.0562622	103.6093844
AAEL003402	5573731	713.7347692	694.0855893	752.918304	1680.39621	1582.732068	1580.795283	720.2462208	1614.641187	-1.165336954	1.49E-57	5.57E-56	LOC5573731	NC_035109.1	266486521	266488973	+	2317	protein_coding	heat shock protein	heat shock protein 75 kDa%2C mitochondrial	-	788	710	738	1726	1526	1481	19.1897542	18.67411386	20.23199406	44.9049171	42.53279059	42.42238374
AAEL000301	5577757	422.081729	403.7427442	354.0144329	55.49396523	53.93320283	48.03226722	393.2796354	52.48647842	2.904540254	1.50E-57	5.58E-56	LOC5577757	NC_035109.1	340355818	340358440	+	1071	protein_coding	fibrinogen and fibronectin	angiopoietin-related protein 6	Fibrinogen_C	466	413	347	57	52	45	24.55080145	23.50002197	20.58014189	3.208222839	3.135517657	2.788618385
AAEL003294	5570855	2099.539587	2061.727476	2107.763165	3716.148514	3981.722416	3618.430797	2089.676743	3772.100576	-0.852108422	1.92E-57	7.12E-56	LOC5570855	NC_035108.1	454817784	454819272	+	1288	protein_coding	cdk1	cyclin-dependent kinase 1	Pkinase	2318	2109	2066	3817	3839	3390	101.5469297	99.78572206	101.8879478	178.6427676	192.4853261	174.682693
cdc2	5566137	481.8615447	600.2373969	620.2904185	1611.272148	1556.802643	1465.517842	567.46312	1544.530878	-1.446764304	6.47E-57	2.40E-55	LOC5566137	NC_035108.1	427576	428056	-	481	protein_coding	mitochondrial ribosomal protein, L42, putative	39S ribosomal protein L42%2C mitochondrial	-	532	614	608	1655	1501	1373	62.40735611	77.7912916	80.29099938	207.4111326	201.5259578	189.4486454
mRpL42	23687387	301.6163428	260.0376996	233.6291214	892.7713354	869.1543071	854.9743565	265.094388	872.2999996	-1.715656981	7.36E-57	2.72E-55	LOC23687387	NC_035107.1	146441552	146498918	+	2765	protein_coding	None	solute carrier family 23 member 2%2C transcript variant X1	-	333	266	229	917	838	801	6.795451637	5.862652982	5.260762641	19.99186642	19.57240803	19.22664129
AAEL016967	5564201	9366.410213	9739.682713	9389.034081	6110.177645	5769.815525	6192.96032	9498.375669	6024.31783	0.656856664	7.96E-57	2.93E-55	LOC5564201	NC_035108.1	238627219	238629106	+	1650	protein_coding	Clip-Domain Serine Protease family B.	serine protease easter	Trypsin	10341	9963	9203	6276	5563	5802	353.6289586	367.9712378	354.2858756	229.2863137	217.7311136	233.3779516
CLIPB15	5574506	738.1901483	619.7891037	609.0680589	134.3538106	157.6509006	162.2423248	655.682437	151.4156787	2.117291818	8.49E-57	3.11E-55	LOC5574506	NC_035108.1	304085796	304633829	+	5002	protein_coding	None	GATA zinc finger domain-containing protein 14	-	815	634	597	138	152	152	9.193548033	7.724195513	7.581218338	1.663085359	1.962434989	2.016814448
AAEL002402	5570462	6456.220095	6130.437648	6307.986279	3605.160583	3904.97132	3854.322598	6298.214674	3788.151501	0.733826289	9.05E-57	3.31E-55	LOC5570462	NC_035108.1	41914588	41986613	+	5717	protein_coding	None	actin-binding LIM protein 2%2C transcript variant X1	LIM	7128	6271	6183	3703	3765	3611	70.35074922	66.84613414	68.69725992	39.04493114	42.52968502	41.92039243
AAEL022661	110676975	380.4170089	310.8721372	370.337865	41.86386851	32.1524863	25.61720918	353.8756704	33.211188	3.406540064	1.12E-56	4.08E-55	LOC110676975	NC_035107.1	124061950	124333393	-	3084	protein_coding	None	ras guanine nucleotide exchange factor V	-	420	318	363	43	31	24	7.684297124	6.283772281	7.476539229	0.84049131	0.649146474	0.516491187
AAEL022542	5568843	6007.871477	6425.66842	6505.907893	3825.189288	3754.580658	3876.737656	6313.149263	3818.835867	0.725003035	1.14E-56	4.15E-55	LOC5568843	NC_035109.1	190804852	190831176	-	1313	protein_coding	autophagy related gene	gamma-aminobutyric acid receptor-associated protein	-	6633	6573	6377	3929	3620	3632	285.0457035	305.0749816	308.5034688	180.3833483	178.0488703	183.5892117
APG8	5564601	1632.170119	1649.186464	1534.402614	700.0028246	722.9123533	742.8990663	1605.253066	721.9380814	1.153568729	1.40E-56	5.06E-55	LOC5564601	NC_035107.1	150140028	150170019	-	3563	protein_coding	neuroendocrine convertase	neuroendocrine convertase 2	Peptidase_S8	1802	1687	1504	719	697	696	28.53699193	28.85406114	26.81268923	12.16444249	12.63316981	12.96461011
AAEL014523	5567396	141.2977462	162.2791659	174.4566802	683.4519928	619.1946555	611.6108692	159.3445308	638.0858392	-2.004761123	1.68E-56	6.08E-55	LOC5567396	NC_035109.1	74130656	74256719	-	1193	protein_coding	None	uncharacterized LOC5567396	-	156	166	171	702	597	573	7.378250277	8.479599331	9.104666186	35.47119419	32.31686808	31.877204
AAEL006053	5565670	5263.341045	5258.431528	5295.933491	3261.48743	3301.334319	3343.045798	5272.568688	3301.955849	0.675284608	2.78E-56	1.00E-54	LOC5565670	NC_035108.1	145125635	145276665	-	7414	protein_coding	sarm1	sterile alpha and TIR motif-containing protein 1%2C transcript variant X1	SAM_2	5811	5379	5191	3350	3183	3132	44.22496744	44.21367862	44.4740631	27.23775861	27.72550306	28.03723715
AAEL014931	5571437	9045.77302	8107.1152	8060.714797	13706.03583	15032.84311	14388.33249	8404.534339	14375.73715	-0.77410099	2.84E-56	1.02E-54	LOC5571437	NC_035107.1	292343808	292407949	+	6949	protein_coding	None	la-related protein 1%2C transcript variant X2	-	9987	8293	7901	14078	14494	13480	81.09273841	72.72722909	72.22176717	122.1230917	134.6980546	128.7459641
AAEL009070	110678498	350.5271011	401.7875735	380.54001	51.59965188	36.30119421	53.3691858	377.6182282	47.09001063	3.002342142	5.25E-56	1.88E-54	LOC110678498	NC_035109.1	121415823	121425813	-	998	protein_coding	Putative gamma-interferon inducible lysosomal thiol reductase [Source:UniProtKB/TrEMBL;Acc:A0A0P6IX56]	GILT-like protein 1	-	387	411	373	53	35	50	21.8801176	25.09683574	23.74032452	3.201285958	2.264815773	3.325106091
AAEL022214	110681235	4458.125043	4327.770287	4468.539528	2291.803406	2136.584574	2545.710163	4418.144953	2324.699381	0.926700076	1.78E-55	6.34E-54	LOC110681235	NW_018736277.1	13936	18433	+	2143	protein_coding	None	S-adenosylmethionine decarboxylase proenzyme-like	SAM_decarbox	4922	4427	4380	2354	2060	2385	129.5951255	125.8911029	129.8255886	66.2160742	62.07838747	73.8639036
AAEL025170	5571059	2566.909056	2563.228754	2376.07958	1327.960852	1266.393089	1272.321389	2502.072463	1288.891777	0.957001423	1.97E-55	7.02E-54	LOC5571059	NC_035109.1	133381196	133390671	+	1859	protein_coding	None	UPF0183 protein CG7083	-	2834	2622	2329	1364	1221	1192	86.01806807	85.95298926	79.57899671	44.22971306	42.41618965	42.55620664
AAEL008793	5572552	2047.911565	1986.453405	1922.084126	3709.333465	3674.718031	3411.358356	1985.483032	3598.469951	-0.857734085	2.14E-55	7.58E-54	LOC5572552	NC_035109.1	121945079	121954641	+	2609	protein_coding	26S protease (S4) regulatory subunit, putative [Source:UniProtKB/TrEMBL;Acc:Q16UJ3]	ATPase family AAA domain-containing protein 3A homolog	AAA	2261	2032	1884	3810	3543	3196	48.89851963	47.46323243	45.86856781	88.02986543	87.69855775	81.30153306
AAEL009883	5571649	333.3177602	305.9842105	281.5792031	20.44514508	17.63200862	28.81936033	306.9603913	22.29883801	3.788465707	5.77E-55	2.04E-53	LOC5571649	NC_035108.1	300590102	300606679	+	2098	protein_coding	multicopper oxidase	laccase-3	-	368	313	276	21	17	27	9.897182144	9.091730238	8.356260281	0.603382836	0.523285638	0.854130684
AAEL001640	5574096	692.9024091	657.9149318	661.0989986	202.5042942	160.7624315	154.7706388	670.6387799	172.6791215	1.954772251	1.19E-54	4.18E-53	LOC5574096	NC_035108.1	31111924	31159315	-	1989	protein_coding	purine nucleoside phosphorylase	purine nucleoside phosphorylase%2C transcript variant X2	-	765	673	648	208	155	145	21.70180616	20.61996713	20.69419721	6.303876456	5.032598607	4.83837207
AAEL002269	5564594	1238.166789	1107.604187	1154.882819	440.0574085	469.8411708	402.4036609	1166.884598	437.4340801	1.41545719	1.42E-54	5.00E-53	LOC5564594	NC_035109.1	365899641	366377182	-	8268	protein_coding	None	SH3 and multiple ankyrin repeat domains protein 1%2C transcript variant X2	-	1367	1133	1132	452	453	377	9.329046864	8.350973959	8.696696608	3.295468071	3.53828745	3.026264795
AAEL023107	5576370	9323.839738	8920.4662	8923.816267	5987.506775	5848.640976	6009.370321	9056.040735	5948.506024	0.606482042	2.36E-54	8.26E-53	LOC5576370	NC_035107.1	72500587	72588780	-	5692	protein_coding	integrin beta subunit	integrin beta-PS%2C transcript variant X2	-	10294	9125	8747	6150	5639	5630	102.0442412	97.69574954	97.61186168	65.13124288	63.97828308	65.64619324
AAEL012466	5568940	4317.733051	4659.171716	4346.113787	2622.820041	2623.020576	2540.373244	4441.006185	2595.40462	0.774728148	2.53E-54	8.84E-53	LOC5568940	NC_035108.1	421484756	421496694	+	1580	protein_coding	None	uncharacterized LOC5568940%2C transcript variant X2	-	4767	4766	4260	2694	2529	2380	170.2383076	183.8250271	171.2619454	102.782611	103.3682397	99.97373406
AAEL007236	5572971	959.1943154	971.719825	998.7899995	297.9149712	325.6735709	374.6516843	976.5680466	332.7467421	1.554946311	3.71E-54	1.29E-52	LOC5572971	NC_035109.1	149397357	149427270	-	1643	protein_coding	None	uncharacterized LOC5572971	-	1059	994	979	306	314	351	36.36868721	36.86858828	37.84891978	11.22698143	12.34205458	14.17867332
AAEL027157	5578379	1506.270204	1616.926147	1490.53339	677.6105228	714.6149374	663.9126713	1537.909914	685.3793772	1.165948739	3.87E-54	1.35E-52	LOC5578379	NC_035107.1	155098328	155138368	+	1869	protein_coding	anterior fat body protein	regucalcin%2C transcript variant X1	-	1663	1654	1461	696	689	622	50.20560166	53.93043104	49.65343238	22.4480737	23.80703435	22.08752869
AAEL013662	5575377	2928.305214	2929.823255	3111.654237	1682.343367	1645.999863	1635.231853	2989.927569	1654.525028	0.853262489	4.31E-54	1.49E-52	LOC5575377	NC_035109.1	3768285	3809508	+	2922	protein_coding	WD-repeat protein	actin-interacting protein 1	WD40	3233	2997	3050	1728	1587	1532	62.43019927	62.50492219	66.30220753	35.64861552	35.07454881	34.79722386
AAEL011778	5577433	7.246038266	4.887926685	9.181930537	326.148743	303.8928544	272.1828476	7.105298496	300.7414817	-5.408571854	1.27E-53	4.39E-52	LOC5577433	NC_035109.1	30660650	31243994	-	6826	protein_coding	None	inositol-trisphosphate 3-kinase A%2C transcript variant X1	-	8	5	9	335	293	255	0.066129149	0.044638687	0.083749956	2.95840525	2.772022266	2.479361995
AAEL019845	5569682	3449.114214	3036.380057	2948.419917	1557.72534	1604.512784	1567.986679	3144.638063	1576.741601	0.996524038	1.42E-53	4.88E-52	LOC5569682	NC_035108.1	272600796	272961581	-	6231	protein_coding	cgmp-dependent protein kinase	cGMP-dependent protein kinase%2C isozyme 2 forms cD4/T1/T3A/T3B%2C transcript variant X2	Pkinase	3808	3106	2890	1600	1547	1469	34.48326793	30.3774551	29.46106567	15.47894556	16.03348539	15.64696416
AAEL011161	5574435	2953.666348	2646.323507	2819.872889	1447.710988	1376.333849	1508.213191	2806.620915	1444.086009	0.959041503	2.77E-53	9.52E-52	LOC5574435	NC_035109.1	193492205	193537442	-	3958	protein_coding	None	uncharacterized LOC5574435%2C transcript variant X2	HMG_box	3261	2707	2764	1487	1327	1413	46.48836123	41.67927476	44.35786242	22.64718981	21.65162572	23.69367436
AAEL011161	5565118	464.6522038	392.0117201	390.7421551	1086.513425	1110.816543	1144.235343	415.8020263	1113.855104	-1.419542509	5.11E-53	1.75E-51	LOC5565118	NC_035108.1	326650332	326668709	-	3158	protein_coding	None	alpha-aminoadipic semialdehyde synthase%2C mitochondrial	Saccharop_dh	513	401	383	1116	1071	1072	9.16588634	7.73819972	7.703622785	21.30253121	21.90144267	22.52935213
AAEL014734	5563946	3492.590444	3849.731057	3372.829151	1843.957371	1909.442815	1684.331504	3571.716884	1812.57723	0.978334449	5.19E-53	1.77E-51	LOC5563946	NC_035107.1	72490488	72491713	-	1105	protein_coding	insect replication protein a	replication protein A 32 kDa subunit	-	3856	3938	3306	1894	1841	1578	196.8992108	217.1806464	190.041711	103.3229597	107.5937114	94.77870364
AAEL014250	5575353	673.8815587	574.8201782	580.5020528	147.0103289	162.8367855	149.4337202	609.7345966	153.0936115	1.994951527	5.37E-53	1.83E-51	LOC5575353	NC_035109.1	257579283	257585209	+	5927	protein_coding	Toll-like receptor	toll-like receptor 7	TIR	744	588	569	151	157	140	7.082836822	6.045748633	6.097975847	1.535752254	1.71064583	1.567686259
TOLL7	5575983	4658.29685	4303.330654	4736.855942	7268.735867	7382.625725	7489.831535	4566.161149	7380.397709	-0.692661268	8.44E-53	2.87E-51	LOC5575983	NC_035107.1	1569995	1988248	+	5025	protein_coding	None	myc protein%2C transcript variant X2	HLH	5143	4402	4643	7466	7118	7017	57.74969387	53.38529657	58.69092824	89.56350084	91.47813366	92.67902448
AAEL012233	5576573	1241.789808	1240.555793	1336.481	541.3095556	552.815329	512.3441837	1272.9422	535.4896894	1.248559919	1.07E-52	3.62E-51	LOC5576573	NC_035108.1	295175364	295176311	-	883	lncRNA	None	uncharacterized LOC5576573	-	1371	1269	1310	556	533	480	87.60844649	87.58073913	94.23645769	37.95711795	38.9817995	36.07834251
AAEL023549	5573206	1275.302735	1210.250647	1153.862604	507.2343138	481.2501175	509.1420325	1213.138662	499.2088213	1.281465871	2.00E-52	6.77E-51	LOC5573206	NC_035108.1	426768910	426985311	-	10948	protein_coding	None	protein abrupt%2C transcript variant X8	BTB	1408	1238	1131	521	464	477	7.256665328	6.891179199	6.561999257	2.868679804	2.737023774	2.891676021
AAEL025245	5573045	1931.974953	1693.177804	1859.851041	826.5680084	775.8083791	868.8503448	1828.334599	823.7422441	1.150684726	2.80E-52	9.44E-51	LOC5573045	NC_035109.1	157231286	157414129	+	2601	protein_coding	GATA transcription factor (GATAd)	GATA-binding factor A%2C transcript variant X2	GATA	2133	1732	1823	849	748	814	46.27215557	40.58029717	44.51995095	19.67643791	18.57191228	20.7706504
AAEL010221	5578955	3386.617134	3364.84873	3255.504483	5413.095556	5197.293834	5348.659801	3335.656782	5319.683063	-0.673223995	3.51E-52	1.18E-50	LOC5578955	NC_035108.1	305830219	305919833	+	7000	protein_coding	Serine Protease Inhibitor (serpin) likely cleavage at I/S. Transcript A.	serine protease inhibitor 28Dc%2C transcript variant X7	Serpin	3739	3442	3191	5560	5011	5011	30.13884835	29.96542996	28.95590379	47.88019307	46.22977085	47.51080688
SRPN4	5578071	273.5379445	281.5445771	315.2462818	26.28661511	23.85507048	22.41505803	290.1096011	24.18558121	3.581147077	3.87E-52	1.30E-50	LOC5578071	NC_035108.1	145832380	145966346	+	2344	protein_coding	T-box transcription factor tbx6 [Source:UniProtKB/TrEMBL;Acc:A0A1S4FZR2]	T-box transcription factor TBX6	T-box	302	288	309	27	23	21	7.269734727	7.487598833	8.373542574	0.694360965	0.633673589	0.594603869
AAEL013504	5569868	3278.832315	3178.129931	2858.64104	5409.201242	5326.940956	5561.06916	3105.201095	5432.403786	-0.806313819	5.74E-52	1.92E-50	LOC5569868	NC_035108.1	430933200	431188537	-	4235	protein_coding	tyrosine transporter	P protein	-	3620	3251	2802	5556	5136	5210	48.23079094	46.78118756	42.02648586	79.08387915	78.318972	81.64890261
AAEL007979	5574966	5833.060804	5949.584361	5521.400896	8958.867861	8916.610475	8747.209552	5768.015354	8874.229296	-0.621418118	1.03E-51	3.45E-50	LOC5574966	NC_035107.1	91320308	91350147	+	2423	protein_coding	None	neutral and basic amino acid transport protein rBAT%2C transcript variant X1	-	6440	6086	5412	9202	8597	8195	149.9690641	153.0686392	141.877241	228.9327663	229.1336591	224.4716956
AAEL002527	5566381	1441.961615	1409.678056	1383.410868	668.8483178	616.0831246	616.9477878	1411.683513	633.9597434	1.154466791	1.24E-51	4.12E-50	LOC5566381	NC_035108.1	370424758	370464527	+	6318	protein_coding	None	leucine-rich repeats and immunoglobulin-like domains protein 3%2C transcript variant X1	I-set	1592	1442	1356	687	594	578	14.21780881	13.90891735	13.63290564	6.554751881	6.071586706	6.071755295
AAEL019606	5563590	57888.5997	57897.49159	55803.69294	81211.03701	80533.68077	77910.47219	57196.59474	79885.06332	-0.481989562	1.34E-51	4.45E-50	LOC5563590	NC_035109.1	102899488	102909521	-	1390	protein_coding	40S ribosomal protein S6 [Source:UniProtKB/Swiss-Prot;Acc:Q9U761]	40S ribosomal protein S6	-	63912	59225	54698	83415	77647	72992	2594.399405	2596.557574	2499.568295	3617.499629	3607.491019	3485.190381
RpS6	5578435	687.4678804	612.9460063	637.6340651	169.4026307	178.3944401	196.3986037	646.0159839	181.3985582	1.834261291	1.75E-51	5.79E-50	LOC5578435	NC_035109.1	163637374	163972328	+	4456	protein_coding	defective proboscis extension response, putative	lachesin	I-set	759	627	625	174	172	184	9.610939023	8.574919392	8.909292058	2.353873976	2.492749528	2.740556022
AAEL000498	5566006	107.7848192	87.98268033	89.77887636	421.5594201	544.5179132	543.2983114	95.1821253	503.1252149	-2.398565796	2.66E-51	8.78E-50	LOC5566006	NC_035108.1	174101016	174124419	+	6018	protein_coding	WD-repeat protein	cilia- and flagella-associated protein 44%2C transcript variant X2	-	119	90	88	433	525	509	1.115742577	0.911376894	0.928835593	4.337253981	5.633813913	5.613473055
AAEL005109	5577644	639.4628769	579.7081049	572.3403368	159.6668473	155.5765466	169.7140108	597.1704395	161.6524683	1.886354431	5.25E-51	1.72E-49	LOC5577644	NC_035107.1	291419927	291549398	-	3182	protein_coding	None	homeobox protein GBX-2%2C transcript variant X1	Homeobox	706	593	561	164	150	159	12.5191186	11.35696286	11.1987886	3.106868087	3.044293089	3.316370111
AAEL003277	5570124	7.246038266	1.955170674	4.080858016	333.9373697	325.6735709	383.190754	4.427355652	347.6005649	-6.271062746	6.32E-51	2.07E-49	LOC5570124	NC_035107.1	61468544	61482379	+	1879	protein_coding	None	uncharacterized LOC5570124	-	8	2	4	343	314	359	0.240232873	0.064865072	0.135220199	11.00389611	10.79190829	12.68042214
AAEL011818	5574783	3657.437815	3867.327593	3764.59152	2237.283019	2217.484378	2278.864234	3763.118976	2244.543877	0.745426306	7.81E-51	2.55E-49	LOC5574783	NC_035109.1	328846516	328861950	-	1722	protein_coding	high mobility group non-histone protein, putative	high mobility group protein D%2C transcript variant X1	HMG_box	4038	3956	3690	2298	2138	2135	132.3129632	140.0008986	136.1136185	80.44443738	80.1807163	82.28691406
AAEL011414	5574850	52.53377743	57.67753488	46.92986719	359.2504065	347.4542874	334.0911031	52.38039317	346.9319323	-2.726542589	7.81E-51	2.55E-49	LOC5574850	NC_035108.1	37193439	37195554	-	1741	protein_coding	cytochrome P450	cytochrome P450 302a1%2C mitochondrial	p450	58	59	46	369	335	313	1.879742889	2.065194349	1.678291601	12.77634811	12.42628797	11.93195508
AAEL011463	5571711	284.4070019	327.4910879	308.1047802	9.735783374	7.260238842	2.134767432	306.6676234	6.376929883	5.564853963	9.23E-51	3.00E-49	LOC5571711	NC_035108.1	170933236	171099988	-	4950	protein_coding	neurotactin	neurotactin	COesterase	314	335	302	10	7	2	3.579263546	4.124271961	3.875342621	0.121779432	0.091324693	0.026815805
AAEL009240	5568640	413.9299359	403.7427442	390.7421551	77.88626699	78.82545028	66.17779039	402.8049451	74.29650255	2.437352182	1.26E-50	4.10E-49	LOC5568640	NC_035109.1	171543662	171559339	-	1434	protein_coding	Clip-Domain Serine Protease family A.	proclotting enzyme	Trypsin	457	413	383	80	76	62	17.98192893	17.55127164	16.96516092	3.362946645	3.422628946	2.869515543
CLIPA17	5579310	7502.366869	6933.03521	6641.596422	4170.809597	4224.421829	4288.747771	7025.666167	4227.993066	0.733038718	1.40E-50	4.53E-49	LOC5579310	NC_035108.1	6520241	6718326	+	6749	protein_coding	None	prominin-like protein%2C transcript variant X8	Prominin	8283	7092	6510	4284	4073	4018	69.24963064	64.03788595	61.27028792	38.26389494	38.97358532	39.51268549
AAEL015593	5569696	1838.68221	1549.472759	1667.0305	761.3382598	738.4700079	727.9556943	1685.061823	742.5879873	1.182366128	1.58E-50	5.09E-49	LOC5569696	NC_035108.1	460511269	460526279	-	2330	protein_coding	None	protein wntless	-	2030	1585	1634	782	712	682	49.15971371	41.45539266	44.54556707	20.23158805	19.7341966	19.42649707
AAEL007842	5570478	4351.245978	3913.274104	3853.350182	2159.396752	2237.19074	2295.942373	4039.290088	2230.843289	0.85716313	1.68E-50	5.40E-49	LOC5570478	NC_035108.1	48235997	48663990	-	9852	protein_coding	None	uncharacterized LOC5570478%2C transcript variant X2	RhoGEF	4804	4003	3777	2218	2157	2151	27.51362563	24.76103959	24.35179294	13.57113842	14.13907896	14.49045594
AAEL019542	5569881	7203.467791	6919.349015	6962.96399	4290.559733	4544.909515	4600.423816	7028.593599	4478.631021	0.650557497	2.22E-50	7.12E-49	LOC5569881	NC_035108.1	431859991	431896767	-	3918	protein_coding	None	cell death abnormality protein 1%2C transcript variant X2	-	7953	7078	6825	4407	4382	4310	114.5343562	110.0915064	110.6487685	67.80438173	72.2276225	73.00941724
AAEL019649	5577744	3767.034143	3700.160501	3631.963635	2221.705766	2270.380404	2193.473536	3699.719426	2228.519902	0.731463861	3.47E-50	1.11E-48	LOC5577744	NC_035109.1	339822250	340129745	-	8282	protein_coding	None	SLIT-ROBO Rho GTPase-activating protein 1%2C transcript variant X3	RhoGAP	4159	3785	3560	2282	2189	2055	28.33498078	27.85084301	27.30380242	16.60961459	17.06891491	16.46806769
AAEL018700	5569692	3.623019133	6.843097359	10.20214504	298.8885496	289.3723767	250.8351732	6.889420511	279.6986998	-5.367979371	4.31E-50	1.37E-48	LOC5569692	NC_035107.1	290196905	290230918	+	2257	protein_coding	None	uncharacterized LOC5569692%2C transcript variant X1	-	4	7	10	307	279	235	0.099999461	0.189005381	0.281434154	8.199473333	7.983034795	6.910386632
AAEL019727	23687875	2286.125073	2131.136035	2467.898885	883.035552	806.9236884	1076.990169	2295.053331	922.3164699	1.315730894	5.76E-50	1.83E-48	LOC23687875	NC_035107.1	130794887	130815245	-	1692	protein_coding	None	major latex allergen Hev b 5	-	2524	2180	2419	907	778	1009	84.17017304	78.51702257	90.81213171	32.31365395	29.69440423	39.57827401
AAEL017455	5578144	841.4461936	872.0061206	784.5449536	1839.089479	1668.817757	1765.452666	832.665756	1757.786634	-1.077721014	7.53E-50	2.39E-48	LOC5578144	NC_035107.1	144029461	144044370	+	2003	protein_coding	tryptophanyl-tRNA synthetase	tryptophan--tRNA ligase%2C cytoplasmic	-	929	892	769	1889	1609	1654	26.17001628	27.1388595	24.38674018	56.84995824	51.87647675	54.80505265
AAEL013521	5569392	2709.112557	2478.178829	2616.850203	1448.684566	1358.70184	1351.307784	2601.38053	1386.231397	0.907872517	7.74E-50	2.45E-48	LOC5569392	NC_035108.1	343886987	343911150	+	6226	protein_coding	None	VWFA and cache domain-containing protein CG16868%2C transcript variant X1	-	2991	2535	2565	1488	1310	1266	27.10669223	24.81284341	26.16896907	14.4069801	13.58806317	13.49555137
AAEL020446	5563809	288.0300211	416.4513536	316.2664963	1042.702399	1103.556304	1200.80668	340.2492903	1115.688461	-1.714049075	7.85E-50	2.48E-48	LOC5563809	NC_035108.1	305740516	305752630	+	1699	protein_coding	Clip-Domain Serine Protease family B.	melanization protease 1%2C transcript variant X1	Trypsin	318	426	310	1071	1064	1125	10.56094958	15.28001948	11.58981959	37.99926823	40.44302455	43.9465905
CLIPB24	5578837	4410.120039	4652.328619	4483.842745	2812.667817	2765.113822	2814.690859	4515.430468	2797.490832	0.690613112	9.74E-50	3.07E-48	LOC5578837	NC_035108.1	427669699	427725449	+	2256	protein_coding	Glucosamine-6-phosphate isomerase (EC 3.5.99.6)(Glucosamine-6-phosphate deaminase)(GlcN6P deaminase)(GNPDA)	glucosamine-6-phosphate isomerase%2C transcript variant X2	-	4869	4759	4395	2889	2666	2637	121.7783001	128.553616	123.7451381	77.19471851	76.31614557	77.57773184
AAEL013877	5575108	1519.856526	1721.527779	1522.16004	719.4743913	685.5739821	730.0904617	1587.848115	711.712945	1.157611715	1.11E-49	3.49E-48	LOC5575108	NC_035109.1	21728207	21729265	-	952	protein_coding	None	uncharacterized LOC5575108	-	1678	1761	1492	739	661	684	99.45445371	112.727557	99.54976415	46.79361865	44.83940996	47.68537439
AAEL011665	5577910	4487.109196	5049.228266	4898.049834	7936.610606	7665.77504	8143.070369	4811.462432	7915.152005	-0.718440509	1.84E-49	5.77E-48	LOC5577910	NC_035108.1	461391617	461392418	+	693	protein_coding	60S ribosomal protein l7ae	NHP2-like protein 1 homolog	-	4954	5165	4801	8152	7391	7629	403.3592267	454.1975411	440.0548705	709.1042328	688.7559215	730.6349177
RpL7ae	5567623	867.7130823	827.0371951	771.2821651	261.8925728	272.7775451	301.0022079	822.0108142	278.5574419	1.562907941	2.61E-49	8.17E-48	LOC5567623	NC_035108.1	49252508	49271142	+	2313	protein_coding	sam/hd domain protein	deoxynucleoside triphosphate triphosphohydrolase SAMHD1%2C transcript variant X2	HD	958	846	756	269	263	282	23.3700211	22.28960734	20.76129902	7.010609687	7.343033232	8.091695268
AAEL006226	5569815	1935.597972	1948.327577	2135.308957	961.8953973	973.9091818	1038.564356	2006.411502	991.4563116	1.017032167	3.48E-49	1.08E-47	LOC5569815	NC_035108.1	447820565	447869816	-	1746	protein_coding	None	clavesin-1%2C transcript variant X2	-	2137	1993	2093	988	939	973	69.06046702	69.56178966	76.14359012	34.11079541	34.73095545	36.98576827
AAEL001293	5568150	3848.552074	3746.107011	3796.21817	6135.490682	5737.663039	6030.717995	3796.959085	5967.957239	-0.65239312	3.96E-49	1.23E-47	LOC5568150	NC_035109.1	44737675	44757365	+	2044	protein_coding	aspartyl-tRNA synthetase	asparagine--tRNA ligase%2C cytoplasmic	tRNA-synt_2	4249	3832	3721	6302	5532	5650	117.293803	114.2489708	115.6344234	185.8560268	174.7819812	183.4567095
AAEL006577	5564405	1053.392813	977.585337	986.5474254	337.8316831	398.2759593	297.8000567	1005.841858	344.6358997	1.545119543	4.33E-49	1.34E-47	LOC5564405	NC_035107.1	105472662	105489052	-	1274	protein_coding	glutathione transferase	glutathione S-transferase theta-1	GST_C	1163	1000	967	347	384	279	51.50857259	47.83417186	48.21313888	16.4187159	19.46512399	14.53452418
GSTT4	5569395	89.66972354	85.04992432	92.83951987	416.6915284	450.1348082	406.6731958	89.18638924	424.4998441	-2.251204999	5.34E-49	1.65E-47	LOC5569395	NC_035109.1	17477254	18041406	+	10409	protein_coding	None	homeobox protein cut%2C transcript variant X1	CUT	99	87	91	428	434	381	0.536655289	0.509351901	0.555316713	2.478642556	2.692626396	2.429304813
AAEL019970	5569687	659.3894822	630.5425424	655.9979261	164.534739	203.2866876	199.6007549	648.6433169	189.1407272	1.780069604	6.69E-49	2.07E-47	LOC5569687	NC_035107.1	289684166	289690933	-	1985	protein_coding	beta-hexosaminidase	chitooligosaccharidolytic beta-N-acetylglucosaminidase	Glyco_hydro_20	728	645	643	169	196	187	20.6937928	19.80190128	20.57589915	5.132220829	6.376625892	6.252405534
AAEL007839	5567660	22301.49427	21689.68587	22069.28015	30573.28053	30076.05799	31480.34793	22020.15343	30709.89548	-0.47983448	7.54E-49	2.32E-47	LOC5567660	NC_035107.1	38215533	38232260	+	1849	protein_coding	ATPase subunit, putative	ATP synthase lipid-binding protein%2C mitochondrial%2C transcript variant X1	-	24622	22187	21632	31403	28998	29493	751.373102	731.2558606	743.1356977	1023.795861	1012.806576	1058.639472
AAEL012740	5569157	5189.069153	5353.257306	5281.650488	3419.207121	3407.126371	3408.156205	5274.658982	3411.496566	0.628566345	8.39E-49	2.57E-47	LOC5569157	NC_035108.1	134229528	134464269	+	3779	protein_coding	None	formin-binding protein 1-like%2C transcript variant X1	SH3_1	5729	5476	5177	3512	3285	3193	85.5403767	88.30681783	87.01810748	56.02176104	56.13760236	56.07742588
AAEL022180	5572464	384.0400281	383.2134521	352.9942184	914.1900588	1007.098845	996.9363907	373.4158995	972.7417649	-1.380081452	8.91E-49	2.73E-47	LOC5572464	NC_035108.1	376433346	376458113	+	884	protein_coding	orfY, putative	maf-like protein CPR_2112	Maf	424	392	346	939	971	934	27.06342886	27.02349333	24.86177859	64.03132203	70.93528907	70.12302694
AAEL001795	5576865	591.4578734	556.2460568	594.7850559	1336.723057	1256.02132	1290.466913	580.829662	1294.403763	-1.156245047	9.75E-49	2.98E-47	LOC5576865	NC_035108.1	335437124	335439301	-	2008	protein_coding	Tubulin gamma chain [Source:UniProtKB/TrEMBL;Acc:Q16KA0]	tubulin gamma-1 chain	Tubulin	653	569	583	1373	1211	1209	18.34926619	17.26856483	18.44222036	41.21791033	38.94716161	39.96029041
AAEL012843	5569700	10788.44522	10670.34395	11134.6211	7236.607782	7238.458125	7572.020081	10864.47009	7349.028663	0.564039215	1.18E-48	3.58E-47	LOC5569700	NC_035108.1	460568746	460618223	+	3952	protein_coding	rab5	ras-related protein Rab-5B%2C transcript variant X1	Ras	11911	10915	10914	7433	6979	7094	170.0593508	168.3117718	175.4184924	113.3773595	114.0437897	119.135253
AAEL007845	5576896	2689.185951	2960.128401	2922.914554	4831.869288	4679.742522	5054.061895	2857.409635	4855.224569	-0.76518461	1.21E-48	3.67E-47	LOC5576896	NC_035107.1	129068763	129070583	-	1753	protein_coding	nonsense-mediated mRNA decay protein	60S ribosomal export protein NMD3	-	2969	3028	2865	4963	4512	4735	95.56470194	105.2644298	103.8128397	170.663835	166.2197225	179.268552
AAEL003039	23687745	8757.742999	9324.208945	9252.325338	6022.555595	6009.403407	5671.009683	9111.42576	5900.989562	0.626427944	1.38E-48	4.18E-47	LOC23687745	NC_035109.1	104949202	104965650	+	1706	protein_coding	None	serine protease easter%2C transcript variant X1	Trypsin	9669	9538	9069	6186	5794	5313	319.7950679	340.7108616	337.6670905	218.579803	219.3283856	206.6935062
AAEL024669	5575142	5009.729706	4761.818177	4492.004461	8180.978769	7784.013216	7509.044442	4754.517448	7824.678809	-0.718527339	2.01E-48	6.09E-47	LOC5575142	NC_035108.1	124644642	124679540	-	3811	protein_coding	Acetyl-coenzyme A synthetase [Source:UniProtKB/TrEMBL;Acc:Q16EU8]	acetyl-coenzyme A synthetase	AMP-binding	5531	4871	4403	8403	7505	7035	81.89057826	77.89092625	73.38682476	132.9151715	127.1765753	122.515545
AAEL020382	5570782	511.7514525	472.1737178	475.4199589	120.7237138	120.3125294	115.2774413	486.4483764	118.7712282	2.034088058	2.12E-48	6.40E-47	LOC5570782	NC_035108.1	156570415	156592644	+	1355	protein_coding	None	chitotriosidase-1	-	565	483	466	124	116	108	23.52764078	21.72278596	21.84514754	5.516473437	5.52858603	5.289937046
AAEL023518	5580247	9321.122474	9588.156986	9045.221793	6365.25517	6110.009574	6159.871425	9318.167084	6211.712056	0.584993726	2.43E-48	7.31E-47	LOC5580247	NC_035108.1	238122856	238124036	+	1049	protein_coding	Proliferating cell nuclear antigen [Source:UniProtKB/TrEMBL;Acc:Q4PKD7]	proliferating cell nuclear antigen	PCNA_C	10291	9808	8866	6538	5891	5771	553.5429426	569.7871577	536.8594467	375.7063795	362.6677288	365.12505
AAEL012545	5568315	839.634684	868.0957793	838.6163224	310.5714896	320.487686	323.4172659	848.7822619	318.1588139	1.416012784	2.47E-48	7.41E-47	LOC5568315	NC_035108.1	83912388	83931021	+	3822	protein_coding	None	uncharacterized LOC5568315	-	927	888	822	319	309	303	13.6854247	14.15891487	13.66122032	5.031287581	5.221113986	5.261601942
AAEL006754	5574709	170.2818992	178.8981167	122.4257405	602.6449908	624.3805404	637.2280784	157.2019188	621.4178699	-1.979742429	2.48E-48	7.43E-47	LOC5574709	NC_035108.1	92936576	92963021	-	2506	protein_coding	None	apyrase%2C transcript variant X2	Metallophos	188	183	120	619	602	597	4.232977994	4.450181363	3.041645107	14.88979518	15.51353617	15.81099888
AAEL011348	5575302	3100.398623	2874.100891	2856.600611	1655.083174	1677.115173	1585.064818	2943.700042	1639.087721	0.844921345	2.61E-48	7.79E-47	LOC5575302	NC_035109.1	121665764	121688036	-	3688	protein_coding	structural maintenance of chromosomes 6 smc6	structural maintenance of chromosomes protein 6	-	3423	2940	2800	1700	1617	1485	52.37031847	48.58073773	48.22536015	27.7867114	28.31486436	26.72400748
AAEL002581	110675495	274.4436993	349.9755507	338.7112154	2.920735012	7.260238842	5.33691858	321.0434884	5.172630811	5.967584457	4.46E-48	1.33E-46	LOC110675495	NC_035108.1	42002985	42003498	-	453	protein_coding	None	uncharacterized LOC110675495	-	303	358	332	3	7	5	37.74102185	48.16066912	46.553061	0.399210719	0.997918826	0.732550967
AAEL024781	5570794	944.7022389	849.5216579	949.8197033	292.0735012	346.4171105	338.360638	914.6812	325.6170832	1.491485939	1.07E-47	3.17E-46	LOC5570794	NC_035108.1	157204630	157235489	+	1793	protein_coding	None	TPPP family protein CG45057%2C transcript variant X2	p25-alpha	1043	869	931	300	334	317	32.82262017	29.53569363	32.98205808	10.08602654	12.0298872	11.73397115
AAEL008569	5577568	13794.64535	14625.65423	13844.31082	9633.557648	9646.783067	9150.680597	14088.20347	9477.007104	0.571867428	1.13E-47	3.36E-46	LOC5577568	NC_035108.1	94717711	94729781	+	951	protein_coding	peptidyl-prolyl cis-trans isomerase (cyclophilin)	peptidyl-prolyl cis-trans isomerase 5	Pro_isomerase	15230	14961	13570	9895	9301	8573	903.6257839	958.7111836	906.3745269	627.2120927	631.6034672	598.2991009
AAEL013279	5575615	481.8615447	392.9893055	427.4698772	85.67489369	90.23439704	88.59284842	434.1069091	88.16737972	2.300915189	1.18E-47	3.49E-46	LOC5575615	NC_035109.1	135668411	136653404	+	8605	protein_coding	None	uncharacterized LOC5575615%2C transcript variant X2	Band_41	532	402	419	88	87	83	3.488429784	2.846969837	3.092940098	0.616468569	0.652925689	0.640166968
AAEL019860	5565077	2049.723074	2046.08611	1965.953349	3356.898107	3379.122592	3328.102426	2020.587511	3354.707709	-0.731164809	1.46E-47	4.30E-46	LOC5565077	NC_035108.1	464596419	464620584	+	3314	protein_coding	methionine-tRNA synthetase	methionine--tRNA ligase%2C cytoplasmic	-	2263	2093	1927	3448	3258	3118	38.5302013	38.4879174	36.93495475	62.71824459	63.48833736	62.44384689
AAEL014709	5574912	1530.725584	1536.76415	1534.402614	2654.948126	2671.767894	2620.427023	1533.964116	2649.047681	-0.788274158	1.53E-47	4.49E-46	LOC5574912	NC_035108.1	96217055	96251172	+	2528	protein_coding	aspartyl-tRNA synthetase	aspartate--tRNA ligase%2C cytoplasmic%2C transcript variant X2	tRNA-synt_2	1690	1572	1504	2727	2576	2455	37.72062353	37.89510892	37.79019452	65.02602545	65.80579907	64.45260429
AAEL002748	5576572	3456.360253	3190.83854	3089.209518	1812.802864	1814.022534	1850.843363	3245.469437	1825.889587	0.83036424	1.79E-47	5.25E-46	LOC5576572	NC_035108.1	294855981	294940079	-	4514	protein_coding	None	myosin-IA%2C transcript variant X6	Myosin_head	3816	3264	3028	1862	1749	1734	47.69974303	44.06525451	42.60913098	24.86550382	25.02209293	25.49491579
AAEL025570	5568503	31840.90365	31058.86374	32383.64879	21767.26447	20465.57612	22448.14693	31761.13873	21560.32917	0.558887106	1.84E-47	5.40E-46	LOC5568503	NC_035109.1	143587295	143698234	+	1549	protein_coding	calponin/transgelin	myophilin	CH	35154	31771	31742	22358	19732	21031	1280.53826	1249.934209	1301.641031	870.0829842	822.6499336	901.1032354
AAEL006922	5576415	1907.519573	1744.989827	1731.304013	838.2509485	870.1914841	913.6804609	1794.604471	874.0409645	1.038912321	2.14E-47	6.26E-46	LOC5576415	NC_035108.1	76188510	76211634	-	4907	protein_coding	None	muscle M-line assembly protein unc-89%2C transcript variant X1	-	2106	1785	1697	861	839	856	24.21650904	22.16817035	21.96717172	10.57709085	11.0418357	11.57773887
AAEL012508	5563642	1556.992472	1601.284782	1422.179019	656.1917994	720.8379993	711.9449385	1526.818758	696.3249124	1.133657524	2.69E-47	7.85E-46	LOC5563642	NC_035109.1	104320533	104342670	+	2212	protein_coding	None	double-strand break repair protein MRE11	Metallophos	1719	1638	1394	674	695	667	43.84902915	45.12699993	40.03003887	18.36766354	20.29060796	20.01274929
AAEL023601	5574526	151369.7394	143248.5122	148763.5981	105460.9262	104504.9151	109098.357	147793.9499	106354.7328	0.474716638	4.19E-47	1.22E-45	LOC5574526	NC_035107.1	3558670	3572787	-	2751	protein_coding	actin	actin-5C%2C transcript variant X2	Actin	167120	146533	145816	108323	100759	102211	3427.733624	3246.030067	3366.843664	2373.609275	2365.313095	2465.886542
AAEL011197	5568209	189.3027497	155.4360686	157.1130336	559.807544	642.012549	613.7456367	167.2839506	605.1885766	-1.852161762	5.03E-47	1.46E-45	LOC5568209	NC_035109.1	200524034	200546246	-	3416	protein_coding	None	anoctamin-1%2C transcript variant X2	-	209	159	154	575	619	575	3.452213545	2.836527183	2.863592521	10.14680056	11.70221748	11.17161669
AAEL006656	5568453	4261.576255	3847.775887	4275.718987	2180.815476	2356.466093	2411.219814	4128.357043	2316.167128	0.83427833	5.78E-47	1.67E-45	LOC5568453	NC_035109.1	369887446	370221387	-	11501	protein_coding	igf2 mRNA binding protein, putative	insulin-like growth factor 2 mRNA-binding protein 1%2C transcript variant X3	KH_1	4705	3936	4191	2240	2272	2259	23.0830532	20.85581539	23.14677116	11.74063418	12.75757416	13.03606961
AAEL006876	5573666	383.1342733	332.3790146	346.8729314	37.96955516	29.04095537	61.90825553	354.1287398	42.97292202	3.048561626	6.89E-47	1.99E-45	LOC5573666	NC_035108.1	136481855	136603277	-	5333	protein_coding	Class A Scavenger Receptor (SRCR domain) with Serine Protease domain.	uncharacterized LOC5573666%2C transcript variant X3	Trypsin	423	340	340	39	28	58	4.47546342	3.885214679	4.049633254	0.440831038	0.339064113	0.721809267
SCRASP2	5570707	1265.339432	1263.040255	1205.893544	542.2831339	561.1127448	582.7915089	1244.757744	562.0624625	1.147862868	8.24E-47	2.37E-45	LOC5570707	NC_035107.1	111460507	111501591	-	2793	protein_coding	testis-specific protein pbs13 (t-complex 11 )	T-complex protein 11-like protein 1%2C transcript variant X7	-	1397	1292	1182	557	541	546	28.22244911	28.19027195	26.88158682	12.02163121	12.50897451	12.97441396
AAEL001446	5575395	764.457037	777.1803429	826.3737483	218.0815476	256.1827134	288.1936033	789.3370428	254.1526214	1.636931802	9.04E-47	2.60E-45	LOC5575395	NC_035109.1	36086745	36304416	-	3416	protein_coding	prohibitin, putative	erythrocyte band 7 integral membrane protein%2C transcript variant X1	-	844	795	810	224	247	270	13.94099633	14.18263591	15.06175287	3.952840565	4.66954397	5.245802618
AAEL011803	5567341	288.0300211	298.1635278	383.6006535	21.41872342	22.8178935	43.76273235	323.2647341	29.33311643	3.470296243	1.09E-46	3.13E-45	LOC5567341	NC_035108.1	472622976	472624070	-	808	protein_coding	None	serine protease inhibitor dipetalogastin	-	318	305	376	22	22	41	22.20674918	23.00361901	29.558667	1.641309418	1.758355556	3.367739877
AAEL006011	5575760	1716.405314	1609.105465	1722.122083	807.0964417	805.8865115	870.9851122	1682.544287	827.9893551	1.023460611	1.13E-46	3.24E-45	LOC5575760	NC_035108.1	14211825	14215716	-	1504	protein_coding	None	protein extra-macrochaetae	HLH	1895	1646	1688	829	777	816	71.09361634	66.69444796	71.29071439	33.22659483	33.36326619	36.00877655
AAEL002721	5569012	2393.909892	2362.82376	2349.554003	1339.643792	1335.883947	1351.307784	2368.762551	1342.278508	0.819599234	1.38E-46	3.93E-45	LOC5569012	NC_035109.1	195776630	195799929	-	1724	protein_coding	None	fasciculation and elongation protein zeta-2	-	2643	2417	2303	1376	1288	1266	86.50259374	85.43721367	84.85257713	48.11276474	48.24740721	48.73741464
AAEL007292	5568120	1952.807313	1956.148259	1970.034207	940.4766739	925.1618639	1069.518483	1959.66326	978.3856737	1.00277508	1.38E-46	3.94E-45	LOC5568120	NC_035108.1	59538843	59704793	-	3268	protein_coding	None	protein FAM49B%2C transcript variant X3	-	2156	2001	1931	966	892	1002	37.22510546	37.31407914	37.53259449	17.81862631	17.62699107	20.34940508
AAEL018119	5568491	1105.020835	1042.105969	1064.083728	2067.880389	2219.558732	1974.659875	1070.403511	2087.366332	-0.96326888	1.70E-46	4.82E-45	LOC5568491	NC_035108.1	338979845	339113115	+	3543	protein_coding	None	uncharacterized LOC5568491%2C transcript variant X2	-	1220	1066	1043	2124	2140	1850	19.42933366	18.33554148	18.69913499	36.13786586	39.00659122	34.65505716
AAEL006904	5573963	10883.54947	10742.68527	10974.44742	15773.91622	15366.8141	15022.35842	10866.89405	15387.69625	-0.501935473	1.89E-46	5.36E-45	LOC5573963	NC_035109.1	51789064	51819550	+	3991	protein_coding	Histone-lysine n-methyltransferase [Source:UniProtKB/TrEMBL;Acc:A0A1S4FRI5]	eukaryotic translation initiation factor 2 subunit 3%2C transcript variant X2	GTP_EFTU	12016	10989	10757	16202	14816	14074	169.8820214	167.7969773	171.2055352	244.7180714	239.7422735	234.0463444
AAEL010826	5576001	11579.16915	11336.07957	11618.20277	7844.120664	8109.686787	8151.609439	11511.1505	8035.138963	0.518759019	2.56E-46	7.24E-45	LOC5576001	NC_035107.1	146620913	146659521	+	3973	protein_coding	None	uncharacterized LOC5576001	RRM_1	12784	11596	11388	8057	7819	7637	181.5588507	177.8677983	182.0695229	122.245798	127.0948714	127.5763783
AAEL012243	5579216	182.0567114	172.0550193	174.4566802	629.9051843	643.049726	545.4330788	176.1894703	606.1293297	-1.78237309	3.43E-46	9.68E-45	LOC5579216	NC_035107.1	148332755	148363552	+	3183	protein_coding	vacuolar proton ATPases	V-type proton ATPase 116 kDa subunit a%2C transcript variant X1	-	201	176	171	647	620	511	3.563105216	3.369641643	3.412462067	12.25312273	12.57912489	10.65492274
AAEL014053	5569408	2070.555434	1789.958752	1754.768947	3422.127856	3657.086022	3489.277367	1871.761045	3522.830415	-0.911396064	3.62E-46	1.02E-44	LOC5569408	NC_035107.1	42268258	42288972	+	4842	protein_coding	Toll-like receptor	protein toll%2C transcript variant X2	TIR	2286	1831	1720	3515	3526	3269	26.63916876	23.04470997	22.56378862	43.76023904	47.02760923	44.80806389
TOLL5A	5565688	38.04170089	38.12582814	34.68729314	271.6283561	310.1159163	281.789301	36.95160739	287.8445245	-2.959886896	3.80E-46	1.07E-44	LOC5565688	NC_035107.1	243565156	243721054	+	5243	protein_coding	None	fibroblast growth factor receptor homolog 1%2C transcript variant X1	Pkinase_Tyr	42	39	34	279	299	264	0.452000235	0.453307012	0.411914822	3.207771961	3.682872709	3.341874316
AAEL028092	novel.579	653.9549535	605.1253236	624.3712765	1340.617371	1348.330071	1515.684877	627.8171845	1401.544106	-1.157704487	4.68E-46	1.31E-44	-	NC_035109.1	202388764	202454677	+	6280	-	None	- && A8C752.1 RecName: Full=Thyroid adenoma-associated protein homolog && PF10350:Putative death-receptor fusion protein (DUF2428)	-	722	619	612	1377	1300	1420	6.487043078	6.006738047	6.190135264	13.21762535	13.36838937	15.00702977
None	110676173	892.1684614	1084.142139	1027.356006	242.421006	339.1568716	334.0911031	1001.222202	305.2229936	1.715535191	5.09E-46	1.42E-44	LOC110676173	NC_035108.1	161719791	161720730	-	940	protein_coding	None	uncharacterized LOC110676173	-	985	1109	1007	249	327	313	59.12587828	71.89710113	68.04715583	15.96800408	22.46545801	22.09950404
AAEL019526	5572008	725.5095813	684.3097359	784.5449536	242.421006	224.0302271	257.2394755	731.454757	241.2302362	1.600354095	6.11E-46	1.70E-44	LOC5572008	NC_035107.1	97573123	97596685	+	957	protein_coding	None	uncharacterized LOC5572008	-	801	700	769	249	216	241	47.22693994	44.57525022	51.04142171	15.68435092	14.57596079	16.71364403
AAEL009483	5575831	4061.404448	3834.089692	3950.27056	2298.618455	2285.938058	2482.734523	3948.588233	2355.763679	0.745586244	6.12E-46	1.70E-44	LOC5575831	NC_035107.1	300282	372824	-	4566	protein_coding	protease m1 zinc metalloprotease	aminopeptidase N%2C transcript variant X2	-	4484	3922	3872	2361	2204	2326	55.41137472	52.34550207	53.86514115	31.17017362	31.1724589	33.80958552
AAEL012099	5577268	7789.491135	7221.422885	7855.651681	4671.228863	4316.73058	4858.730675	7622.188567	4615.563373	0.723752532	6.34E-46	1.76E-44	LOC5577268	NC_035108.1	179172671	179310854	-	5672	protein_coding	elongase, putative	elongation of very long chain fatty acids protein 6%2C transcript variant X2	ELO	8600	7387	7700	4798	4162	4552	85.5522542	79.36692685	86.23088904	50.99213112	47.38722004	53.26379111
AAEL013128	5568735	1522.573791	1499.615907	1442.583309	656.1917994	664.8304425	753.5729035	1488.257669	691.5317151	1.106861048	1.15E-45	3.17E-44	LOC5568735	NC_035108.1	128265984	128343758	-	4215	protein_coding	None	chaoptin	-	1681	1534	1414	674	641	706	22.5029452	22.17866843	21.30885878	9.639210378	9.821002657	11.11663037
AAEL018131	5564916	314.2969098	362.68416	376.459152	922.9522638	947.9797574	896.6023214	351.1467406	922.5114475	-1.39544521	1.24E-45	3.43E-44	LOC5564916	NC_035107.1	26155857	26156801	+	876	protein_coding	None	protein C19orf12 homolog	-	347	371	369	948	914	840	22.35087845	25.80937519	26.75658118	65.23540644	67.3810024	63.64161959
AAEL014657	5572782	1664.777292	1710.77434	1744.566802	885.956287	831.8159359	890.1980191	1706.706144	869.323414	0.972924938	1.57E-45	4.32E-44	LOC5572782	NC_035107.1	160091832	160259983	+	3635	protein_coding	None	ATP-binding cassette sub-family D member 2%2C transcript variant X2	ABC_tran	1838	1750	1710	910	802	834	28.53056157	29.33873072	29.88133909	15.09093396	14.24837481	15.22746742
AAEL010047	5577059	39.85321046	60.6102909	40.80858016	331.0166347	333.9709867	307.4065102	47.09069384	324.1313772	-2.784926515	3.12E-45	8.57E-44	LOC5577059	NC_035107.1	214895331	214901260	-	1176	protein_coding	None	uncharacterized LOC5577059	-	44	62	40	340	322	288	2.111128083	3.212861877	2.160533628	17.42812783	17.68251063	16.25366145
AAEL003107	5572156	516.2802264	476.0840591	473.3795299	1112.80004	1097.333242	1212.547901	488.5812718	1140.893728	-1.222299256	4.90E-45	1.34E-43	LOC5572156	NC_035109.1	119568230	119585158	+	804	protein_coding	apolipoprotein D, putative	lazarillo protein	Lipocalin_2	570	487	464	1143	1058	1136	40.00258301	36.91310687	36.65812878	85.69773093	84.98161827	93.7752706
AAEL009561	5577410	1836.8707	2061.727476	2053.691797	951.1860356	986.3553055	1037.496972	1984.096658	991.6794377	1.000538946	5.07E-45	1.39E-43	LOC5577410	NC_035107.1	192983513	192984868	-	1165	protein_coding	fibrinogen and fibronectin	microfibril-associated glycoprotein 4%2C transcript variant X1	Fibrinogen_C	2028	2109	2013	977	951	972	98.22256098	110.3210386	109.7554792	50.55309852	52.71691284	55.37406204
AAEL003156	5567317	710.11175	685.2873213	766.1810926	252.1567894	207.4353955	244.430871	720.5267213	234.6743519	1.617416215	5.40E-45	1.47E-43	LOC5567317	NC_035108.1	166543723	166648409	-	5877	protein_coding	None	ion transport peptide-like%2C transcript variant X7	-	784	701	751	259	200	229	7.527133178	7.268922103	8.116945071	2.656581933	2.197706451	2.586103101
AAEL019725	5571093	1265.339432	1239.578207	1242.621266	2429.077952	2207.112608	2253.247024	1249.179635	2296.479195	-0.878629413	5.70E-45	1.55E-43	LOC5571093	NC_035109.1	132221126	132229794	-	1061	protein_coding	None	uncharacterized LOC5571093	-	1397	1268	1218	2495	2128	2111	74.29340278	72.83020916	72.91892628	141.7536686	129.5244085	132.0501482
AAEL008801	5576214	13923.26253	13651.97923	13399.4973	20046.95154	18851.72874	19380.48613	13658.24635	19426.38881	-0.508219818	6.25E-45	1.70E-43	LOC5576214	NC_035109.1	235239531	235253102	+	1996	protein_coding	ATP synthase beta subunit	ATP synthase subunit beta%2C mitochondrial	ATP-synt_ab	15372	13965	13134	20591	18176	18157	434.5493123	426.3714246	417.9697349	621.8648978	588.0755928	603.7395129
AAEL002827	5577237	298.8990785	271.7687237	296.8824207	38.9431335	16.59483164	30.95412776	289.1834076	28.83069763	3.320289526	6.63E-45	1.80E-43	LOC5577237	NC_035109.1	269815961	269969465	-	4650	protein_coding	None	uncharacterized LOC5577237%2C transcript variant X1	-	330	278	291	40	16	29	4.004333267	3.643338563	3.975103096	0.518544676	0.22220939	0.413914927
AAEL003135	5572258	0.905754783	3.910341348	5.10107252	318.3601163	365.0862961	389.5950563	3.305722884	357.6804896	-6.793400952	6.79E-45	1.84E-43	LOC5572258	NC_035109.1	209639942	209658467	+	1121	protein_coding	oxidoreductase	farnesol dehydrogenase-like	adh_short	1	4	5	327	352	365	0.050334252	0.217451329	0.283317077	17.58414602	20.27834133	21.60992677
AAEL009685	5571312	1505.36445	1484.952127	1456.866312	2805.852768	3021.296535	2565.990453	1482.394296	2797.713252	-0.916288997	7.14E-45	1.93E-43	LOC5571312	NC_035107.1	80947202	81027364	-	7984	protein_coding	None	inositol hexakisphosphate and diphosphoinositol-pentakisphosphate kinase 2%2C transcript variant X17	Acid_phosphat_A	1662	1519	1428	2882	2913	2404	11.74572204	11.59431067	11.3609864	21.75968427	23.56217267	19.98388761
AAEL019533	5566222	568.8140038	563.0891541	534.5924001	152.851799	176.3200862	145.1641854	555.4985194	158.1120235	1.813078578	9.19E-45	2.47E-43	LOC5566222	NC_035108.1	70754612	71000826	+	5310	protein_coding	None	LON peptidase N-terminal domain and RING finger protein 2%2C transcript variant X1	-	628	576	524	157	170	136	6.673203221	6.610520401	6.268232929	1.782314223	2.06752028	1.699849339
AAEL025226	5573583	10358.2117	9769.010273	9964.435061	6988.345306	6732.31576	6805.638573	10030.55234	6842.09988	0.551912162	1.04E-44	2.80E-43	LOC5573583	NC_035109.1	177671368	177791757	-	2538	protein_coding	ecdysone inducible protein L2, putative	neural/ectodermal development factor IMP-L2%2C transcript variant X3	I-set	11436	9993	9767	7178	6491	6376	254.2446114	239.9451396	244.4431833	170.4868857	165.1639913	166.733449
AAEL002130	5574240	4595.79977	4894.769782	5027.617076	2856.478842	2848.08798	3069.795567	4839.395543	2924.787463	0.72645651	1.34E-44	3.59E-43	LOC5574240	NC_035108.1	146421863	146422915	-	996	protein_coding	fibrinogen and fibronectin	ficolin-1	Fibrinogen_C	5074	5007	4928	2934	2746	2876	287.4487025	306.3556826	314.2821543	177.5742187	178.0477839	191.6441588
AAEL011007	110676223	691.9966544	682.3545652	719.2512254	1478.865494	1410.560689	1399.340052	697.8674817	1429.588745	-1.035146423	1.37E-44	3.67E-43	LOC110676223	NC_035108.1	176190580	176195088	-	2297	protein_coding	None	probable ATP-dependent RNA helicase Dbp73D	DEAD	764	698	705	1519	1360	1311	18.76729115	18.51834262	19.49559447	39.86354526	38.2360738	37.87980546
AAEL027472	5568820	5569.486162	6211.577231	5364.287862	3181.654007	3430.981441	3065.526032	5715.117085	3226.053827	0.82500363	1.90E-44	5.06E-43	LOC5568820	NC_035108.1	307819913	307857749	+	3523	protein_coding	s-adenosylmethionine decarboxylase	S-adenosylmethionine decarboxylase proenzyme%2C transcript variant X1	SAM_decarbox	6149	6354	5258	3268	3308	2872	98.48295654	109.9112773	94.80173799	55.91760296	60.63847011	54.10505412
AAEL001176	5571938	113.2193479	102.6464604	118.3448825	487.762747	612.9715937	437.6273235	111.4035636	512.7872214	-2.202929792	2.00E-44	5.32E-43	LOC5571938	NC_035108.1	151699684	151823119	+	5451	protein_coding	None	transient receptor potential cation channel subfamily A member 1%2C transcript variant X1	Ion_trans	125	105	116	501	591	410	1.29390699	1.173872165	1.35173067	5.540394446	7.001751238	4.991990131
AAEL001268	5576541	4350.340224	4029.606759	3887.017261	2386.240505	2431.142835	2464.589	4088.988081	2427.324113	0.752910011	3.03E-44	8.04E-43	LOC5576541	NC_035107.1	20455002	20881337	+	11037	protein_coding	None	rho guanine nucleotide exchange factor 10%2C transcript variant X1	RhoGEF	4803	4122	3810	2451	2344	2309	24.55448175	22.75960039	21.92715537	13.38663463	13.71519361	13.88477779
AAEL025130	5564757	1467.322749	1529.921052	1458.906741	635.7466543	691.7970439	518.748486	1485.383514	615.4307281	1.270342777	4.31E-44	1.14E-42	LOC5564757	NC_035109.1	368529679	368534701	+	3538	protein_coding	cytochrome P450	uncharacterized LOC5564757	p450	1620	1565	1430	653	667	486	25.83606771	26.9565433	25.67358812	11.12588314	12.17484339	9.116843171
AAEL014604	5578912	1414.788971	1345.157424	1309.955423	656.1917994	634.7523102	657.508369	1356.633939	649.4841595	1.063044033	7.38E-44	1.95E-42	LOC5578912	NC_035109.1	298905609	298946506	+	3249	protein_coding	monocarboxylate transporter	uncharacterized LOC5578912%2C transcript variant X1	MFS_1	1562	1376	1284	674	612	616	27.12692373	25.80931095	25.10288711	12.50516212	12.16457916	12.58337224
AAEL013915	5572989	1310.627171	1292.367816	1254.86384	628.9316059	539.3320283	577.4545903	1285.952942	581.9060748	1.143352828	7.60E-44	2.01E-42	LOC5572989	NC_035109.1	227087086	227091016	-	2164	protein_coding	None	NEDD8 ultimate buster 1	UBA	1447	1322	1230	646	520	541	37.72945247	37.22904418	36.10407442	17.99510574	15.5182043	16.59227939
AAEL001950	5577723	53117.98926	51965.50376	50777.09608	70929.07619	69135.10578	72160.47612	51953.5297	70741.5527	-0.445300267	1.47E-43	3.87E-42	LOC5577723	NC_035108.1	240484565	240519237	-	2928	protein_coding	DEAD box ATP-dependent RNA helicase	eukaryotic initiation factor 4A%2C transcript variant X1	DEAD	58645	53157	49771	72854	66657	67605	1130.131933	1106.36156	1079.726238	1499.897117	1470.178507	1532.405804
AAEL013359	5567070	18567.0673	20797.15046	20334.9155	29855.75329	29563.69256	29269.79626	19899.71109	29563.08071	-0.57117385	1.81E-43	4.75E-42	LOC5567070	NC_035107.1	200231792	200232680	-	775	protein_coding	60S ribosomal protein L26 [Source:UniProtKB/TrEMBL;Acc:Q178R6]	60S ribosomal protein L26	KOW	20499	21274	19932	30666	28504	27422	1492.451411	1672.842833	1633.644431	2385.253656	2375.196173	2348.353474
RpL26	5578281	1495.401147	1423.364251	1427.280091	745.7610064	674.1650353	689.5298805	1448.68183	703.1519741	1.042417967	2.92E-43	7.66E-42	LOC5578281	NC_035107.1	26751408	27040860	+	7178	protein_coding	integrin alpha-ps	integrin alpha-PS2%2C transcript variant X1	FG-GAP	1651	1456	1399	766	650	646	12.97815173	12.36134161	12.38005634	6.43286529	5.847971947	5.973035658
AAEL013600	5563970	234.5904888	260.0376996	250.972768	28.23377178	22.8178935	14.94337202	248.5336522	21.99834577	3.488673086	3.36E-43	8.78E-42	LOC5563970	NC_035109.1	165916412	166010050	+	2495	protein_coding	acetylcholine receptor protein alpha 1, 2, 3, 4 invertebrate	acetylcholine receptor subunit alpha-like 2	Neur_chan_LBD	259	266	246	29	22	14	5.857313135	6.497088375	6.26286309	0.700658813	0.569439394	0.372411882
AAEL004032	5565778	553.4161725	457.5099377	485.6221039	122.6708705	102.6805208	136.6251156	498.8494047	120.6588356	2.0489429	4.13E-43	1.08E-41	LOC5565778	NC_035108.1	281909748	282025156	-	8982	protein_coding	None	proline-rich extensin-like protein EPR1%2C transcript variant X7	-	611	468	476	126	99	128	3.838286492	3.175268755	3.366218192	0.845622706	0.711799243	0.945807955
AAEL004972	5569534	5786.86731	5921.234386	6060.074154	3835.898649	3908.082851	4014.430156	5922.725283	3919.470552	0.595620995	4.35E-43	1.13E-41	LOC5569534	NC_035109.1	255333038	255360784	-	2392	protein_coding	reticulocalbin	calumenin%2C transcript variant X1	-	6389	6057	5940	3940	3768	3761	150.7096082	154.3135584	157.7370195	99.29198383	101.7290753	104.3537839
AAEL007725	5574095	6149.169223	5573.214006	5393.874083	3271.223214	3508.769715	3435.908182	5705.419104	3405.30037	0.745057158	4.99E-43	1.30E-41	LOC5574095	NC_035108.1	31180976	31398656	-	8739	protein_coding	None	uncharacterized LOC5574095%2C transcript variant X2	PDZ	6789	5701	5287	3360	3383	3219	43.83422146	39.75547888	38.42872113	23.17697111	24.99974831	24.44698357
AAEL019776	110676036	202.8890714	243.4187489	243.8312665	12.65651839	13.48330071	18.14552317	230.0463623	14.76178075	3.966784649	5.81E-43	1.51E-41	LOC110676036	NC_035108.1	134514887	134515727	-	774	lncRNA	None	uncharacterized LOC110676036	-	224	249	239	13	13	17	16.32962779	19.60496512	19.61396071	1.01246853	1.084670352	1.457719637
AAEL025073	5572816	1351.386137	1609.105465	1453.805668	568.569749	675.2022123	650.036683	1471.432423	631.2695481	1.221450335	7.92E-43	2.05E-41	LOC5572816	NC_035108.1	390875865	391007105	-	7066	protein_coding	None	AF4/FMR2 family member 4%2C transcript variant X2	-	1492	1646	1425	584	651	609	11.91418716	14.19593118	12.81001363	4.982167856	5.949805016	5.720180102
AAEL001888	5574282	1604.997476	1530.898638	1450.745025	2878.871144	2673.842248	2653.515918	1528.880379	2735.40977	-0.838930899	8.11E-43	2.09E-41	LOC5574282	NC_035108.1	63355637	63367462	-	3365	protein_coding	chaperone protein DNAj	protein tumorous imaginal discs%2C mitochondrial%2C transcript variant X2	DnaJ	1772	1566	1422	2957	2578	2486	29.71309402	28.36053222	26.84249547	52.97188132	49.47584525	49.03228121
AAEL011055	5567045	582.4003256	647.1614931	725.3725124	206.3986075	177.3572631	201.7355223	651.644777	195.1637977	1.73795361	9.52E-43	2.45E-41	LOC5567045	NC_035107.1	122364348	122365537	+	1115	protein_coding	odorant binding protein OBP21	general odorant-binding protein 99a	-	643	662	711	212	171	189	32.53908479	36.1818534	40.50448308	11.46146506	9.904136586	11.25001186
OPB21	5572358	1317.87321	1260.107499	1241.601051	600.6978342	623.3433634	562.5112183	1273.19392	595.517472	1.096214949	1.05E-42	2.70E-41	LOC5572358	NC_035109.1	284611188	284916905	-	4572	protein_coding	None	uncharacterized LOC5572358%2C transcript variant X1	-	1455	1289	1217	617	601	527	17.9566782	17.1812352	16.90801861	8.13500986	8.489138678	7.650158565
AAEL009755	5573078	1455.547937	1439.005616	1376.269366	729.2101747	670.0163274	693.7994154	1423.60764	697.6753058	1.028727253	1.14E-42	2.94E-41	LOC5573078	NC_035108.1	359665423	359673705	+	2623	protein_coding	None	polyserase-2	Trypsin	1607	1472	1349	749	646	650	34.56899982	34.19929922	32.66796035	17.21324176	15.90485102	16.44678857
AAEL010270	5575899	1900.273535	1855.45697	1879.235117	3029.775786	3054.486199	3190.409927	1878.321874	3091.557304	-0.718604444	1.64E-42	4.21E-41	LOC5575899	NC_035108.1	232543300	232654238	-	8293	protein_coding	None	small subunit processome component 20 homolog	-	2098	1898	1842	3112	2945	2989	14.27457039	13.94736705	14.10867798	22.62075335	22.93342987	23.92105299
AAEL012147	5564769	1162.989142	1043.083555	1069.1848	2018.227893	2010.048982	2055.781037	1091.752499	2028.019304	-0.892609659	1.85E-42	4.72E-41	LOC5564769	NC_035109.1	205182473	205194201	+	1015	protein_coding	GrpE protein homolog [Source:UniProtKB/TrEMBL;Acc:Q17CT4]	grpE protein homolog%2C mitochondrial	-	1284	1067	1048	2073	1938	1926	71.37863025	64.06282186	65.5848608	123.1154059	123.3056873	125.9378527
AAEL004438	5578111	36.23019133	44.9689255	52.03093971	352.4353581	267.5916602	313.8108125	44.41001885	311.2792769	-2.815473582	2.43E-42	6.19E-41	LOC5578111	NC_035109.1	349754941	349756159	-	1161	protein_coding	caspase (short)	caspase	Peptidase_C14	40	46	51	362	258	294	1.944003308	2.414533857	2.790270561	18.79556963	14.35102312	16.80664993
CASPS19	5572392	2074.178454	1850.569043	1829.244606	944.3709873	974.9463588	1007.610228	1917.997367	975.6425246	0.97612635	3.11E-42	7.91E-41	LOC5572392	NC_035107.1	66706679	66762449	-	3498	protein_coding	None	uncharacterized LOC5572392%2C transcript variant X2	Trypsin	2290	1893	1793	970	940	944	36.93898053	32.97907697	32.55883412	16.71595027	17.35415318	17.91093396
AAEL023125	5564513	1552.463698	1597.374441	1540.523901	2564.405341	2732.961336	2706.885104	1563.454013	2668.083927	-0.770814582	4.27E-42	1.09E-40	LOC5564513	NC_035108.1	293598005	293625881	+	4007	protein_coding	WD_REPEATS_REGION domain-containing protein [Source:UniProtKB/TrEMBL;Acc:A0A1S4G826]	protein rigor mortis	WD40	1714	1634	1510	2634	2635	2536	24.13574469	24.85080132	23.93679308	39.6255743	42.46749605	42.00451264
AAEL018319	5574491	301.6163428	297.1859425	267.2962001	1.947156675	9.334592797	1.067383716	288.6994951	4.116377729	6.138335475	4.76E-42	1.21E-40	LOC5574491	NC_035108.1	302622902	303053030	+	4157	protein_coding	None	A disintegrin and metalloproteinase with thrombospondin motifs 7	-	333	304	262	2	9	1	4.519947986	4.456575277	4.003405924	0.029002078	0.139816319	0.015965628
AAEL023701	5564737	24.45537915	27.37238944	29.58622062	257.0246811	246.8481206	227.3527315	27.1379964	243.7418444	-3.170996522	4.77E-42	1.21E-40	LOC5564737	NC_035108.1	109530033	109626224	+	2332	protein_coding	cytochrome P450	probable cytochrome P450 301a1%2C mitochondrial%2C transcript variant X1	p450	27	28	29	264	238	213	0.653287647	0.731706938	0.789910365	6.824243616	6.590885834	6.062016313
CYP301A1	5571645	7541.314325	7489.281267	7635.285349	5338.130024	5059.349296	5086.083406	7555.293647	5161.187575	0.549551133	6.01E-42	1.52E-40	LOC5571645	NC_035108.1	300398421	300416972	-	3442	protein_coding	nuclear transcription factor, x-box binding 1 (nfx1)	protein shuttle craft	R3H	8326	7661	7484	5483	4878	4765	136.4880939	135.6382831	138.1119552	96.02548763	91.52216984	91.8793856
AAEL001636	5564310	284.4070019	245.3739196	282.5994176	743.8138498	716.6892914	767.4488918	270.7934464	742.6506776	-1.455055886	6.15E-42	1.55E-40	LOC5564310	NC_035109.1	12403183	12409069	-	1142	protein_coding	None	uncharacterized LOC5564310	-	314	251	277	764	691	719	15.51432097	13.39415453	15.40713989	40.32797322	39.07574991	41.78581045
AAEL000566	5574618	2009.869864	2252.356617	2045.530081	1129.350871	1067.25511	968.1170304	2102.58552	1054.907671	0.994147652	6.62E-42	1.66E-40	LOC5574618	NC_035107.1	223871081	223873441	+	1713	protein_coding	None	aprataxin and PNK-like factor%2C transcript variant X1	-	2219	2304	2005	1160	1029	907	73.09188586	81.96582214	74.34732969	40.82063607	38.79300209	35.14114982
AAEL011254	5571070	13418.75711	14429.15957	14739.03894	9725.074012	9707.976509	9564.825479	14195.65188	9665.958666	0.554276492	6.98E-42	1.75E-40	LOC5571070	NC_035109.1	133068848	133074626	+	731	protein_coding	None	uncharacterized LOC5571070	-	14815	14760	14447	9989	9360	8961	1143.545652	1230.485975	1255.36107	823.727903	826.9016333	813.5891417
AAEL008785	5572567	219.1926575	218.9791155	216.2854749	5.841470024	14.52047768	8.539069728	218.152416	9.633672479	4.509808949	1.05E-41	2.62E-40	LOC5572567	NC_035109.1	122383402	122395008	-	1885	protein_coding	None	coiled-coil domain-containing protein 149	-	242	224	212	6	14	8	7.24391323	7.241763729	7.143858883	0.191875285	0.479636317	0.281672648
AAEL009892	5572494	1837.776455	1929.753455	1786.395597	3604.187005	3495.286414	3063.391265	1851.308502	3387.621561	-0.871989722	1.32E-41	3.30E-40	LOC5572494	NC_035108.1	191379637	191390956	-	1047	protein_coding	None	pyrroline-5-carboxylate reductase 1%2C mitochondrial	F420_oxidored	2029	1974	1751	3702	3370	2870	109.3464262	114.8968584	106.2301574	213.1419202	207.863673	181.9287177
AAEL024717	110678949	34370.67676	36102.2265	34245.54026	48399.49989	47962.17497	46806.91071	34906.14784	47722.86186	-0.451223144	1.48E-41	3.68E-40	LOC110678949	NC_035109.1	183216956	183220780	-	1442	protein_coding	Ribosomal protein L3 [Source:UniProtKB/TrEMBL;Acc:Q1HR77]	60S ribosomal protein L3	-	37947	36930	33567	49713	46243	43852	1484.846006	1560.708281	1478.616775	2078.183312	2070.98102	2018.320765
AAEL022104	5576286	1248.130091	1303.121254	1212.014831	587.0677374	608.8228858	525.1527882	1254.422059	573.6811371	1.128186152	2.17E-41	5.39E-40	LOC5576286	NC_035107.1	213310413	213340554	+	2231	protein_coding	sodium-bile acid cotransporter	ileal sodium/bile acid cotransporter%2C transcript variant X1	-	1378	1333	1188	603	587	492	34.85129141	36.41147453	33.82402067	16.2928434	16.99158565	14.63630921
AAEL012440	5574385	2349.527908	2391.173734	2580.122481	4012.116328	3945.421222	4330.375736	2440.274708	4095.971095	-0.747435987	2.44E-41	6.05E-40	LOC5574385	NC_035108.1	232148813	232158259	-	1034	protein_coding	complement component	complement component 1 Q subcomponent-binding protein%2C mitochondrial	-	2594	2446	2529	4121	3804	4057	141.5528641	144.1596109	155.3590838	240.2487945	237.5829921	260.4057157
AAEL011090	5563689	3736.238481	3747.084597	3791.117097	2459.25888	2275.566288	2304.481443	3758.146725	2346.435537	0.679109743	4.73E-41	1.17E-39	LOC5563689	NC_035109.1	388552015	388572536	-	1604	protein_coding	None	pacifastin-like protease inhibitor cvp4	-	4125	3833	3716	2526	2194	2159	145.1071516	145.6270805	147.1565854	94.93101484	88.33394719	89.33349429
AAEL000551	5579964	1994.472033	2126.248108	2122.046168	1184.844837	1146.08056	1150.639646	2080.922103	1160.521681	0.841893747	5.07E-41	1.25E-39	LOC5579964	NC_035107.1	302449787	302453061	-	2564	protein_coding	None	cellular tumor antigen p53%2C transcript variant X3	P53	2202	2175	2080	1217	1105	1078	48.45833879	51.69504622	51.52923261	28.61222943	27.83169364	27.90402057
AAEL007595	5571265	1860.420325	1823.196654	1786.395597	1009.600736	1009.173199	953.1736583	1823.337525	990.6491977	0.880010149	5.64E-41	1.39E-39	LOC5571265	NC_035108.1	22834238	22846813	-	1673	protein_coding	glutamate carboxypeptidase	cytosolic non-specific dipeptidase	Peptidase_M20	2054	1865	1751	1037	973	893	69.27455209	67.93453119	66.48115651	37.36473933	37.55884922	35.42595457
AAEL001588	5580259	45963.43223	47093.21844	47457.31809	61387.03491	61373.91046	61786.57378	46837.98959	61515.83972	-0.393306865	5.79E-41	1.43E-39	LOC5580259	NC_035108.1	327970525	327982474	+	1017	protein_coding	60S ribosomal protein L7 [Source:UniProtKB/TrEMBL;Acc:Q1HR81]	60S ribosomal protein L7	-	50746	48173	46517	63053	59174	57886	2815.464724	2886.625393	2905.354334	3737.351481	3757.555054	3777.623146
RpL7	5568838	1707.347766	1746.944997	1631.322992	2800.984877	2813.86114	2829.634231	1695.205252	2814.826749	-0.73128175	6.15E-41	1.51E-39	LOC5568838	NC_035108.1	148893091	148906299	-	2809	protein_coding	ribosome biogenesis protein BOP1 homolog	ribosome biogenesis protein BOP1 homolog	WD40	1885	1787	1599	2877	2713	2651	37.86420506	38.76863416	36.15805702	61.74009083	62.37254034	62.63600238
AAEL001169	110678069	2273.444506	2442.985757	2448.51481	1368.851142	1370.110787	1262.714936	2388.315024	1333.892289	0.839615575	8.19E-41	2.01E-39	LOC110678069	NC_035107.1	148041415	148042680	-	980	protein_coding	glutathione transferase	glutathione S-transferase 1	GST_C	2510	2499	2400	1406	1321	1183	144.5163133	155.3988741	155.5584212	86.48452139	87.05067036	80.11700621
GSTI1	5572599	1556.086718	1636.477854	1648.666639	2810.72066	2723.626743	2646.044232	1613.743737	2726.797212	-0.757456158	9.07E-41	2.22E-39	LOC5572599	NC_035107.1	206637632	206662130	-	2334	protein_coding	None	protein penguin	-	1718	1674	1616	2887	2626	2479	41.5328311	43.70813638	43.97935598	74.56329191	72.65897183	70.49230611
AAEL009912	5570714	2598.610473	2443.963343	2466.878671	1486.654121	1386.705619	1459.11354	2503.150829	1444.15776	0.793594375	9.35E-41	2.28E-39	LOC5570714	NC_035107.1	111177649	111349621	+	4319	protein_coding	None	transmembrane protein 47%2C transcript variant X1	-	2869	2500	2418	1527	1337	1367	37.48146629	35.27479448	35.56161314	21.31252837	19.99141714	21.0063866
AAEL001447	5569088	278.0667184	217.0239448	241.7908375	24.33945843	14.52047768	27.75197661	245.6271669	22.20397091	3.468622625	1.04E-40	2.53E-39	LOC5569088	NC_035109.1	122948886	123046925	+	2766	protein_coding	leucine-rich transmembrane protein	phospholipase A2 inhibitor%2C transcript variant X1	-	307	222	237	25	14	26	6.262610875	4.891121894	5.44257636	0.544837478	0.326867121	0.623860107
AAEL007363	5570243	38094.23467	38150.26778	38034.61693	50049.71517	49423.55733	49313.12768	38093.03979	49595.46672	-0.380691926	1.32E-40	3.22E-39	LOC5570243	NC_035109.1	53588977	53607045	-	946	protein_coding	40S ribosomal protein S3 [Source:UniProtKB/TrEMBL;Acc:Q4F6X0]	40S ribosomal protein S3	-	42058	39025	37281	51408	47652	46200	2508.572797	2513.966365	2503.253185	3275.810067	3253.009823	3241.282486
RpS3	novel.403	3628.453661	3261.224684	3538.1039	2062.038919	2003.82592	2127.295746	3475.927415	2064.386862	0.751932632	1.82E-40	4.42E-39	-	NC_035108.1	131197838	131212257	-	6261	-	None	- && - && -	-	4006	3336	3468	2118	1932	1993	36.10243288	32.47057847	35.18388121	20.39207376	19.92777432	21.12660139
None	5578456	538.0183412	573.8425928	533.5721856	1115.720775	1213.497064	1221.086971	548.4777066	1183.434936	-1.109104867	1.91E-40	4.64E-39	LOC5578456	NC_035109.1	161486025	161871375	-	5697	protein_coding	Acetylcholinesterase (Fragment) [Source:UniProtKB/TrEMBL;Acc:Q6A2E2]	acetylcholinesterase%2C transcript variant X6	COesterase	594	587	523	1146	1170	1144	5.883143662	6.27913137	5.831279124	12.12599932	13.26279388	13.32741276
AAEL000511	5573851	15715.75124	16982.61247	16742.74023	11470.69997	11406.8724	11735.88396	16480.36798	11537.81878	0.514301304	2.05E-40	4.95E-39	LOC5573851	NC_035108.1	305309128	305331788	-	955	protein_coding	thioredoxin (TRX), putative	thioredoxin-2	-	17351	17372	16411	11782	10998	10995	1025.156964	1108.547065	1091.540953	743.6948742	743.7135973	764.1135578
AAEL010777	5565892	2380.32357	2286.572103	2554.617118	1331.855166	1309.954522	1388.666214	2407.170931	1343.491967	0.841282049	2.20E-40	5.30E-39	LOC5565892	NC_035108.1	458861200	458932754	-	4589	protein_coding	reticulon/nogo	reticulon-1-A%2C transcript variant X1	-	2628	2339	2504	1368	1263	1301	32.31294425	31.06131598	34.65968629	17.96996292	17.77381563	18.81591239
AAEL000713	5570664	1601.374457	1724.460535	1820.062675	2872.056095	3051.374668	3118.895218	1715.299222	3014.10866	-0.813759178	2.23E-40	5.38E-39	LOC5570664	NC_035108.1	19029969	19046422	+	1087	protein_coding	None	27 kDa hemolymph protein	-	1768	1764	1784	2950	2942	2922	91.77448259	98.89554411	104.2494246	163.5955979	174.786748	178.4089803
AAEL008485	5570244	61568.68139	62535.15642	63129.8533	81978.21674	80485.97063	81779.73816	62411.23037	81414.64184	-0.383504397	2.25E-40	5.40E-39	LOC5570244	NC_035109.1	53615265	53616292	+	1028	protein_coding	60S ribosomal protein L6 [Source:UniProtKB/TrEMBL;Acc:Q16ZH3]	60S ribosomal protein L6	-	67975	63969	61879	84203	77601	76617	3731.000693	3792.13801	3823.477446	4937.573706	4874.943438	4946.500662
RpL6	5563659	5512.423611	5436.352059	5484.673174	8007.681825	7649.180209	7931.728393	5477.816281	7862.863476	-0.521473987	2.92E-40	7.00E-39	LOC5563659	NC_035109.1	104479010	104483711	+	2365	protein_coding	glycosyltransferase	GPI mannosyltransferase 3	Glyco_transf_22	6086	5561	5376	8225	7375	7431	145.2011417	143.2944723	144.389787	209.6447074	201.3846004	208.5365381
AAEL000004	5568319	1670.21182	1663.850244	1729.263584	3011.277798	2718.440858	2910.755393	1687.775216	2880.158016	-0.771412393	3.02E-40	7.23E-39	LOC5568319	NC_035108.1	83732840	83734598	+	1396	protein_coding	multisynthetase complex, auxiliary protein, p38, putative	probable aminoacyl tRNA synthase complex-interacting multifunctional protein 2%2C transcript variant X1	-	1844	1702	1695	3093	2621	2727	74.53233487	74.29880436	77.12455034	133.559149	121.2486692	129.6479825
AAEL006727	5572335	3962.677176	3588.715772	3570.750764	2110.717835	2054.647592	2280.999001	3707.381238	2148.788143	0.787477947	3.37E-40	8.04E-39	LOC5572335	NC_035107.1	209798600	209826862	+	3363	protein_coding	None	RING finger and transmembrane domain-containing protein 2%2C transcript variant X2	-	4375	3671	3500	2168	1981	2137	73.4041169	66.52198573	66.10731796	38.86078345	38.04109296	42.17389362
AAEL009719	novel.382	573.3427778	569.9322515	613.148917	185.9534624	200.1751566	199.6007549	585.4746487	195.2431247	1.584758461	4.20E-40	1.00E-38	-	NC_035108.1	59712204	59714943	-	2740	-	None	- && - && -	-	633	583	601	191	193	187	13.03534036	12.96658703	13.93260324	4.202057064	4.548855322	4.529571163
None	5569629	925.6813884	881.781974	850.8588964	379.6955516	376.4952428	353.30401	886.1074196	369.8316015	1.260544782	4.32E-40	1.03E-38	LOC5569629	NC_035109.1	133488369	133516968	-	3329	protein_coding	5-aminolevulinic acid synthase	5-aminolevulinate synthase%2C nonspecific%2C mitochondrial%2C transcript variant X3	Aminotran_1_2	1022	902	834	390	363	331	17.32233083	16.51202851	15.91331341	7.062036425	7.041873317	6.599032117
AAEL007787	5575321	2845.881529	2991.411131	3074.926515	1810.855708	1797.427702	1771.856968	2970.739725	1793.380126	0.727668524	4.37E-40	1.04E-38	LOC5575321	NC_035109.1	256508613	256520778	-	1506	protein_coding	None	WW domain-binding protein 2	GRAM	3142	3060	3014	1860	1733	1660	117.7200497	123.8238041	127.1237328	74.45041342	74.31371436	73.15586664
AAEL002597	5568482	410.3069168	442.8461577	425.4294482	109.0407738	118.2381754	107.8057553	426.1941742	111.6949015	1.931815829	5.17E-40	1.23E-38	LOC5568482	NC_035108.1	24476498	24544898	-	5136	protein_coding	None	ras-related protein Rab-32%2C transcript variant X4	Ras	453	453	417	112	114	101	4.976710923	5.375029776	5.157264441	1.314534985	1.433425791	1.305155934
AAEL023576	5575305	38.04170089	36.17065747	33.66707863	291.0999229	284.1864918	227.3527315	35.95981233	267.5463821	-2.894120527	5.93E-40	1.40E-38	LOC5575305	NC_035109.1	256036486	256053031	+	1261	protein_coding	Rab32 [Source:UniProtKB/TrEMBL;Acc:A0A1S4FEX4]	protein snakeskin%2C transcript variant X1	-	42	37	33	299	274	213	1.879331668	1.788110383	1.662291614	14.29338998	14.0323644	11.21064397
AAEL006880	5570735	4941.798097	5032.609315	4962.323348	7367.067279	7308.98616	7000.969793	4978.910253	7225.674411	-0.537458882	6.09E-40	1.44E-38	LOC5570735	NC_035108.1	99418910	99427851	-	1684	protein_coding	None	elongation factor Tu%2C mitochondrial	GTP_EFTU	5456	5148	4864	7567	7047	6559	182.8106541	186.296261	183.4677943	270.8699254	270.2449345	258.5006189
AAEL002578	5576676	1279.831509	1222.959257	1272.207487	610.4336175	637.8638411	603.0717995	1258.332751	617.1230861	1.027962862	6.99E-40	1.65E-38	LOC5576676	NC_035108.1	94093797	94103717	-	5459	protein_coding	elongation factor tu (ef-tu)	ATP-binding cassette sub-family A member 3%2C transcript variant X3	ABC_tran	1413	1251	1247	627	615	565	14.60489018	13.96535252	14.50980981	6.923625805	7.275408773	6.869124643
AAEL008517	novel.227	137.674727	200.4049941	161.1938916	634.773076	635.7894872	539.0287766	166.4245376	603.1971132	-1.860190881	9.04E-40	2.13E-38	-	NC_035108.1	34214782	34218816	+	571	-	ATP-binding cassette sub-family A member 3, putative	- && - && -	-	152	205	158	652	613	505	15.02023432	21.87889784	17.5763762	68.83203806	69.32976758	58.69773095
AAEL012698	5576488	3296.041656	3116.542054	3185.109682	2020.17505	1979.97085	1922.358072	3199.231131	1974.167991	0.696406419	1.06E-39	2.49E-38	LOC5576488	NC_035107.1	108768573	108769988	-	1264	protein_coding	None	uncharacterized LOC5576488	-	3639	3188	3122	2075	1909	1801	162.4442	153.7017904	156.8896107	98.95783118	97.53359505	94.5654911
None	5577324	1829.624662	1654.07439	1875.154259	847.9867319	818.3326352	956.3758095	1786.284437	874.2317255	1.031402087	1.09E-39	2.56E-38	LOC5577324	NC_035109.1	183315591	183465722	-	4605	protein_coding	None	glypican-4	-	2020	1692	1838	871	789	896	24.75089815	22.39125375	25.35270092	11.40164886	11.06477907	12.91351343
AAEL002900	5571852	352.3386107	360.7289894	350.9537894	1035.887351	825.592874	899.8044725	354.6737965	920.4282325	-1.376461298	1.43E-39	3.35E-38	LOC5571852	NW_018734483.1	5319	12038	+	2580	protein_coding	glypican	bone morphogenetic protein receptor type-1B	Pkinase	389	369	344	1064	796	843	8.507444479	8.715942324	8.469291821	24.85999651	19.92456001	21.6857233
AAEL000433	5578343	5640.135035	6120.661795	5908.062193	8671.662251	8636.572691	8498.509146	5889.619674	8602.248029	-0.546785358	1.58E-39	3.69E-38	LOC5578343	NC_035109.1	263598775	263612215	+	2411	protein_coding	activin receptor type I, putative	H/ACA ribonucleoprotein complex subunit 4	-	6227	6261	5791	8907	8327	7962	145.7306438	158.2538123	152.5684434	222.6964958	223.0420419	219.1749955
AAEL009339	5565855	187.4912401	166.1895073	161.1938916	515.9965188	554.8896829	613.7456367	171.6248797	561.5439461	-1.707624045	1.88E-39	4.39E-38	LOC5565855	NC_035108.1	444200902	444212165	-	2908	protein_coding	centromere/microtubule binding protein cbf5	calponin homology domain-containing protein DDB_G0272472	-	207	170	158	530	535	575	4.016475955	3.562560159	3.451207293	10.98653159	11.8810482	13.12319209
AAEL003514	5575073	49.81651308	84.07233898	74.4756588	351.4617798	355.7517033	400.2688935	69.45483695	369.1607922	-2.415247292	2.05E-39	4.76E-38	LOC5575073	NC_035109.1	281740742	281743174	-	2367	protein_coding	None	microfibril-associated glycoprotein 4	Fibrinogen_C	55	86	73	361	343	375	1.311093486	2.21415429	1.958993355	9.193652521	9.358176676	10.51475247
AAEL005021	5574493	578.7773065	623.699445	591.7244124	202.5042942	205.3610415	211.3419758	598.0670546	206.4024372	1.535050793	2.12E-39	4.92E-38	LOC5574493	NC_035108.1	303072615	303074045	+	1367	protein_coding	fibrinogen and fibronectin	cytochrome b561 domain-containing protein 2	Cytochrom_B561	639	638	580	208	198	198	26.37555286	28.44198164	26.95056285	9.172209415	9.353885591	9.613083598
AAEL011633	23687432	22415.61937	20463.79386	20676.68735	13649.56829	14472.76754	14767.25371	21185.36686	14296.52985	0.567586532	3.47E-39	8.03E-38	LOC23687432	NC_035108.1	305949855	306280276	-	6653	protein_coding	None	fibrous sheath CABYR-binding protein%2C transcript variant X4	-	24748	20933	20267	14020	13954	13835	209.8900312	191.7439358	193.4997039	127.030975	135.4492402	138.0154429
AAEL002406	5571127	664.8240109	651.0718345	609.0680589	1313.357177	1304.768638	1264.849703	641.6546348	1294.325173	-1.011719675	3.77E-39	8.72E-38	LOC5571127	NC_035109.1	260975115	261049411	+	2943	protein_coding	None	uncharacterized LOC5571127%2C transcript variant X2	-	734	666	597	1349	1258	1185	14.07262212	13.79086968	12.88523756	27.63126888	27.60487323	26.72354887
AAEL017012	5574311	6062.216764	6154.877282	6223.308475	4263.299539	4209.901351	4301.556375	6146.80084	4258.252422	0.529491786	1.10E-38	2.54E-37	LOC5574311	NC_035108.1	278309469	279065747	-	7327	protein_coding	None	protein gustavus%2C transcript variant X2	SPRY	6693	6296	6100	4379	4059	4030	51.54230797	52.36561584	52.88250318	36.02698303	35.77570805	36.50437339
AAEL019751	5576417	461.0291846	443.823743	487.662533	1017.389363	997.7642523	1025.755751	464.1718202	1013.636455	-1.127251056	1.24E-38	2.86E-37	LOC5576417	NC_035108.1	76262424	76296157	-	8279	protein_coding	None	uncharacterized LOC5576417%2C transcript variant X1	-	509	454	478	1045	962	961	3.469038565	3.341840037	3.667400794	7.608824187	7.503995543	7.703916172
AAEL011069	5571541	3489.87318	3530.060652	3429.961163	2274.278996	2219.558732	2219.090745	3483.298331	2237.642824	0.638387211	1.32E-38	3.03E-37	LOC5571541	NC_035108.1	418888478	418890194	-	1652	protein_coding	None	cytochrome P450 6d3	p450	3853	3611	3362	2336	2140	2079	131.6006984	133.2064128	129.2694874	85.23970476	83.65638782	83.52384711
AAEL018241	5567342	1891.215987	2016.75855	1990.438497	1036.860929	1050.660278	1143.16796	1966.137678	1076.896389	0.868762943	1.36E-38	3.13E-37	LOC5567342	NC_035108.1	472645274	472711649	+	2159	protein_coding	cytochrome P450	EF-hand domain-containing protein D2 homolog	-	2088	2063	1951	1065	1013	1071	54.56913632	58.23100333	57.40014477	29.73555897	30.30066647	32.92326305
CYP6Z6	5564530	3181.916553	2854.549184	2793.347312	1729.075127	1666.743403	1674.72505	2943.271017	1690.181193	0.800572868	1.57E-38	3.60E-37	LOC5564530	NC_035108.1	337807180	337822275	+	4376	protein_coding	swiprosin	solute carrier family 12 member 9%2C transcript variant X1	AA_permease	3513	2920	2738	1776	1607	1569	45.29706516	40.66429297	39.74335181	24.46497574	23.71559043	23.79642264
AAEL006006	5575273	8481.48779	8633.056111	8532.053898	11721.88318	11574.89507	12042.22308	8548.865933	11779.66711	-0.462478869	2.05E-38	4.69E-37	LOC5575273	NC_035109.1	290710724	290772569	+	5206	protein_coding	Cation chloride cotransporter [Source:UniProtKB/TrEMBL;Acc:A0A1S4FYI0]	eukaryotic peptide chain release factor subunit 1%2C transcript variant X2	-	9364	8831	8363	12040	11160	11282	101.4907517	103.3744968	102.0390235	139.4124195	138.4380294	143.8295014
AAEL013092	5572903	190.2085045	169.1222633	195.8811848	532.5473505	566.2986297	589.1958112	185.0706509	562.6805971	-1.603876751	2.58E-38	5.88E-37	LOC5572903	NC_035108.1	396266182	396327682	+	2541	protein_coding	eukaryotic peptide chain release factor subunit	calcium uptake protein 1 homolog%2C mitochondrial%2C transcript variant X1	-	210	173	192	547	546	552	4.663198019	4.149054367	4.799598671	12.97662644	13.87660914	14.41784845
AAEL011742	5571500	9715.125805	9625.305228	9843.029535	6895.855364	6963.606226	7132.25799	9727.820189	6997.23986	0.475403344	2.98E-38	6.78E-37	LOC5571500	NC_035107.1	138295749	138307481	-	1403	protein_coding	None	proteasome activator complex subunit 3	-	10726	9846	9648	7083	6714	6682	431.3694153	427.6710451	436.8053857	304.3257578	309.0430945	316.0929748
AAEL010116	5575663	282.5954924	298.1635278	287.7004902	39.91671183	50.82167189	57.63872066	289.4865034	49.4590348	2.553666909	4.04E-38	9.18E-37	LOC5575663	NC_035108.1	465931195	465995134	-	3536	protein_coding	proteasome activator subunit REG	uncharacterized LOC5575663	-	312	305	282	41	49	54	4.97864965	5.256483077	5.065767025	0.698957456	0.894909672	1.013555529
REG	5573138	5028.750556	5001.326584	5275.529201	3484.436869	3318.966328	3320.63074	5101.86878	3374.677979	0.59589104	6.52E-38	1.48E-36	LOC5573138	NC_035108.1	425976948	425990985	-	922	protein_coding	beat protein	ejaculatory bulb-specific protein 3	-	5552	5116	5171	3579	3200	3111	339.7721392	338.1483731	356.2476248	233.9968002	224.1374544	223.9417839
AAEL002690	5564556	57031.75568	57980.58634	57264.64011	73542.16045	74192.38073	73529.92942	57425.66071	73754.82353	-0.361046305	8.01E-38	1.81E-36	LOC5564556	NC_035108.1	386652728	386657068	-	1222	protein_coding	protein serine/threonine kinase, putative	60S ribosomal protein L5	-	62966	59310	56130	75538	71533	68888	2907.395589	2957.770041	2917.64331	3726.262255	3780.337821	3741.436801
AAEL001969	5578928	2177.434499	1932.686211	1972.074636	3308.21919	3360.453407	3492.479519	2027.398449	3387.050705	-0.739626237	8.91E-38	2.01E-36	LOC5578928	NC_035107.1	248430798	248468502	+	6485	protein_coding	60S ribosomal protein L5 [Source:UniProtKB/Swiss-Prot;Acc:Q1HQU2]	serine/arginine repetitive matrix protein 2%2C transcript variant X3	RRM_1	2404	1977	1933	3398	3240	3272	20.91672618	18.57823176	18.93347081	31.58584759	32.26490627	33.48646919
RpL5	5569078	8054.877287	7831.436135	7922.985839	11734.5397	11182.84217	10907.59419	7936.433087	11274.99202	-0.506640595	8.96E-38	2.02E-36	LOC5569078	NC_035108.1	413338188	413348859	-	2911	protein_coding	None	threonine--tRNA ligase%2C cytoplasmic%2C transcript variant X3	tRNA-synt_2b	8893	8011	7766	12053	10782	10219	172.3754111	167.7073953	169.4585717	249.5928226	239.1952219	232.9872939
AAEL003768	5576082	9265.871432	8869.631763	8763.64259	12911.59591	12349.66627	12504.40023	8966.381928	12588.55414	-0.489412438	1.17E-37	2.64E-36	LOC5576082	NC_035108.1	102868043	102892622	+	2489	protein_coding	threonyl-tRNA synthetase	proliferation-associated protein 2G4	Peptidase_M24	10230	9073	8590	13262	11907	11715	231.9102613	222.1435469	219.2182103	321.1909266	308.9390701	312.3801576
AAEL001206	5572347	4738.003271	4924.097343	4902.130692	3280.958997	3242.215231	3301.417833	4854.743769	3274.864021	0.567815195	1.27E-37	2.86E-36	LOC5572347	NC_035108.1	68615478	68629091	+	2757	protein_coding	proliferation-associated 2g4 (pa2g4/ebp1)	ras-related protein Rac1%2C transcript variant X2	Ras	5231	5037	4805	3370	3126	3093	107.0575208	111.3378607	110.7044265	73.68384429	73.22301134	74.45762809
AAEL012312	5577354	3337.706376	3530.060652	3399.354728	5281.66248	5089.427428	5023.107767	3422.373919	5131.399225	-0.584651416	2.48E-37	5.57E-36	LOC5577354	NC_035109.1	185208535	185284387	+	4616	protein_coding	None	E3 ubiquitin-protein ligase RFWD2%2C transcript variant X3	-	3685	3611	3332	5425	4907	4706	45.0444118	47.67265899	45.85086711	70.84563279	68.65080526	67.66314283
AAEL009733	5567789	1393.050857	1550.450345	1511.957895	2580.956172	2460.18379	2595.877197	1485.153032	2545.672387	-0.778066024	2.68E-37	5.99E-36	LOC5567789	NC_035107.1	194947334	194948175	-	766	protein_coding	leucine aminopeptidase	single-stranded DNA-binding protein%2C mitochondrial	-	1538	1586	1482	2651	2372	2432	113.291361	126.177553	122.8931835	208.6219976	199.9775729	210.7176161
AAEL000424	5565544	45724.31297	47397.24748	44577.25254	63847.26737	61474.51663	61134.40233	45899.60433	62152.06211	-0.437329245	2.73E-37	6.09E-36	LOC5565544	NC_035108.1	115283847	115296685	-	1637	protein_coding	single-stranded DNA binding protein, putative	ADP%2CATP carrier protein 1	Mito_carr	50482	48484	43694	65580	59271	57275	1740.031463	1804.917894	1695.436332	2414.91514	2338.239286	2322.108252
AAEL000147	5570448	5605.716353	5574.191592	5734.625727	8074.85873	8143.913627	7774.822987	5638.177891	7997.865115	-0.504549095	3.51E-37	7.83E-36	LOC5570448	NC_035107.1	82014054	82114345	+	3948	protein_coding	ADP,ATP carrier protein	uncharacterized LOC5570448%2C transcript variant X2	MFS_1	6189	5702	5621	8294	7852	7284	88.45299993	88.01521547	90.43671984	126.6385789	128.4394759	122.4500133
AAEL004855	5572725	96802.54245	91396.40833	91195.95431	125534.1644	124559.7691	123037.3209	93131.63503	124377.0848	-0.417357359	4.41E-37	9.82E-36	LOC5572725	NC_035107.1	193253622	193263628	-	1589	protein_coding	monocarboxylate transporter	60S ribosomal protein L4	-	106875	93492	89389	128941	120095	115270	3795.084574	3585.570291	3573.29229	4891.547534	4880.860635	4814.580354
AAEL008347	23687573	1416.600481	1497.660736	1435.441807	724.342283	792.4032108	748.2359849	1449.901008	754.9938262	0.941651303	4.65E-37	1.03E-35	LOC23687573	NC_035107.1	307321360	307367991	-	5505	protein_coding	60S ribosomal protein L4 [Source:UniProtKB/TrEMBL;Acc:Q1HQJ0]	uncharacterized LOC23687573%2C transcript variant X3	Peptidase_C1	1564	1532	1407	744	764	701	16.03055851	16.95934713	16.23473241	8.146944422	8.962546321	8.451362655
RpL4	5568238	2112.220154	2093.987792	2068.995014	1196.527777	1260.170028	1225.356506	2091.73432	1227.351437	0.769478197	4.79E-37	1.06E-35	LOC5568238	NC_035108.1	326375260	326396736	+	4876	protein_coding	None	protein smoothened	Fz	2332	2142	2028	1229	1215	1148	26.98572419	26.77092991	26.41877125	15.19383225	16.09192349	15.62587099
AAEL028188	5572046	387.6630472	359.751404	356.0548619	816.8322251	962.5002351	884.8611005	367.8231044	888.0645202	-1.270366306	6.84E-37	1.51E-35	LOC5572046	NC_035108.1	227505152	227548515	-	2097	protein_coding	GPCR Frizzled/Smoothened Family	scavenger receptor class B member 1	-	428	368	349	839	928	829	11.51634235	10.69441605	10.5714694	24.11807669	28.5788615	26.23748139
GPRSMO	5567111	2699.149254	2647.301093	2464.838242	1401.952806	1528.798865	1253.108483	2603.762863	1394.620051	0.90068369	7.23E-37	1.60E-35	LOC5567111	NC_035107.1	22138939	22339547	+	5268	protein_coding	Class B Scavenger Receptor (CD36 domain).	cytosolic purine 5'-nucleotidase%2C transcript variant X3	-	2980	2708	2416	1440	1474	1174	31.91829806	31.32640665	29.13127711	16.47767251	18.06953993	14.79068793
SCRB8	5576174	4.528773916	6.843097359	0	210.2929209	226.1045811	225.2179641	3.790623758	220.5384887	-5.837630473	8.15E-37	1.80E-35	LOC5576174	NC_035108.1	111774783	111810655	-	2031	protein_coding	None	probable chitinase 2%2C transcript variant X1	-	5	7	0	216	218	211	0.138908656	0.210036999	0	6.410958552	6.93173495	6.895068344
AAEL024497	110679459	681.127597	762.5165629	802.9088147	1510.99358	1508.055325	1440.968017	748.8509915	1486.672307	-0.990804852	8.38E-37	1.84E-35	LOC110679459	NC_035109.1	389718385	389720764	+	2320	protein_coding	Brain chitinase and chia [Source:UniProtKB/TrEMBL;Acc:A0A1S4FVX1]	uncharacterized LOC110679459	-	752	780	787	1552	1454	1350	18.28938423	20.48869537	21.54741163	40.325789	40.47359668	38.61996066
AAEL012370	5571202	3191.879856	2986.523205	3029.016863	1875.111878	1847.212197	1962.918654	3069.139974	1895.080909	0.696030429	8.76E-37	1.92E-35	LOC5571202	NC_035109.1	337103897	337147351	+	7467	protein_coding	None	probable cation-transporting ATPase 13A3	E1-E2_ATPase	3524	3055	2969	1926	1781	1839	26.62925255	24.93289745	25.25645582	15.54852774	15.40327773	16.34562839
AAEL019816	5574190	14115.28254	13202.28998	14230.97212	9482.653006	9430.013079	9996.0485	13849.51488	9636.238195	0.523384933	1.05E-36	2.31E-35	LOC5574190	NC_035109.1	374487709	374605841	-	7980	protein_coding	cation-transporting ATPase fly	protein TIS11%2C transcript variant X4	zf-CCCH	15584	13505	13949	9740	9092	9365	110.1907848	103.1334117	111.0320974	73.57583625	73.57866668	77.88806843
AAEL008902	5572224	1565.144265	1426.297007	1542.56433	2735.755128	2465.369675	2759.186906	1511.335201	2653.437236	-0.811912582	1.11E-36	2.42E-35	LOC5572224	NC_035109.1	269101509	269215343	+	4153	protein_coding	butyrate response factor 1 (TIS11B protein)	trehalase%2C transcript variant X3	-	1728	1459	1512	2810	2377	2585	23.47745599	21.40923002	23.1258775	40.78716597	36.96260988	41.31090029
AAEL002308	5573863	28691.59427	25701.6961	26675.54864	17863.21533	18411.9657	19196.89613	27022.94633	18490.69239	0.547514699	1.65E-36	3.60E-35	LOC5573863	NC_035108.1	304686514	304736391	-	1795	protein_coding	alpha,alpha-trehalase	lysosome-associated membrane glycoprotein 1	-	31677	26291	26147	18348	17752	17985	995.7465716	892.5865529	925.2642336	616.1740723	638.6724965	664.9852811
AAEL009658	5565045	277.1609637	261.015285	316.2664963	50.62607354	53.93320283	46.9648835	284.8142483	50.50805329	2.494298043	2.00E-36	4.36E-35	LOC5565045	NC_035107.1	145346819	145370360	-	1699	protein_coding	None	prion-like-(Q/N-rich) domain-bearing protein 25%2C transcript variant X1	-	306	267	310	52	52	44	10.16242318	9.576913615	11.58981959	1.844969139	1.976538794	1.718799984
AAEL010765	5568591	181.1509566	194.5394821	195.8811848	6.815048362	9.334592797	4.269534864	190.5238745	6.806392007	4.802262788	2.35E-36	5.13E-35	LOC5568591	NC_035109.1	406700350	406755570	-	3553	protein_coding	None	uncharacterized LOC5568591	DSPc	200	199	192	7	9	4	3.176172025	3.413230018	3.432530319	0.118763223	0.163584699	0.074718962
AAEL004581	5572771	1026.220169	998.1146291	927.3749842	1744.652381	2116.878211	2004.546619	983.9032609	1955.35907	-0.989822953	2.51E-36	5.46E-35	LOC5572771	NC_035108.1	417166494	417432048	+	4220	protein_coding	None	calcitonin gene-related peptide type 1 receptor%2C transcript variant X18	7tm_2	1133	1021	909	1792	2041	1878	15.14909493	14.74419203	13.68232156	25.59792108	31.23387959	29.53583005
AAEL020302	5573002	1576.013323	1503.526248	1489.513176	2480.677604	2475.741445	2538.238477	1523.017582	2498.219175	-0.713437287	2.66E-36	5.76E-35	LOC5573002	NC_035108.1	194469914	194488039	-	1416	protein_coding	GPCR Calcitonin/Diuretic Hormone Family	ribosome biogenesis protein BRX1 homolog	-	1740	1538	1460	2548	2387	2378	69.33543156	66.1912785	65.49346429	108.4714165	108.8640642	111.4588712
GPRCAL1	5574366	1576.919078	1475.176274	1620.100632	725.3158613	807.9608654	842.1657519	1557.398661	791.8141595	0.976786317	4.09E-36	8.87E-35	LOC5574366	NC_035108.1	235296808	235384963	-	10143	protein_coding	ribosome biogenesis protein brix	uncharacterized LOC5574366%2C transcript variant X1	-	1741	1509	1588	745	779	789	9.685043457	9.06630869	9.944717104	4.427606217	4.959825649	5.162696812
AAEL001917	5573544	242.7422819	231.6877249	248.932339	38.9431335	31.11530932	37.35843006	241.1207819	35.80562429	2.750156935	6.76E-36	1.46E-34	LOC5573544	NC_035108.1	112018111	112031003	+	2177	protein_coding	None	uncharacterized LOC5573544	-	268	237	244	40	30	35	6.946172961	6.634338164	7.119340391	1.107594279	0.889934829	1.067027614
AAEL011083	5564056	3812.321882	3881.013788	3989.038711	5606.837645	5838.269206	5598.42759	3894.124794	5681.178147	-0.545090189	7.03E-36	1.52E-34	LOC5564056	NC_035107.1	137363820	137383011	+	1616	protein_coding	None	cystathionine gamma-lyase	Cys_Met_Meta_PP	4209	3970	3910	5759	5629	5245	146.9625901	149.7120778	153.6893457	214.8250213	224.9496233	215.4121421
AAEL010593	5577246	3535.160919	3380.490095	3635.024278	2292.776985	2202.9639	2105.948072	3516.891764	2200.562985	0.675964503	9.00E-36	1.94E-34	LOC5577246	NC_035107.1	182726915	183165948	+	9191	protein_coding	cystathionine beta-lyase	tyrosine-protein phosphatase 99A%2C transcript variant X3	Y_phosphatase	3903	3458	3563	2355	2124	1973	23.96100409	22.92819731	24.62415958	15.44568902	14.92406474	14.24722761
AAEL004059	5570883	53104.40294	54847.42533	55508.85095	41924.23036	40180.23611	41262.91969	54486.89308	41122.46205	0.40593468	9.51E-36	2.04E-34	LOC5570883	NC_035109.1	171988574	172016575	+	2408	protein_coding	None	chaoptin	-	58630	56105	54409	43062	38740	38658	1373.828874	1419.883694	1435.233696	1077.99527	1038.959245	1065.488931
AAEL006071	5567163	37832.47154	39933.38343	38601.85619	52178.93099	51377.59875	50642.0204	38789.23705	51399.51672	-0.406141155	9.55E-36	2.05E-34	LOC5567163	NC_035109.1	173896321	173914790	-	1000	protein_coding	leucine-rich immune protein (TM)	40S ribosomal protein S3a	-	41769	40849	37837	53595	49536	47445	2356.803128	2489.368082	2403.39446	3230.750473	3199.015266	3148.882783
LRIM16	5571227	4737.097516	4372.739213	4106.363379	2790.275515	2659.32177	2636.437778	4405.400036	2695.345021	0.708991068	1.06E-35	2.28E-34	LOC5571227	NC_035109.1	50280858	50360989	-	2892	protein_coding	40S ribosomal protein S3a [Source:UniProtKB/Swiss-Prot;Acc:Q1HRR3]	G protein-activated inward rectifier potassium channel 3%2C transcript variant X2	-	5230	4473	4025	2866	2564	2470	102.0405118	94.25584627	88.40482256	59.73887487	57.25522296	56.68455062
RpS3a	5572534	9884.501949	9806.158516	9877.716829	13564.86697	12999.97624	13603.80546	9856.125764	13389.54956	-0.442022922	1.44E-35	3.08E-34	LOC5572534	NC_035108.1	164155329	164168309	-	2249	protein_coding	inward-rectifying potassium channel	nucleolar GTP-binding protein 1	-	10913	10031	9682	13933	12534	12745	273.7940008	271.8081424	273.4538131	373.4515988	359.9114083	376.1113399
Kir2A	5571906	5552.276821	5682.703564	5572.411621	3669.416754	3964.090408	3673.93475	5602.464002	3769.147304	0.571874883	1.61E-35	3.44E-34	LOC5571906	NC_035109.1	337989374	338000124	+	1833	protein_coding	nucleolar GTP-binding protein	syntaxin-7	SNARE	6130	5813	5462	3769	3822	3442	188.6979742	193.2615888	189.27689	123.9489391	134.6553446	124.627661
AAEL009859	5575774	214.6638836	198.4498234	196.9013993	17.52441007	21.78071653	24.54982547	203.3383688	21.28498402	3.261506843	2.40E-35	5.12E-34	LOC5575774	NC_035109.1	276323706	276370046	-	3582	protein_coding	Pep12p, putative	TBC1 domain family member 16	TBC	237	203	193	18	21	23	3.733292283	3.453648575	3.422473454	0.302918686	0.378607394	0.426155696
AAEL009398	5565652	9072.945663	9379.931309	9345.164857	6718.664106	6488.579171	6773.617061	9266.013943	6660.286779	0.476267964	2.75E-35	5.84E-34	LOC5565652	NC_035108.1	72393327	72410117	+	2326	protein_coding	None	ras-related protein Rab-2A	Ras	10017	9595	9160	6901	6256	6346	242.9949184	251.3870816	250.1463233	178.8469171	173.6930365	181.0741273
AAEL002711	5578230	3795.112542	3608.267479	3619.72106	2431.998687	2376.172455	2257.516559	3674.367027	2355.229234	0.64150445	2.75E-35	5.84E-34	LOC5578230	NC_035108.1	100234384	100334146	+	5401	protein_coding	ras-related protein Rab-2A, putative	probable multidrug resistance-associated protein lethal(2)03659%2C transcript variant X1	ABC_membrane	4190	3691	3548	2498	2291	2115	43.77327835	41.64640857	41.72706079	27.88029715	27.39342212	25.98975813
AAEL004902	5578582	3752.542067	3848.753472	3887.017261	2370.663252	2299.421359	2575.596907	3829.4376	2415.227172	0.665133763	2.76E-35	5.85E-34	LOC5578582	NC_035108.1	344960450	344967007	+	1439	protein_coding	None	glia maturation factor gamma	Cofilin_ADF	4143	3937	3810	2435	2217	2413	162.451366	166.7294465	168.1793007	102.0040259	99.49477567	111.2916475
AAEL018267	5577257	1116.795648	1162.348966	1098.771021	1966.628242	1903.219754	1924.49284	1125.971878	1931.446945	-0.778570582	2.90E-35	6.14E-34	LOC5577257	NC_035107.1	142885097	142894381	-	1255	protein_coding	glial maturation factor	39S ribosomal protein L3%2C mitochondrial	-	1233	1189	1077	2020	1835	1803	55.43557785	57.73588355	54.51052166	97.02570007	94.42515812	95.34941751
AAEL013768	5571664	5721.652965	5730.605246	5836.647178	8337.724881	7859.727135	8188.967869	5762.968463	8128.806628	-0.496380412	2.99E-35	6.31E-34	LOC5571664	NC_035108.1	299315635	299317638	-	1405	protein_coding	mitochondrial 39S ribosomal protein L3	enolase	-	6317	5862	5721	8564	7578	7672	253.6902525	254.2594934	258.6449386	367.4341143	348.3161847	362.4084484
mRpL3	5563575	391.2860663	402.7651589	378.499581	839.2245268	871.228661	933.9607515	390.8502687	881.4713131	-1.17259937	3.08E-35	6.49E-34	LOC5563575	NC_035109.1	102694137	102696809	-	2368	protein_coding	None	phosphoenolpyruvate carboxykinase [GTP]	-	432	412	371	862	840	875	10.29369455	10.60286436	9.951775545	21.94343988	22.90830549	24.5240616
AAEL024228	5572559	376.7939898	309.8945518	333.6101428	65.2297486	48.74731794	83.25592984	340.0995615	65.74433213	2.373485558	3.51E-35	7.39E-34	LOC5572559	NC_035109.1	121965911	122095788	-	4267	protein_coding	phosphoenolpyruvate carboxykinase	endothelin-converting enzyme homolog%2C transcript variant X4	-	416	317	327	67	47	78	5.500978099	4.527352467	4.867808341	0.946523283	0.711329128	1.213215648
AAEL000080	5577284	2970.875689	2648.278678	2867.822971	4424.913543	4331.251058	4534.246025	2828.992446	4430.136875	-0.646761924	3.52E-35	7.39E-34	LOC5577284	NC_035109.1	371244484	371322085	+	2999	protein_coding	neprilysin	Na(+)/H(+) exchange regulatory cofactor NHE-RF1	PDZ	3280	2709	2811	4545	4176	4248	61.71157151	55.04783294	59.5377942	91.35589216	89.92478377	94.01000715
AAEL009895	5570005	346.904082	380.2806961	356.0548619	83.72773701	94.38310495	96.06453444	361.07988	91.39179213	1.983575434	3.57E-35	7.50E-34	LOC5570005	NC_035109.1	109426017	109448467	-	3217	protein_coding	None	elongation of very long chain fatty acids protein 7	ELO	383	389	349	86	91	90	6.717643326	7.36896049	6.891007566	1.611485981	1.826777734	1.856767355
AAEL013138	5577023	1625.829836	1889.672456	1701.717793	2967.466772	2887.500705	2971.596265	1739.073362	2942.187914	-0.758960337	5.00E-35	1.05E-33	LOC5577023	NC_035107.1	91671973	91682882	-	1080	protein_coding	elongase, putative	coiled-coil-helix-coiled-coil-helix domain-containing protein 10%2C mitochondrial	-	1795	1933	1668	3048	2784	2784	93.7799346	109.0726302	98.10263026	170.1258659	166.4718682	171.0848364
AAEL000188	5579816	158.5070871	144.6826299	119.365097	461.4761319	743.6558928	565.7133695	140.8516046	590.2817981	-2.064312849	5.35E-35	1.12E-33	LOC5579816	NC_035107.1	8846508	8896540	-	7026	protein_coding	gamma-subunit,methylmalonyl-CoA decarboxylase, putative	rho-associated protein kinase 1	Pkinase	175	148	117	474	717	530	1.405397353	1.28369325	1.057757411	4.066767438	6.590318262	5.006494778
AAEL012939	5579202	1125.853196	1146.7076	1084.488018	518.9172538	567.3358067	563.578602	1119.016271	549.9438875	1.02573831	6.50E-35	1.36E-33	LOC5579202	NC_035107.1	143047099	143097285	+	5268	protein_coding	None	phosphatidylinositide phosphatase SAC2	-	1243	1173	1063	533	547	528	13.31357197	13.56937777	12.81727962	6.099027395	6.705589107	6.652030007
AAEL018059	5576549	905.7547832	960.9663863	901.8696216	444.9253002	376.4952428	366.1126146	922.863597	395.8443859	1.219569353	7.04E-35	1.47E-33	LOC5576549	NC_035108.1	121341592	121735552	+	1990	protein_coding	None	translation initiation factor IF-2%2C transcript variant X4	-	1000	983	884	457	363	343	28.35411861	30.10288566	28.21678632	13.84338397	11.78009863	11.43950117
AAEL021395	110679587	8.151793049	4.887926685	3.060643512	184.9798841	175.2829092	178.2530806	5.366787749	179.5052913	-5.04014475	7.05E-35	1.47E-33	LOC110679587	NC_035109.1	298685371	298697028	-	2877	protein_coding	None	uncharacterized LOC110679587	zf-MYND	9	5	3	190	169	167	0.176511041	0.10591021	0.066235337	3.981006443	3.793518625	3.852500047
AAEL019861	5572044	78.80066614	106.5568017	97.94059239	370.9333465	374.4208889	369.3147657	94.43268676	371.5563337	-1.979363462	7.40E-35	1.54E-33	LOC5572044	NC_035108.1	227340415	227476261	-	4414	protein_coding	None	scavenger receptor class B member 1%2C transcript variant X5	-	87	109	96	381	361	346	1.112131526	1.504879952	1.381488471	5.203215199	5.281657695	5.202472741
AAEL022005	5564699	0.905754783	3.910341348	3.060643512	252.1567894	301.8185004	239.0939524	2.625579881	264.3564141	-6.68024031	7.48E-35	1.55E-33	LOC5564699	NC_035107.1	199327001	199344546	+	2494	protein_coding	Class B Scavenger Receptor (CD36 domain).	transmembrane protease serine 9	Trypsin	1	4	3	259	291	224	0.022624176	0.097739751	0.076407003	6.260117089	7.535150273	5.960979285
SCRB9	novel.332	245.4595462	205.2929208	162.2141061	1.947156675	9.334592797	5.33691858	204.3221911	5.539556017	5.222971128	7.92E-35	1.64E-33	-	NC_035108.1	335414873	335421411	+	6539	-	oviductin	- && - && -	-	271	210	159	2	9	5	2.338445118	1.957111843	1.544522174	0.01843732	0.088884606	0.050748675
AAEL014567	5571306	1326.930757	1308.009181	1225.277619	664.9540044	600.5254699	673.5191248	1286.739186	646.3328664	0.993655664	8.55E-35	1.77E-33	LOC5571306	NC_035107.1	81153138	81170751	+	3368	protein_coding	None	regulator of telomere elongation helicase 1 homolog	-	1465	1338	1201	683	579	631	24.54340252	24.20982879	22.65057781	12.22440591	11.10201626	12.43435665
None	5574712	255.4228489	270.7911384	213.2248314	645.4824377	658.6073807	674.5865085	246.4796062	659.5587756	-1.418371017	1.74E-34	3.58E-33	LOC5574712	NC_035108.1	93043300	93053946	-	1611	protein_coding	Regulator of telomere elongation helicase 1 homolog (EC 3.6.4.12)	dnaJ homolog subfamily C member 22	DnaJ	282	277	209	663	635	632	9.876948653	10.47832625	8.24060517	24.8083071	25.45502705	26.03679845
AAEL008960	5568586	1129.476215	1195.586867	1210.994616	2069.827545	2053.610415	1945.840514	1178.685899	2023.092825	-0.780162382	1.96E-34	4.03E-33	LOC5568586	NC_035109.1	406460452	406484817	-	2932	protein_coding	None	ATP-binding cassette sub-family F member 1	ABC_tran	1247	1223	1187	2126	1980	1823	23.99781581	25.41968583	25.71550833	43.70976138	43.61105594	41.2656553
AAEL011345	novel.658	1703.724747	1553.383101	1689.475219	796.38708	709.4290526	904.0740074	1648.861022	803.2967133	1.038012158	2.03E-34	4.17E-33	-	NC_035109.1	64744495	64973617	-	723	-	ATP-dependent transporter	- && - && -	-	1881	1589	1656	818	684	847	146.7978606	133.934755	145.4890794	68.20153475	61.09605695	77.75192612
AAEL001101	5578107	280.7839828	264.9256263	204.0429008	38.9431335	14.52047768	20.2802906	249.9175033	24.58130059	3.33521104	2.07E-34	4.26E-33	LOC5578107	NC_035109.1	349346815	349613123	-	5644	protein_coding	None	RNA-binding protein 24-A%2C transcript variant X2	RRM_1	310	271	200	40	14	19	3.09915942	2.926105452	2.250874864	0.427220543	0.160190372	0.223425449
None	5569529	25521.45253	28275.67829	26828.58081	38004.60398	37452.46065	36769.23425	26875.23721	37408.76629	-0.477174631	2.08E-34	4.26E-33	LOC5569529	NC_035108.1	470320146	470328474	+	816	protein_coding	None	60S ribosomal protein L9%2C transcript variant X1	-	28177	28924	26297	39036	36110	34448	1948.380711	2160.110071	2047.030947	2883.727984	2857.805763	2801.817846
AAEL003407	5570108	41625.77257	43422.3855	40198.49189	58932.64392	57486.57115	55385.47364	41748.88332	57268.22957	-0.456005587	2.24E-34	4.58E-33	LOC5570108	NC_035107.1	62372918	62375522	+	1151	protein_coding	60S ribosomal protein L9 [Source:UniProtKB/TrEMBL;Acc:Q1HR72]	40S ribosomal protein SA	-	45957	44418	39402	60532	55426	51889	2252.918988	2351.751142	2174.459403	3170.21591	3109.80811	2992.030531
RpL9	110679507	714.6405239	648.1390784	762.1002346	248.262476	288.3351997	278.5871499	708.293279	271.7282752	1.383038032	2.67E-34	5.46E-33	LOC110679507	NC_035109.1	262235523	262495430	+	2365	lncRNA	None	uncharacterized LOC110679507	-	789	663	747	255	278	261	18.82413749	17.08401999	20.06308982	6.499623148	7.591175445	7.324456527
AAEL020238	5567491	8167.19088	8835.416276	8551.437973	12588.3679	12583.03109	11693.18861	8518.015043	12288.19587	-0.5289016	2.92E-34	5.95E-33	LOC5567491	NC_035109.1	376987786	376989299	-	958	protein_coding	None	probable elongation factor 1-beta	-	9017	9038	8382	12930	12132	10955	531.0871441	574.9293971	555.7641235	813.6022804	817.8285557	758.9495647
AAEL025552	5568408	5662.778905	5681.725979	5542.825401	4031.587895	3876.967542	3864.996435	5629.110095	3924.517291	0.520265918	4.07E-34	8.27E-33	LOC5568408	NC_035107.1	53126018	53127354	+	750	protein_coding	elongation factor 1-beta2	microsomal glutathione S-transferase 1	-	6252	5812	5433	4141	3738	3621	470.3562661	472.2500687	460.1366246	332.8304931	321.8647466	320.4300996
AAEL000951	5569739	1473.663032	1496.683151	1558.887762	2444.655205	2609.537275	2416.556733	1509.744648	2490.249738	-0.722336212	4.27E-34	8.66E-33	LOC5569739	NC_035109.1	381958172	381982639	-	3845	protein_coding	microsomal glutathione s-transferase	lipoyltransferase 1%2C mitochondrial	-	1627	1531	1528	2511	2516	2264	23.8759377	24.26534856	25.24267471	39.36674526	42.25807121	39.07924114
AAEL006829	5579926	4014.305199	4113.679098	4077.797373	2777.618997	2774.448415	2729.300162	4068.59389	2760.455858	0.559456928	4.63E-34	9.38E-33	LOC5579926	NC_035109.1	368428196	368430478	+	1851	protein_coding	None	cytochrome P450 9e2	p450	4432	4208	3997	2853	2675	2557	135.1022435	138.5405795	137.1627205	92.91257455	93.32816902	91.68332449
AAEL007881	5577042	14504.7571	13927.6583	14176.90075	10499.06879	10732.70736	10556.42495	14203.10538	10596.06703	0.422765315	5.27E-34	1.07E-32	LOC5577042	NC_035107.1	23041186	23074483	+	2709	protein_coding	cytochrome P450	uncharacterized LOC5577042%2C transcript variant X2	-	16014	14247	13896	10784	10348	9890	333.5493105	320.495626	325.828569	239.9661675	246.6850287	242.299953
CYP9J15	5565707	1974.545427	1778.227728	1863.931899	1007.653579	1089.035826	1053.507728	1872.235018	1050.065711	0.834957771	5.35E-34	1.08E-32	LOC5565707	NC_035108.1	348996768	349055629	+	2833	protein_coding	None	abhydrolase domain-containing protein 2	Abhydrolase_1	2180	1819	1827	1035	1050	987	43.41893305	39.1285552	40.9638091	22.02281936	23.93525742	23.12259761
AAEL012964	5564878	2893.886532	2894.630183	2991.268926	4458.988785	4214.050059	4542.785095	2926.595214	4405.274647	-0.590162206	5.35E-34	1.08E-32	LOC5564878	NC_035108.1	473309856	473316087	+	1306	protein_coding	None	cytochrome c-2%2C transcript variant X1	-	3195	2961	2932	4580	4063	4256	138.0374455	138.1665514	142.6031601	211.3982766	200.9088295	216.2840462
AAEL014949	5574903	2962.723896	2832.064721	2851.499539	1873.164721	1773.572631	1685.398887	2882.096052	1777.378747	0.69700903	7.83E-34	1.58E-32	LOC5574903	NC_035108.1	95756309	95962153	+	5291	protein_coding	cytochrome c	probable beta-hexosaminidase fdl%2C transcript variant X2	Glyco_hydro_20	3271	2897	2795	1924	1710	1579	34.88285404	33.3670968	33.55462669	21.92029768	20.87150311	19.80662193
AAEL004457	5569936	1386.710573	1247.39889	1333.420357	2206.128513	2205.038254	2294.874989	1322.50994	2235.347252	-0.756695844	8.70E-34	1.75E-32	LOC5569936	NC_035107.1	51842911	51844685	-	1339	protein_coding	None	uncharacterized protein C6orf136 homolog	-	1531	1276	1307	2266	2126	2150	64.51546648	58.07347109	62.00166772	102.013693	102.536399	106.5672911
AAEL019681	5575017	22.64386958	13.68619472	13.26278855	184.0063058	204.3238646	172.916162	16.53095095	187.0821108	-3.488637136	8.73E-34	1.75E-32	LOC5575017	NC_035109.1	106899109	106908342	-	8671	protein_coding	None	hemicentin-1	I-set	25	14	13	189	197	162	0.162682205	0.098393529	0.095231917	1.31392858	1.467210472	1.239971981
AAEL008025	5570720	25.36113393	14.66378006	23.46493359	192.7685108	187.7290329	209.2072083	21.16328253	196.5682507	-3.211860988	1.18E-33	2.36E-32	LOC5570720	NC_035108.1	210182988	210221755	+	2762	protein_coding	cell adhesion molecule	protein PTHB1	-	28	15	23	198	181	196	0.572009952	0.330959821	0.528947444	4.321362087	4.232045016	4.709756352
AAEL011566	5576046	23149.28075	24368.2697	24401.49051	32762.85821	31312.37295	32354.5352	23973.01365	32143.25545	-0.423195223	1.41E-33	2.82E-32	LOC5576046	NC_035108.1	145104326	145105574	+	1173	protein_coding	None	transcription factor BTF3 homolog 4	-	25558	24927	23918	33652	30190	30312	1229.413795	1295.029582	1295.195152	1729.386281	1662.112742	1715.073054
AAEL001444	5570276	4846.693845	4724.669934	4824.59439	3293.615515	3389.494362	3270.463706	4798.652723	3317.857861	0.532418175	2.19E-33	4.37E-32	LOC5570276	NC_035108.1	5912359	5921187	-	3231	protein_coding	Transcription factor BTF3 [Source:UniProtKB/TrEMBL;Acc:Q1HRK3]	cytoplasmic aconitate hydratase	Aconitase	5351	4833	4729	3383	3268	3064	93.44739971	91.1564754	92.9695474	63.11668504	65.31914146	62.93871131
AAEL014932	5569656	1134.004989	1064.590432	1027.356006	495.5513737	549.703798	516.6137185	1075.317142	520.6229634	1.047424546	2.31E-33	4.61E-32	LOC5569656	NC_035109.1	151908173	152521174	-	6766	protein_coding	aconitase	semaphorin-5A%2C transcript variant X4	Sema	1252	1089	1007	509	530	484	10.4409872	9.808522075	9.453787537	4.534870924	5.058703835	4.747657834
AAEL008216	5564872	914.812331	959.988801	929.4154132	1691.105572	1648.074217	1594.671272	934.7388484	1644.61702	-0.815564961	2.52E-33	5.01E-32	LOC5564872	NC_035109.1	110084549	110105292	+	1252	protein_coding	semaphorin	ribosome production factor 2 homolog	-	1010	982	911	1737	1589	1494	45.51832507	47.79856367	46.21919837	83.63241368	81.96245275	79.19765308
AAEL007804	5578266	2575.966603	2270.930738	2398.524299	1414.609324	1427.155521	1443.102784	2415.140547	1428.28921	0.758298031	2.53E-33	5.02E-32	LOC5578266	NC_035108.1	216436417	216443412	-	3270	protein_coding	None	transcription factor AP-1%2C transcript variant X2	Jun	2844	2323	2351	1453	1376	1352	49.07395581	43.29214902	45.6681309	26.7853301	27.1747814	27.44068714
AAEL004455	110675532	381.3227637	347.0427946	304.0239222	91.51636371	72.60238842	69.37994154	344.1298269	77.83289789	2.142301087	2.58E-33	5.13E-32	LOC110675532	NC_035108.1	51307244	51309618	-	2304	protein_coding	jun	chaoptin-like	-	421	355	298	94	70	65	10.31024177	9.389739977	8.215654175	2.459373676	1.962053943	1.87239264
AAEL003505	5579338	1725.462862	1545.562418	1613.979345	848.9603102	884.7119617	924.354298	1628.334875	886.0088567	0.878914263	2.92E-33	5.79E-32	LOC5579338	NC_035107.1	138065305	138283539	-	4591	protein_coding	None	integrin alpha-PS1%2C transcript variant X3	-	1905	1581	1582	872	853	866	23.41299193	20.98612545	21.88807394	11.44954777	11.99878071	12.51920188
AAEL012634	5579929	936.5504458	958.0336303	864.121685	377.7483949	429.3912687	432.290405	919.568587	413.1433562	1.155743101	3.10E-33	6.14E-32	LOC5579929	NC_035109.1	368460018	368462540	-	2460	protein_coding	None	probable cytochrome P450 9f2	p450	1034	980	847	388	414	405	23.71672183	24.27720335	21.87039687	9.50770635	10.86827483	10.92662301
AAEL025607	5567344	3816.850656	3707.003598	3755.40959	2580.956172	2460.18379	2497.677895	3759.754615	2512.939286	0.581145634	3.24E-33	6.40E-32	LOC5567344	NC_035108.1	472769014	473282688	-	10483	protein_coding	cytochrome P450	rap1 GTPase-activating protein 1%2C transcript variant X2	-	4214	3792	3681	2651	2372	2340	22.68183431	22.04400142	22.30429972	15.24415245	14.61249841	14.81481781
CYP9J2	5575492	4064.121712	3934.780982	3805.4001	5664.278767	5748.034809	5592.023288	3934.767598	5668.112288	-0.526288113	3.82E-33	7.53E-32	LOC5575492	NC_035108.1	187278860	187291130	+	1402	protein_coding	None	cytochrome c1%2C heme protein%2C mitochondrial	-	4487	4025	3730	5818	5542	5239	180.5831748	174.9546777	168.9931802	250.1524983	255.2782922	248.0084215
AAEL019477	5575489	202.8890714	181.8308727	168.3353932	16.55083174	17.63200862	18.14552317	184.3517791	17.44278784	3.404132283	4.79E-33	9.43E-32	LOC5575489	NC_035108.1	28998109	29013311	+	6044	protein_coding	cytochrome C1	uncharacterized LOC5575489	-	224	186	165	17	17	17	2.091186617	1.875409778	1.734074889	0.169552269	0.181643493	0.186676869
AAEL011871	5579650	781.6663779	734.1665881	731.4937994	309.5979113	340.1940486	314.8781962	749.1089218	321.5567187	1.220824995	4.99E-33	9.81E-32	LOC5579650	NC_035109.1	267587167	267610755	+	2844	protein_coding	None	calpain-B%2C transcript variant X1	Peptidase_C2	863	751	717	318	328	295	17.1218399	16.09229675	16.01392995	6.740260309	7.447999343	6.884279073
AAEL011867	5568450	3306.910713	3435.234874	3462.608027	5065.528089	4925.553466	4846.989454	3401.584538	4946.02367	-0.540468137	5.24E-33	1.03E-31	LOC5568450	NC_035109.1	369747843	369777832	+	3464	protein_coding	calpain 4, 6, 7, invertebrate	uncharacterized LOC5568450	-	3651	3514	3394	5203	4749	4541	59.47071744	61.82036449	62.23609218	90.5430425	88.53595256	87.00408859
AAEL003965	5575790	9385.431063	8242.999562	8592.246553	5334.235711	5877.681931	5769.208985	8740.225726	5660.375542	0.627123166	5.27E-33	1.03E-31	LOC5575790	NC_035107.1	270556179	270779311	+	8066	protein_coding	None	sodium/potassium-transporting ATPase subunit alpha%2C transcript variant X4	Cation_ATPase_C	10362	8432	8422	5479	5667	5405	72.48607739	63.70596046	66.32318595	40.94701279	45.37225591	44.47372681
AAEL006863	5575394	3322.308545	2965.016327	3146.341531	1874.138299	2018.346398	1887.13441	3144.555468	1926.539702	0.707209686	5.73E-33	1.12E-31	LOC5575394	NC_035109.1	36373988	36619364	-	5929	protein_coding	Na+/K+ ATPase alpha subunit	protein tweety-2%2C transcript variant X3	-	3668	3033	3084	1925	1946	1768	34.90736803	31.17443905	33.04009442	19.57169435	21.19613923	19.79095967
AAEL012062	5575768	23.54962436	17.59653607	19.38407558	216.1343909	159.7252545	212.4093595	20.17674534	196.0896683	-3.276645808	7.37E-33	1.44E-31	LOC5575768	NC_035108.1	14532363	14533773	+	1353	protein_coding	None	leukocyte elastase inhibitor	Serpin	26	18	19	222	154	199	1.08428832	0.810741485	0.891998584	9.890866025	7.350524039	9.761607093
AAEL019974	5565630	0	3.910341348	1.020214504	447.8460352	393.0900744	338.360638	1.643518617	393.0989159	-7.932288086	7.95E-33	1.55E-31	LOC5565630	NC_035107.1	285328504	285346982	+	1156	protein_coding	Serine Protease Inhibitor (serpin) likely cleavage at R/V.	uncharacterized LOC5565630	-	0	4	1	460	379	317	0	0.210867595	0.054947828	23.98717696	21.17272486	18.19983587
SRPN21	5578998	251.7998297	305.9842105	289.7409192	753.5496331	852.5594754	666.0474388	282.5083198	757.3855158	-1.424316826	8.80E-33	1.71E-31	LOC5578998	NC_035107.1	45512515	45513690	+	1061	protein_coding	DUF4789 domain-containing protein [Source:UniProtKB/TrEMBL;Acc:A0A1S4G328]	probable DNA-directed RNA polymerase III subunit RPC6	RNA_pol_Rpc34	278	313	284	774	822	624	14.78422761	17.977804	17.00244258	43.97488558	50.03245479	39.03329818
AAEL014909	5579161	16.3035861	29.32756011	20.40429008	240.4738493	175.2829092	201.7355223	22.0118121	205.8307603	-3.23081881	9.96E-33	1.93E-31	LOC5579161	NC_035107.1	65637026	65686802	+	2389	protein_coding	None	uncharacterized LOC5579161%2C transcript variant X9	-	18	30	20	247	169	189	0.42513375	0.765266659	0.531768009	6.232466386	4.568419039	5.250633412
AAEL021175	5565618	710.11175	576.7753488	650.8968536	250.2096327	242.6994127	233.7570338	645.9279842	242.2220264	1.415079517	1.47E-32	2.84E-31	LOC5565618	NC_035108.1	257060734	257415027	+	4814	protein_coding	None	rho GTPase-activating protein conundrum	RhoGAP	784	590	638	257	234	219	9.189231759	7.468847865	8.41827199	3.218149228	3.139099989	3.019284742
AAEL020709	5565190	2592.27019	2344.249638	2398.524299	3848.555168	3958.904523	3682.47382	2445.014709	3829.977837	-0.647120176	1.51E-32	2.92E-31	LOC5565190	NC_035107.1	35972477	36065125	+	2925	protein_coding	None	ras-related protein Ral-a%2C transcript variant X3	Ras	2862	2398	2351	3953	3817	3450	55.20939488	49.96098544	51.05462839	81.46669264	84.27362348	78.28152329
AAEL021782	5577423	5867.479486	6848.962871	6970.105492	3986.803292	3836.51764	4186.278934	6562.182616	4003.199955	0.712800046	1.57E-32	3.04E-31	LOC5577423	NC_035107.1	194042874	194043509	+	557	protein_coding	ral	nuclear protein 1	-	6478	7006	6832	4095	3699	3922	656.2283319	766.5184723	779.1140267	443.1776521	428.8688607	467.324379
AAEL014749	5571696	2196.455349	2021.646477	2146.531317	1269.546152	1289.210983	1258.445401	2121.544381	1272.400845	0.737717765	1.58E-32	3.05E-31	LOC5571696	NC_035108.1	112778102	112877528	-	3362	protein_coding	None	putative mediator of RNA polymerase II transcription subunit 12%2C transcript variant X1	-	2425	2068	2104	1304	1243	1179	40.69895534	37.48525874	39.75176232	23.38078152	23.87639734	23.27459536
AAEL003160	5574376	8463.372694	7479.505414	8124.988311	5411.148399	5122.617092	5472.476312	8022.622139	5335.413934	0.58858463	2.07E-32	4.00E-31	LOC5574376	NC_035108.1	231510599	231659123	+	8511	protein_coding	MADF domain-containing protein [Source:UniProtKB/TrEMBL;Acc:A0A1S4FLV6]	serine-rich adhesin for platelets	PP2C	9344	7651	7964	5558	4939	5127	61.94716951	54.78293539	59.43729297	39.36561977	37.47605034	39.98055056
AAEL009220	5564549	19215.58773	18654.2834	18337.3355	14367.09552	13754.0039	13928.29011	18735.73554	14016.46318	0.418682341	2.11E-32	4.07E-31	LOC5564549	NC_035109.1	51114473	51139036	+	2007	protein_coding	None	terminal uridylyltransferase Tailor	-	21215	19082	17974	14757	13261	13049	596.4374321	579.4076255	568.8604304	443.2307126	426.7016091	431.5150051
AAEL018211	5567380	376.7939898	377.3479401	368.297436	90.54278538	119.2753524	96.06453444	374.1464553	101.9608907	1.876892384	2.22E-32	4.27E-31	LOC5567380	NC_035109.1	74051474	74242412	+	4281	protein_coding	None	RNA-binding protein Musashi homolog 2%2C transcript variant X1	RRM_1	416	386	361	93	115	90	5.482988448	5.494773111	5.356367112	1.309534251	1.734794316	1.395286284
AAEL004317	5567211	1134.004989	1076.321456	1109.99338	449.7931919	515.4769578	574.2524392	1106.773275	513.1741963	1.110526399	2.37E-32	4.54E-31	LOC5567211	NC_035109.1	334078697	334091427	-	2505	protein_coding	None	eukaryotic translation initiation factor 2-alpha kinase 1	Pkinase	1252	1101	1088	462	497	538	28.2010856	26.78473021	27.58859132	11.11765996	12.81279969	14.25412585
AAEL019841	5570330	4901.944887	6462.816663	5864.192969	1768.018261	1935.37224	1557.312842	5742.98484	1753.567781	1.711372902	2.40E-32	4.60E-31	LOC5570330	NC_035108.1	205927148	205928997	+	704	protein_coding	None	glycine-rich cell wall structural protein	-	5412	6611	5748	1816	1866	1459	433.7648507	572.2715891	518.6238216	155.4971116	171.1726437	137.5462252
AAEL020101	5579479	2746.248503	2498.708121	2503.606393	3954.675206	4521.054445	4135.044516	2582.854339	4203.591389	-0.702083858	2.70E-32	5.16E-31	LOC5579479	NC_035107.1	45586198	45659152	-	10154	protein_coding	None	nuclear mitotic apparatus protein 1%2C transcript variant X3	-	3032	2556	2454	4062	4359	3874	16.84850092	15.34021258	15.35132125	24.11470211	27.72331043	25.32144588
AAEL001392	5564929	2385.758099	2217.163544	2273.037915	1426.292264	1366.999256	1411.081272	2291.986519	1401.457598	0.709838657	2.89E-32	5.51E-31	LOC5564929	NC_035108.1	452225387	452229277	-	3010	protein_coding	None	uncharacterized LOC5564929	-	2634	2268	2228	1465	1318	1322	49.37629546	45.91813517	47.01723134	29.3393353	28.27771367	29.14949283
AAEL019900	5568348	1627.641345	1744.989827	1547.665403	890.8241787	939.6823416	868.8503448	1640.098858	899.7856217	0.866229017	3.11E-32	5.93E-31	LOC5568348	NC_035107.1	301107499	301205893	+	3251	protein_coding	None	uncharacterized LOC5568348	-	1797	1785	1517	915	906	814	31.18891995	33.46023128	29.63991624	16.96614858	17.99726892	16.61779812
AAEL004488	5565601	799.7814736	682.3545652	722.3118689	316.4129596	304.9300314	281.789301	734.8159692	301.0440973	1.287165948	3.51E-32	6.69E-31	LOC5565601	NC_035107.1	288297309	288308602	+	3862	protein_coding	None	LIM domain-containing protein jub%2C transcript variant X1	LIM	883	698	708	325	294	264	12.90083029	11.0141463	11.64472801	5.072829117	4.916210148	4.536884267
AAEL001062	5567565	6530.491987	7159.835008	6660.980497	4736.458611	4664.184867	4637.782246	6783.769164	4679.475242	0.535575264	4.09E-32	7.78E-31	LOC5567565	NC_035107.1	126030009	126032003	+	1484	protein_coding	limd1	lysosomal aspartic protease	Asp	7210	7324	6529	4865	4497	4345	274.1388533	300.761417	279.4609483	197.6187214	195.6970886	194.3219783
AAEL004874	5564563	3371.219303	3207.457491	3535.043257	2041.593773	2189.480599	2169.991095	3371.240017	2133.688489	0.66010775	4.36E-32	8.28E-31	LOC5564563	NC_035108.1	170180185	170238434	-	7719	protein_coding	Lysosomal aspartic protease Precursor (EC 3.4.23.-)	protein sprouty%2C transcript variant X1	-	3722	3281	3465	2097	2111	2033	27.20724428	25.90316769	28.5135019	16.3763281	17.66129604	17.48003835
AAEL006169	5564283	5.434528699	5.865512022	3.060643512	176.2176791	158.6880775	160.1075574	4.786894745	165.004438	-5.097099203	4.50E-32	8.52E-31	LOC5564283	NC_035108.1	132577173	132578638	-	1072	protein_coding	Sprouty [Source:UniProtKB/TrEMBL;Acc:A0A1S4G215]	serine protease easter	Trypsin	6	6	3	181	153	150	0.315809866	0.341086203	0.177760323	10.17801135	9.217051698	9.286723541
AAEL014510	5572227	893.979971	1151.595527	1071.225229	423.5065768	442.8745694	469.648835	1038.933576	445.343327	1.221977945	5.44E-32	1.03E-30	LOC5572227	NC_035108.1	183440022	183440868	+	653	protein_coding	clip-domain serine protease, putative	uncharacterized LOC5572227	-	987	1178	1050	435	427	440	85.28510717	109.935966	102.1373248	40.15644119	42.22892945	44.7203855
AAEL014386	5566172	866.8073275	784.0234403	818.2120323	1530.465146	1452.047768	1484.730749	823.0142667	1489.081221	-0.855007916	6.44E-32	1.22E-30	LOC5566172	NC_035109.1	89593404	89639011	+	1536	protein_coding	None	pseudouridine-5'-phosphate glycosidase	-	957	802	802	1572	1400	1391	35.15523053	31.81931603	33.1658791	61.6936503	58.86161828	60.10380374
AAEL009661	5574983	1519.856526	1466.378006	1307.914994	2489.439809	2406.250588	2390.939524	1431.383175	2428.87664	-0.76215735	7.11E-32	1.34E-30	LOC5574983	NC_035107.1	90134612	90164372	+	3011	protein_coding	None	Y+L amino acid transporter 2	-	1678	1500	1282	2557	2320	2240	31.44491529	30.35905095	27.04491559	51.19164835	49.7591104	49.3745677
AAEL005216	23687855	1752.635505	1666.783	1756.809376	994.9970608	1035.102623	960.6453444	1725.409294	996.9150095	0.791298976	7.45E-32	1.40E-30	LOC23687855	NC_035107.1	142940780	142950823	+	2708	protein_coding	amino acids transporter	uncharacterized LOC23687855	BTB	1935	1705	1722	1022	998	900	40.31823738	38.3692589	40.39176657	22.74999875	23.80001656	22.05768309
AAEL002525	novel.404	7.246038266	4.887926685	4.080858016	139.2217022	164.9111394	188.9269177	5.404940989	164.3532531	-4.910677837	8.40E-32	1.58E-30	-	NC_035108.1	132496768	132503343	-	6456	-	BTB domain-containing protein [Source:UniProtKB/TrEMBL;Acc:A0A1S4G607]	- && - && -	-	8	5	4	143	159	177	0.069919078	0.047196976	0.039355445	1.335216397	1.590482814	1.819599413
AAEL017435	5574512	192.9257688	199.4274088	223.4269764	24.33945843	29.04095537	9.606453444	205.2600513	20.99562242	3.281154797	1.20E-31	2.26E-30	LOC5574512	NC_035108.1	345867370	345897577	-	1557	protein_coding	None	inactive hydroxysteroid dehydrogenase-like protein 1	adh_short	213	204	219	25	28	9	7.718985391	7.984527893	8.934368539	0.967900106	1.161354472	0.383636518
None	5580058	2580.495377	2738.216529	2665.820499	1605.430678	1746.60603	1623.490632	2661.510802	1658.509113	0.682341931	1.28E-31	2.40E-30	LOC5580058	NC_035107.1	102248520	102261444	-	1371	protein_coding	steroid dehydrogenase	ras-related protein Rab-10	Ras	2849	2801	2613	1649	1684	1521	117.25307	124.5040106	121.0626889	72.50406265	79.32316063	73.63050899
AAEL011193	5572627	2892.980778	2999.231814	3056.562654	1905.292806	1873.141621	1990.67063	2982.925082	1923.035019	0.633268914	1.42E-31	2.66E-30	LOC5572627	NC_035108.1	334245566	334253554	-	1744	protein_coding	ras-related protein Rab-10, putative	dnaJ homolog shv	DnaJ_C	3194	3068	2996	1957	1806	1865	103.3374307	107.2053755	109.1198321	67.64309749	66.8754386	70.97385566
AAEL002155	5574383	3479.004122	3520.284799	3758.470233	2412.52712	2263.120165	2315.15528	3585.919718	2330.267522	0.621321588	1.69E-31	3.15E-30	LOC5574383	NC_035108.1	231953613	231969133	+	2272	protein_coding	DnaJ homolog subfamily B member 11 precursor	lysosomal-associated transmembrane protein 4B%2C transcript variant X1	-	3841	3601	3684	2478	2182	2169	95.39051824	96.58784619	102.9958332	65.746421	62.02143312	63.36030634
AAEL009946	5571397	2470.899049	2439.075416	2471.979743	3730.752189	3605.227174	3576.802832	2460.651403	3637.594065	-0.564105634	1.89E-31	3.53E-30	LOC5571397	NC_035109.1	193311865	193348559	+	1903	protein_coding	lysosomal-associated transmembrane protein	aldehyde dehydrogenase%2C mitochondrial	Aldedh	2728	2495	2423	3832	3476	3351	80.88626945	79.89865144	80.87661882	121.3852322	117.9604328	116.8696337
AAEL011102	5565435	401.249369	317.7152345	398.9038711	79.83342367	106.8292287	65.11040667	372.6228249	83.924353	2.150044161	1.91E-31	3.56E-30	LOC5565435	NC_035109.1	393004076	393022532	-	3276	protein_coding	aldehyde dehydrogenase	tenascin%2C transcript variant X3	-	443	325	391	82	103	61	7.630079469	6.045707832	7.581257101	1.508860539	2.030433217	1.235810797
ALDH9029	5574869	1573.296058	1484.952127	1485.432318	859.6696719	872.265838	799.4704032	1514.560168	843.8019711	0.843863563	2.01E-31	3.74E-30	LOC5574869	NC_035109.1	142644400	142650036	+	4400	protein_coding	None	Fanconi anemia group D2 protein homolog	-	1737	1519	1456	883	841	749	22.27493114	21.03840372	21.01924243	12.09726428	12.34351068	11.29783388
AAEL000636	5564848	207.4178454	195.5170674	196.9013993	29.20735012	29.04095537	26.6845929	199.9454373	28.31096613	2.819380684	2.87E-31	5.33E-30	LOC5564848	NC_035108.1	408015920	408166982	-	9513	protein_coding	None	neural-cadherin	Laminin_G_2	229	200	193	30	28	25	1.358273456	1.281209607	1.288689153	0.190100343	0.190079776	0.174416897
AAEL023096	110675836	189.3027497	206.2705061	169.3556077	493.6042171	531.0346124	574.2524392	188.3096212	532.9637562	-1.499464386	3.83E-31	7.10E-30	LOC110675836	NC_035108.1	100764272	100787199	-	3730	protein_coding	cadherin	uncharacterized LOC110675836	-	209	211	166	507	512	538	3.161598249	3.447317714	2.826881586	8.193666229	8.864546187	9.57281106
AAEL000597	110674823	370.4537063	526.9184967	440.7326658	1134.218763	1084.887118	1005.47546	446.0349562	1074.860447	-1.270603511	4.31E-31	7.97E-30	LOC110674823	NC_035107.1	29238410	29239097	-	511	protein_coding	None	5-hydroxyisourate hydrolase	-	409	539	432	1165	1046	942	45.16184085	64.2799533	53.69961937	137.4308291	132.1923011	122.3477666
AAEL021196	5577281	1589.599645	1519.167614	1507.877037	2483.598339	2428.031304	2392.006907	1538.881432	2434.545517	-0.661516322	4.31E-31	7.97E-30	LOC5577281	NC_035109.1	371166637	371200986	-	5438	protein_coding	None	DNA-directed RNA polymerase I subunit RPA1	-	1755	1554	1478	2551	2341	2241	18.20988259	17.4148404	17.26408603	28.27811112	27.80081888	27.35071579
AAEL021179	5576251	9043.96151	8605.683722	8383.10258	6131.596369	6201.281148	5691.289973	8677.582604	6008.05583	0.530412219	4.83E-31	8.91E-30	LOC5576251	NC_035109.1	290484013	290599511	-	5178	protein_coding	DNA-directed RNA polymerase I largest subunit	pantothenate kinase 3%2C transcript variant X13	Fumble	9985	8803	8217	6298	5979	5332	108.8066029	103.6039571	100.799784	73.31954338	74.56961233	68.34301562
AAEL013134	5580179	313.391155	285.4549184	253.013197	675.6633661	686.6111591	708.7427874	283.9530901	690.3391042	-1.279358348	4.98E-31	9.18E-30	LOC5580179	NC_035107.1	227035313	227045632	+	2770	protein_coding	pantothenate kinase	serine/threonine-protein kinase greatwall%2C transcript variant X2	Pkinase	346	292	248	694	662	664	7.047994522	6.424077475	5.686961295	15.10284769	15.43382595	15.90942024
AAEL012409	5564130	451.9716368	448.7116697	491.743391	957.0275056	934.4964567	939.29767	464.1422325	943.6072108	-1.024465753	5.36E-31	9.86E-30	LOC5564130	NC_035109.1	401715923	401717332	+	1287	protein_coding	serine/threonine kinase	aldose reductase	Aldo_ket_red	499	459	482	983	901	880	21.8771743	21.73410827	23.78903647	46.04199277	45.21074068	45.38059321
AAEL002569	5570663	543.4528699	588.5063729	561.1179772	211.2664992	232.3276429	188.9269177	564.3590734	210.8403533	1.419648255	5.38E-31	9.88E-30	LOC5570663	NC_035108.1	18943480	18994675	+	1703	protein_coding	aldo-keto reductase	calcyphosin-like protein%2C transcript variant X4	-	600	602	550	217	224	177	19.8795171	21.54217407	20.51428583	7.681114291	8.494322553	6.898023376
AAEL004102	5573444	7235.169208	6851.895627	7292.493275	4880.548205	4937.99959	5197.091313	7126.51937	5005.213036	0.50995477	7.66E-31	1.41E-29	LOC5573444	NC_035108.1	446667026	446738997	-	5569	protein_coding	calcyphosine/tpp	ets DNA-binding protein pokkuri	Ets	7988	7009	7148	5013	4761	4869	80.93382508	76.6984398	81.52967041	54.26247867	55.20982132	58.02679717
AAEL008489	5571000	3030.655505	2900.495695	2818.852675	1872.191143	1925.00047	1852.978131	2916.667958	1883.389915	0.631319838	7.78E-31	1.42E-29	LOC5571000	NC_035109.1	280475745	280486682	+	2895	protein_coding	ets	m7GpppX diphosphatase%2C transcript variant X2	-	3346	2967	2763	1923	1856	1736	65.21486456	62.45635944	60.62345415	40.04145568	41.40232992	39.79854511
AAEL010488	5575821	1208.276881	1125.200723	1246.702124	587.0677374	637.8638411	630.8237761	1193.393243	618.5851182	0.948505057	8.88E-31	1.62E-29	LOC5575821	NC_035108.1	139287759	139614277	+	6230	protein_coding	histidine triad (hit) protein member	uncharacterized LOC5575821%2C transcript variant X1	Homeobox	1334	1151	1222	603	615	591	12.08194936	11.25887415	12.45923909	5.834563984	6.375033145	6.296010993
AAEL008733	5568878	815.1793049	726.3459054	782.5045246	1584.011955	1398.114566	1410.013889	774.6765783	1464.046803	-0.918347024	1.26E-30	2.30E-29	LOC5568878	NC_035108.1	149932727	149945002	-	2139	protein_coding	None	kinesin-like protein subito%2C transcript variant X2	Kinesin	900	743	767	1627	1348	1321	23.74110632	21.16828708	22.77681215	45.85174936	40.6981329	40.98812731
AAEL012091	5575759	10920.68542	10189.37197	9470.651241	15169.32407	16000.52923	14514.28377	10193.56954	15228.04569	-0.578882862	1.32E-30	2.40E-29	LOC5575759	NC_035108.1	13871316	13889243	+	5712	protein_coding	None	splicing factor 3B subunit 3%2C transcript variant X1	-	12057	10423	9283	15581	15427	13598	119.1023389	111.2019048	103.2306145	164.4319739	174.4169383	157.99847
AAEL022590	5569011	3410.166759	4340.478896	3632.983849	2206.128513	2091.985963	2018.422607	3794.543168	2105.512361	0.849331436	1.69E-30	3.07E-29	LOC5569011	NC_035108.1	253719479	253720139	-	596	protein_coding	None	uncharacterized LOC5569011	-	3765	4440	3561	2266	2017	1891	356.4412425	453.9880255	379.519482	229.1884815	218.5521164	210.5771834
AAEL019529	5567559	24583.99633	25446.54632	25345.18892	18832.89936	17675.57005	19225.71549	25125.24386	18578.06163	0.435506308	2.14E-30	3.89E-29	LOC5567559	NC_035107.1	126085505	126096423	-	1414	protein_coding	replication factor A, 14kD-subunit, putative	histone H3.3	Histone	27142	26030	24843	19344	17042	18012	1083.082814	1121.84394	1115.996906	824.6620617	778.3349451	845.4317862
AAEL007291	5564541	3542.406957	3441.100386	3328.959927	2258.701743	2345.057146	2283.133768	3437.48909	2295.630886	0.582834699	2.74E-30	4.97E-29	LOC5564541	NC_035108.1	387353414	387516400	-	6275	protein_coding	histone H3.3	protein NDRG3%2C transcript variant X10	Ndr	3911	3520	3263	2320	2261	2139	35.1676472	34.1850816	33.0302381	22.2870915	23.2692406	22.62367211
AAEL006158	5572113	3.623019133	1.955170674	0	240.4738493	274.851899	254.0373244	1.859396602	256.4543576	-7.055181956	2.75E-30	4.99E-29	LOC5572113	NC_035107.1	40049718	40062897	+	1388	protein_coding	n-myc downstream regulated	protein twisted gastrulation	-	4	2	0	247	265	238	0.162607193	0.087810857	0	10.72720619	12.32967945	11.38029538
AAEL004307	5577136	478.2385255	416.4513536	463.1773849	150.9046423	160.7624315	147.2989528	452.6224213	152.9886755	1.565135518	2.84E-30	5.13E-29	LOC5577136	NC_035109.1	277380727	277883392	-	5755	protein_coding	None	leucine-rich repeat neuronal protein 2%2C transcript variant X3	-	528	426	454	155	155	138	5.176757516	4.51099098	5.010936342	1.623549415	1.739329041	1.59147493
AAEL009538	5566511	222.8156767	215.0687741	235.6695504	44.78460352	30.07813235	20.2802906	224.5180004	31.71434216	2.813702793	3.32E-30	6.00E-29	LOC5566511	NC_035108.1	322581669	322637890	+	3195	protein_coding	tartan	sialin	MFS_1	246	220	231	46	29	19	4.344436689	4.19623214	4.592503311	0.86789285	0.58616855	0.394683328
AAEL003115	5574677	435.6680507	468.2633764	468.2784574	159.6668473	146.2419538	168.6466271	457.4032948	158.1851428	1.53168932	3.62E-30	6.52E-29	LOC5574677	NC_035108.1	331420083	331470253	-	1890	protein_coding	Sodium-dependent phosphate transporter [Source:UniProtKB/TrEMBL;Acc:A0A1S4FWV3]	uncharacterized LOC5574677%2C transcript variant X4	-	481	479	459	164	141	158	14.35993587	15.44476828	15.4262101	5.230716535	4.817843477	5.548317765
AAEL012522	5565593	1400.296895	1270.860938	1352.804432	603.6185692	723.9495302	717.2818571	1341.320755	681.6166522	0.977935904	3.62E-30	6.52E-29	LOC5565593	NC_035107.1	288462382	288532394	-	9977	protein_coding	None	F-box only protein 11%2C transcript variant X3	zf-UBR1	1546	1300	1326	620	698	672	8.743367752	7.940558829	8.442127609	3.746026615	4.518047873	4.470286359
AAEL011319	5568633	3563.239317	3564.276139	3387.112154	2283.041201	2403.139057	2346.109408	3504.87587	2344.096555	0.580711566	3.81E-30	6.86E-29	LOC5568633	NC_035108.1	241999043	242047641	+	3213	protein_coding	F-box only protein [Source:UniProtKB/TrEMBL;Acc:A0A1S4F8W1]	peroxisomal multifunctional enzyme type 2%2C transcript variant X2	adh_short	3934	3646	3320	2345	2317	2198	69.08644699	69.15341414	65.63503465	43.99580443	46.570477	45.4028386
AAEL004875	5566467	1893.027497	1979.610307	1929.225627	1105.984991	1037.176977	1210.413134	1933.954477	1117.858368	0.791076288	3.88E-30	6.96E-29	LOC5566467	NC_035107.1	247189354	247204811	-	1686	protein_coding	estradiol 17 beta-dehydrogenase	annexin B10%2C transcript variant X2	-	2090	2025	1891	1136	1000	1134	69.94520445	73.19394322	71.24301972	40.61625738	38.3034425	44.63972676
AAEL007023	novel.359	38.94745568	43.01375483	55.09158322	234.6323793	227.1417581	270.0480801	45.68426458	243.9407392	-2.421295635	4.00E-30	7.17E-29	-	NC_035108.1	441869398	441870781	+	1286	-	annexin x	- && - && -	-	43	44	54	241	219	253	1.886673351	2.085064026	2.667234205	11.29679416	10.99761531	13.0570659
AAEL005417	5564580	959.1943154	863.2078526	830.4546063	360.2239848	413.833614	419.4818004	884.2855914	397.8464664	1.154160028	4.15E-30	7.43E-29	LOC5564580	NC_035109.1	365784307	365813236	+	3342	protein_coding	None	tetratricopeptide repeat protein 39B	-	1059	883	814	370	399	393	17.87963887	16.10133721	15.47128263	6.673818936	7.710132262	7.804626932
None	5579657	310.6738906	305.0066252	240.770623	55.49396523	43.56143305	69.37994154	285.4837129	56.14511327	2.348843471	5.87E-30	1.05E-28	LOC5579657	NC_035109.1	267018657	267045805	-	2521	protein_coding	None	chromatin-remodeling complex ATPase chain Iswi	SNF2_N	343	312	236	57	42	65	7.676981649	7.542050497	5.946309608	1.362953852	1.07589979	1.711222785
AAEL024425	5579488	511.7514525	505.4116192	553.9764757	1049.517448	1045.474393	989.4647047	523.7131825	1028.152182	-0.97409672	6.22E-30	1.11E-28	LOC5579488	NC_035108.1	342936542	343112587	+	1415	protein_coding	helicase	glucose-6-phosphate 1-epimerase	Aldose_epim	565	517	543	1078	1008	927	22.5300023	22.26597878	24.37539996	45.92418548	46.00441052	43.4799802
AAEL003950	5570147	915.7180858	1039.173213	979.4059239	1813.776443	1650.148571	1720.62255	978.0990743	1728.182521	-0.822042781	6.23E-30	1.11E-28	LOC5570147	NC_035109.1	107372218	107372981	+	640	protein_coding	symbol, putative	mitochondrial import inner membrane translocase subunit Tim13	-	1011	1063	960	1863	1591	1612	89.13338701	101.218752	95.27953298	175.4736954	160.5408595	167.1672149
AAEL007315	5566976	1764.410318	1837.860434	1758.849805	2783.460467	2732.961336	2686.604813	1787.040185	2734.342205	-0.613799174	7.01E-30	1.25E-28	LOC5566976	NC_035108.1	437284319	437293264	-	2023	protein_coding	mitochondrial inner membrane protein translocase, 13kD-subunit, putative	probable ATP-dependent RNA helicase pitchoune	DEAD	1948	1880	1724	2859	2635	2517	54.33282643	56.63301122	54.13145983	85.19172536	84.116291	82.57591148
AAEL008128	5565233	4861.185921	4234.89968	4481.802316	2698.759151	2992.25558	2887.272952	4525.962639	2859.429228	0.663011696	7.71E-30	1.37E-28	LOC5565233	NC_035109.1	246268876	246591250	+	9072	protein_coding	DEAD box ATP-dependent RNA helicase	focal adhesion kinase 1%2C transcript variant X11	Pkinase_Tyr	5367	4332	4393	2772	2885	2705	33.38088002	29.10000703	30.75859703	18.41913902	20.53705442	19.78929266
AAEL005744	5577527	1438.338596	1428.252177	1407.896016	2230.467971	2269.343227	2211.619059	1424.82893	2237.143419	-0.650721693	8.19E-30	1.45E-28	LOC5577527	NC_035107.1	201861339	201931180	-	6995	protein_coding	None	protein abnormal spindle	CH	1588	1461	1380	2291	2188	2072	12.80949497	12.7282936	12.53140391	19.74315303	20.20016779	19.65930116
AAEL028237	5568481	8190.740504	7950.701546	7757.711089	10842.74194	10648.69603	10584.17693	7966.38438	10691.87163	-0.424386299	9.20E-30	1.63E-28	LOC5568481	NC_035108.1	24574132	24607275	-	3026	protein_coding	None	mitochondrial folate transporter/carrier%2C transcript variant X1	Mito_carr	9043	8133	7604	11137	10267	9916	168.6214561	163.7908121	159.6178825	221.8597081	219.1139441	217.4871678
AAEL005791	5577320	5824.003256	4933.873196	4901.110478	7876.248749	8614.791975	8772.826761	5219.66231	8421.289162	-0.689595164	9.20E-30	1.63E-28	LOC5577320	NC_035109.1	183539556	183594756	-	13439	protein_coding	folate carrier protein	mucin-17	-	6430	5047	4804	8090	8306	8219	26.99685955	22.88621842	22.70619721	36.28780583	39.91354947	40.58990828
AAEL006879	5570677	1124.041686	1033.307701	1061.023084	574.4112191	524.8115506	474.9857536	1072.790824	524.7361744	1.03077126	9.44E-30	1.67E-28	LOC5570677	NC_035108.1	19284287	19307617	+	3973	protein_coding	FHA domain-containing protein [Source:UniProtKB/TrEMBL;Acc:A0A1S4EVV1]	structure-specific endonuclease subunit SLX4	-	1241	1057	1040	590	506	445	17.62472886	16.21302714	16.62735369	8.951845703	8.224837567	7.433742089
AAEL000416	5577645	1439.24435	1222.959257	1214.05526	2205.154934	2425.95695	2251.112257	1292.086289	2294.074714	-0.827095168	9.73E-30	1.72E-28	LOC5577645	NC_035107.1	291249131	291419804	+	6744	protein_coding	None	rho GTPase-activating protein 7%2C transcript variant X3	RhoGAP	1589	1251	1190	2265	2339	2109	13.29460884	11.3043979	11.20824874	20.24555963	22.397938	20.75511106
AAEL008482	5576914	7459.796394	8296.766755	7965.834848	5315.737722	5653.651704	5172.541487	7907.465999	5380.643638	0.555260214	1.30E-29	2.29E-28	LOC5576914	NC_035107.1	222036714	222047513	+	1422	protein_coding	None	upstream activation factor subunit spp27	-	8236	8487	7808	5460	5451	4846	326.8029511	363.7159054	348.7775872	231.4579955	247.5551489	226.1777382
AAEL019685	5578388	6498.790569	7053.278207	6759.941304	10071.6679	9600.110103	9227.532224	6770.670027	9633.103409	-0.508981136	1.66E-29	2.91E-28	LOC5578388	NC_035109.1	235537030	235545181	-	1471	protein_coding	None	eukaryotic translation initiation factor 2 subunit 1	S1	7175	7215	6626	10345	9256	8645	275.2190306	298.9037408	286.1192774	423.9327454	406.3554148	390.048281
AAEL012865	5577999	7115.609577	6633.894097	6166.176463	10703.52024	9610.481873	9899.983965	6638.560046	10071.32869	-0.601131156	1.67E-29	2.94E-28	LOC5577999	NC_035109.1	81313077	81314864	+	1722	protein_coding	eukaryotic translation initiation factor	ATP synthase subunit beta%2C mitochondrial	ATP-synt_ab	7856	6786	6044	10994	9266	9275	257.4171963	240.1532099	222.945992	384.8590707	347.4997742	357.4759381
AAEL013675	5577499	3921.918211	3961.175786	3990.058925	5588.339657	5469.034202	5406.298521	3957.717641	5487.890793	-0.471791475	2.16E-29	3.79E-28	LOC5577499	NC_035107.1	192133147	192164056	+	1552	protein_coding	ATP synthase beta subunit	inorganic pyrophosphatase%2C transcript variant X2	Pyrophosphatase	4330	4052	3911	5740	5273	5065	157.4219934	159.1055786	160.0679783	222.9458111	219.4125336	216.5976678
AAEL003393	5578831	10737.72295	10529.57167	10631.65535	8007.681825	8159.471281	7774.822987	10632.98332	7980.658698	0.413940545	2.30E-29	4.03E-28	LOC5578831	NC_035108.1	122912511	122951912	-	2180	protein_coding	inorganic pyrophosphatase	23 kDa integral membrane protein%2C transcript variant X2	Tetraspannin	11855	10771	10421	8225	7867	7284	306.8416383	301.0975487	303.6415943	227.4356574	233.0494244	221.7580974
AAEL003193	5568363	52.53377743	66.47580292	76.51608781	281.3641395	343.3055795	265.7785453	65.17522272	296.8160881	-2.191963881	2.67E-29	4.67E-28	LOC5568363	NC_035107.1	299609329	299611588	-	2076	protein_coding	tetraspanin, putative	serine protease easter	Trypsin	58	68	75	289	331	249	1.576412509	1.996131973	2.29478644	8.39169392	10.29665171	7.960457743
AAEL013875	5574864	697.4311831	700.9286866	644.7755666	1313.357177	1203.125294	1258.445401	681.0451454	1258.309291	-0.88533338	3.42E-29	5.98E-28	LOC5574864	NC_035108.1	143619891	143647609	+	3771	protein_coding	Clip-Domain Serine Protease family B. Protease homologue.	major facilitator superfamily domain-containing protein 6%2C transcript variant X3	-	770	717	632	1349	1160	1179	11.52135135	11.58698143	10.64556967	21.56425996	19.86537807	20.75024917
CLIPB45	5576840	3536.972428	3432.302118	3342.222715	4972.064569	5225.297612	4807.496257	3437.165754	5001.619479	-0.540955569	3.60E-29	6.27E-28	LOC5576840	NC_035107.1	242550050	242563359	-	2220	protein_coding	None	bifunctional purine biosynthesis protein PURH	-	3905	3511	3276	5107	5038	4504	99.25154864	96.37969388	93.73445948	138.6730363	146.5549753	134.6515791
AAEL011465	5578851	1859.51457	1614.970977	1642.545352	2680.261163	3137.460357	3134.905974	1705.676966	2984.209164	-0.806054632	4.24E-29	7.38E-28	LOC5578851	NC_035108.1	197321610	197382566	-	8145	protein_coding	bifunctional purine biosynthesis protein	nuclear receptor coactivator 6%2C transcript variant X5	UCH	2053	1652	1610	2753	3025	2937	14.22221006	12.36023255	12.55576412	20.37484268	23.98444472	23.93199488
AAEL012825	5577193	16634.18659	17339.43112	17037.58222	22741.81638	22672.68873	21624.1267	17003.73331	22346.2106	-0.394281381	4.64E-29	8.07E-28	LOC5577193	NC_035107.1	31737548	31751342	+	1825	protein_coding	None	46 kDa FK506-binding nuclear protein	FKBP_C	18365	17737	16700	23359	21860	20259	567.8024891	592.2771593	581.2486578	771.5614476	773.5398053	736.751755
AAEL022689	5565266	26909.97461	27021.4363	27531.50861	21477.13812	21281.8344	21520.59048	27154.30651	21426.521	0.341749877	4.78E-29	8.30E-28	LOC5565266	NC_035107.1	158960098	158981396	-	4241	protein_coding	None	uncharacterized LOC5565266	RRM_1	29710	27641	26986	22060	20519	20162	395.2788774	397.1852994	404.1835223	313.5569108	312.4519914	315.5232607
AAEL013075	5570169	110.5020835	100.6912897	115.284239	338.8052614	359.9004112	379.9886029	108.8258707	359.5647585	-1.724008808	4.89E-29	8.48E-28	LOC5570169	NC_035109.1	79001477	79033702	-	5026	protein_coding	None	period circadian protein%2C transcript variant X1	PAS	122	103	113	348	347	356	1.369640453	1.248884938	1.428118746	4.173841002	4.458639596	4.701035785
AAEL004699	5576319	6695.339357	5826.408609	6192.70204	4042.297257	4223.384652	4223.637364	6238.150002	4163.106424	0.58381434	4.91E-29	8.50E-28	LOC5576319	NC_035109.1	399455683	399982840	+	15959	protein_coding	period circadian protein	teneurin-m%2C transcript variant X4	-	7392	5960	6070	4152	4072	3957	26.13518097	22.75874305	24.15969109	15.68306027	16.47773342	16.4560811
PER	5574802	2479.050842	2339.361712	2397.504085	1421.424373	1417.820928	1590.401737	2405.305546	1476.549012	0.70466977	6.94E-29	1.20E-27	LOC5574802	NC_035108.1	78262115	78528396	-	7777	protein_coding	odd Oz protein	uncharacterized LOC5574802	Pkinase_Tyr	2737	2393	2350	1460	1367	1490	19.85783632	18.75159814	19.19393961	11.31670248	11.35146184	12.71569824
AAEL000405	5575386	5042.336878	4856.643954	4885.80726	6787.788168	6801.806618	7359.610721	4928.262697	6983.068503	-0.50248536	7.25E-29	1.25E-27	LOC5575386	NC_035109.1	288778251	288818952	-	2803	protein_coding	None	probable citrate synthase 2%2C mitochondrial%2C transcript variant X1	Citrate_synt	5567	4968	4789	6972	6558	6895	112.0643178	108.0105498	108.5250763	149.9385898	151.0927732	163.2590316
AAEL024570	5575011	8015.024076	7928.217083	8023.987075	6062.472307	5952.358673	5934.653461	7989.076078	5983.16148	0.417038874	7.39E-29	1.27E-27	LOC5575011	NC_035109.1	106632007	106738018	-	4500	protein_coding	Probable citrate synthase 2, mitochondrial Precursor (EC 2.3.3.1)	choline-phosphate cytidylyltransferase B%2C transcript variant X2	CTP_transf_2	8849	8110	7865	6227	5739	5560	110.95603	109.8287468	111.0183003	83.41525722	82.36052171	82.00273193
AAEL011789	5572547	5371.125864	5032.609315	5314.297352	3753.144491	3648.788607	3677.136901	5239.344177	3693.023333	0.504561646	7.85E-29	1.35E-27	LOC5572547	NC_035107.1	92327842	92409578	-	3048	protein_coding	choline-phosphate cytidylyltransferase a, b	alanine aminotransferase 1	Aminotran_1_2	5930	5148	5209	3855	3518	3445	109.7763935	102.9274618	108.554481	76.24099598	74.5377451	75.01365158
AAEL011564	5577080	3618.490359	3516.374457	3520.760254	4900.019772	5408.877937	5164.002418	3551.875023	5157.633376	-0.537809752	9.62E-29	1.65E-27	LOC5577080	NC_035108.1	124923084	124925278	-	2125	protein_coding	alanine aminotransferase	pescadillo homolog	-	3995	3597	3451	5033	5215	4838	106.0784285	103.1547405	103.1559744	142.7733459	158.485946	151.1029604
AAEL009872	5567277	7552.183382	7104.112644	7048.662009	9698.787397	10651.80756	10411.26077	7234.986012	10253.95191	-0.502802612	1.12E-28	1.92E-27	LOC5567277	NC_035109.1	138174646	138253193	-	11640	protein_coding	Pescadillo homolog	E3 ubiquitin-protein ligase hyd%2C transcript variant X3	HECT	8338	7267	6909	9962	10270	9754	40.41830889	38.04607568	37.70253685	51.5908518	56.97874	55.61549594
AAEL012980	5568302	11254.00318	11653.7948	11605.9602	8841.064882	8726.807088	8632.999495	11504.58606	8733.623821	0.39740055	1.13E-28	1.94E-27	LOC5568302	NC_035108.1	84775168	84779235	-	2560	protein_coding	None	putative uncharacterized protein DDB_G0290989%2C transcript variant X4	-	12425	11921	11376	9081	8414	8088	273.8581438	283.7791021	282.2656165	213.8320757	212.2549955	209.6849308
AAEL020992	5563620	8726.947336	8269.394366	8084.17973	5889.175363	6134.901821	6077.682879	8360.173811	6033.920021	0.470749844	1.23E-28	2.10E-27	LOC5563620	NC_035109.1	106130760	106318046	-	6307	protein_coding	None	GTPase-activating protein%2C transcript variant X5	C2	9635	8459	7924	6049	5915	5694	86.19818396	81.73421229	79.80498064	57.81491545	60.56577739	59.91846448
AAEL006741	5574437	386.7572924	407.6530855	474.3997444	915.1636371	893.0093776	879.5241819	422.9367075	895.8990655	-1.084787513	1.33E-28	2.28E-27	LOC5574437	NC_035109.1	194075865	194077649	-	1294	protein_coding	None	required for meiotic nuclear division protein 1 homolog	-	427	417	465	940	861	824	18.61927759	19.63855214	22.82585411	43.7897755	42.96989111	42.2628693
AAEL025818	novel.566	714.6405239	721.4579787	735.5746574	346.5938881	332.9338098	293.5305219	723.8910534	324.3527399	1.156829048	1.35E-28	2.30E-27	-	NC_035109.1	183312262	183314645	+	2384	-	DUF155 domain-containing protein [Source:UniProtKB/TrEMBL;Acc:A0A1S4FSD8]	- && - && -	-	789	738	721	356	321	275	18.67411291	18.86504295	19.21044275	9.001665866	8.695491989	7.655833612
AAEL011155	5579164	59.77981569	75.27407095	104.0618794	324.2015863	322.56204	352.2366263	79.70525535	333.0000842	-2.068897173	1.37E-28	2.34E-27	LOC5579164	NC_035109.1	84461717	84486264	+	1498	protein_coding	None	arrestin domain-containing protein 17	-	66	77	102	333	311	330	2.486001294	3.132467684	4.325105636	13.40020868	13.40738108	14.62070013
None	110678329	1328.742267	1387.193593	1282.409632	725.3158613	757.1391935	763.1793569	1332.781831	748.5448039	0.832789992	1.43E-28	2.44E-27	LOC110678329	NC_035109.1	190615197	190650405	-	2059	protein_coding	None	X-ray repair cross-complementing protein 6%2C transcript variant X2	-	1467	1419	1257	745	730	715	40.20156827	41.99849582	38.77816835	21.81117526	22.89611994	23.04707094
AAEL003886	5570696	529.8665482	495.6357659	499.905107	211.2664992	185.654679	178.2530806	508.4691403	191.7247529	1.405853541	1.44E-28	2.45E-27	LOC5570696	NC_035108.1	395288859	395324537	-	6140	protein_coding	None	protein expanded	Band_41	585	507	490	217	179	167	5.375968596	5.032076974	5.069160821	2.130445869	1.882695297	1.805153523
AAEL019404	5563609	1059.733096	1066.545603	1097.750806	529.6266155	546.5922671	603.0717995	1074.676502	559.7635607	0.941707129	1.46E-28	2.48E-27	LOC5563609	NC_035109.1	105173150	105239403	+	4345	protein_coding	None	CD109 antigen	A2M_comp	1170	1091	1076	544	527	565	15.19376165	15.30180479	15.7300771	7.547241731	7.832785118	8.630276508
AAEL008495	5569899	5543.219273	5609.384664	5796.858812	4018.931377	4145.596379	3903.422249	5649.820916	4022.650002	0.489837635	1.81E-28	3.07E-27	LOC5569899	NC_035108.1	36577338	36633887	+	3192	protein_coding	macroglobulin/complement	protein starmaker%2C transcript variant X4	-	6120	5738	5682	4128	3997	3657	108.1826879	109.5482259	113.0698217	77.95714888	80.86612701	76.03755105
AAEL000087	5570793	5183.634624	5024.788632	4990.889354	3606.134162	3503.58383	3689.945506	5066.437537	3599.887832	0.493234403	2.27E-28	3.84E-27	LOC5570793	NC_035108.1	157254530	157335909	-	4750	protein_coding	None	protein cueball%2C transcript variant X1	-	5723	5140	4892	3704	3378	3457	67.98284955	65.94429003	65.41859303	47.00634782	45.92629526	48.30274515
AAEL007990	5573491	147.6380297	152.5033126	133.6481	8.762205036	8.297415819	11.74122088	144.5964808	9.600280577	3.917549713	2.49E-28	4.21E-27	LOC5573491	NC_035108.1	314846749	314875057	+	2856	protein_coding	Protein cueball Precursor	maltase 2%2C transcript variant X3	-	163	156	131	9	8	11	3.220317035	3.328695606	2.913543142	0.189960563	0.180895249	0.255623352
AAEL008564	5565922	1677.457858	1694.155389	1724.162512	2625.740776	2571.161727	2532.901558	1698.59192	2576.601354	-0.601482731	2.52E-28	4.25E-27	LOC5565922	NC_035108.1	458778120	458799351	+	2937	protein_coding	alpha-amylase	NF-kappa-B inhibitor cactus%2C transcript variant X1	-	1852	1733	1690	2697	2479	2373	35.58002623	35.958561	36.55031455	55.35490902	54.50896781	53.62407763
AAEL010536	5567322	3618.490359	3632.707112	3487.093175	2439.787313	2410.399296	2515.823418	3579.430215	2455.336676	0.544081494	2.89E-28	4.87E-27	LOC5567322	NC_035109.1	154667662	154707869	-	2427	protein_coding	protein cactus (TOLL pathway signalling)	putative tricarboxylate transport protein%2C mitochondrial%2C transcript variant X1	Mito_carr	3995	3716	3418	2506	2324	2357	92.87872296	93.306869	89.45624055	62.24298782	61.83889568	64.45488674
cact	5578692	4541.454483	4557.502841	4519.550253	3280.958997	3254.661355	3218.161904	4539.502526	3251.260752	0.481460058	3.26E-28	5.49E-27	LOC5578692	NC_035107.1	188901545	188918931	+	1414	protein_coding	tricarboxylate transport protein	serine protease easter	Trypsin	5014	4662	4430	3370	3138	3015	200.0802163	200.9234132	199.0043994	143.6678633	143.3173957	141.5154805
AAEL005991	5572427	921.1526145	903.2888514	940.6377728	426.4273118	448.0604542	495.2660442	921.6930796	456.5846034	1.014381593	3.38E-28	5.68E-27	LOC5572427	NC_035108.1	374754445	374756310	+	1802	protein_coding	Clip-domain serine protease [Source:UniProtKB/TrEMBL;Acc:Q1HQI3]	UDP-glucuronosyltransferase 2A3	UDPGT	1017	924	922	438	432	464	31.8445704	31.2481904	32.50008487	14.65205247	15.48190286	17.08949531
AAEL022578	5577581	802.4987379	812.3734151	913.0919812	405.9821667	371.3093579	408.8079632	842.6547114	395.3664959	1.091012052	3.61E-28	6.07E-27	LOC5577581	NC_035107.1	301972190	301992354	-	4269	protein_coding	glucosyl/glucuronosyl transferases	uncharacterized LOC5577581%2C transcript variant X1	-	886	831	895	417	358	383	11.71053658	11.86267293	13.31696448	5.888287974	5.415670708	5.954409002
AAEL001816	5570160	2210.041671	2072.480914	2244.471909	1375.666191	1376.333849	1280.860459	2175.664831	1344.286833	0.694256614	3.66E-28	6.13E-27	LOC5570160	NC_035109.1	108059246	108171735	+	12223	protein_coding	None	DNA-dependent protein kinase catalytic subunit	PI3_PI4_kinase	2440	2120	2200	1413	1327	1200	11.26370435	10.56977486	11.43281642	6.968567184	7.011137575	6.515825991
AAEL013291	110676126	7991.474452	7463.864048	7563.870333	10347.19057	10241.08548	10664.23071	7673.069611	10417.50225	-0.4408954	4.26E-28	7.12E-27	LOC110676126	NC_035108.1	152587010	152651919	-	3704	protein_coding	None	protein FAM13A	-	8823	7635	7414	10628	9874	9991	134.4047227	125.6162288	127.142271	172.9655886	172.1541605	179.0210188
AAEL024736	5570505	20577.84292	18588.78518	18143.49474	12668.20133	13745.70648	13428.75453	19103.37428	13280.88745	0.524666314	4.34E-28	7.25E-27	LOC5570505	NC_035108.1	45819624	45987488	+	8352	protein_coding	None	myosin heavy chain%2C non-muscle	Myosin_tail_1	22719	19015	17784	13012	13253	12581	153.4857123	138.7437829	135.2531302	93.9145129	102.4752745	99.97484054
AAEL026075	5568611	6875.584559	6771.73363	7032.338577	4875.680314	4855.025431	5184.282708	6893.218922	4971.662818	0.471572356	4.38E-28	7.31E-27	LOC5568611	NC_035108.1	399308440	399342626	+	6123	protein_coding	myosin heavy chain, nonmuscle or smooth muscle	repressor of RNA polymerase III transcription MAF1 homolog	-	7591	6927	6893	5008	4681	4857	69.95261596	68.94275208	71.50762925	49.3036648	49.37075397	52.64654647
AAEL001411	5570323	10.8690574	0.977585337	4.080858016	161.614004	125.4984143	157.97279	5.309166917	148.3617361	-4.770071744	4.56E-28	7.60E-27	LOC5570323	NC_035108.1	206393069	206475074	-	3557	protein_coding	None	radial spoke head protein 3 homolog B%2C transcript variant X3	-	12	1	4	166	121	148	0.190356017	0.017132622	0.071430631	2.813217849	2.196832187	2.761492662
AAEL006976	novel.500	90.57547832	93.84819235	80.59694582	306.6771763	335.0081637	301.0022079	88.3402055	314.2291826	-1.829401258	6.08E-28	1.01E-26	-	NC_035108.1	437316136	437320427	-	4292	-	flagellar radial spoke protein	- && P04146.3 RecName: Full=Copia protein; AltName: Full=Gag-int-pol protein; Contains: RecName: Full=Copia VLP protein; Contains: RecName: Full=Copia protease && PF00665:Integrase core domain	rve	100	96	79	315	323	282	1.31464809	1.363073289	1.169164819	4.424151412	4.860021461	4.360692254
AAEL001374	5570461	9433.436067	8623.280258	8622.852989	6449.956485	6306.036023	6319.978982	8893.189771	6358.657163	0.484142884	6.08E-28	1.01E-26	LOC5570461	NC_035108.1	42034561	42106932	-	4400	protein_coding	None	protein spinster%2C transcript variant X2	MFS_1	10415	8821	8452	6625	6080	5921	133.5598203	122.1723234	122.0155474	90.76373256	89.23727106	89.3117148
None	5575163	8.151793049	7.820682696	5.10107252	129.4859189	141.0560689	134.4903482	7.024516088	135.0107787	-4.255292345	6.14E-28	1.02E-26	LOC5575163	NC_035108.1	368733537	368754979	+	3107	protein_coding	None	cytokine receptor%2C transcript variant X2	-	9	8	5	133	136	126	0.163444565	0.156912095	0.102220291	2.580414829	2.82678666	2.691505894
AAEL008356	5580113	87.85821397	51.81202286	66.31394277	311.545068	308.0415623	278.5871499	68.6613932	299.39126	-2.120067646	6.34E-28	1.05E-26	LOC5580113	NC_035107.1	139680143	139691942	-	1262	protein_coding	None	isoaspartyl peptidase/L-asparaginase	Asparaginase_2	97	53	65	320	297	261	4.336921961	2.559317712	3.271616294	15.2851521	15.1982111	13.72610118
AAEL021602	5563548	464.6522038	449.689255	410.1262306	855.7753586	932.4221027	903.0066237	441.4892298	897.0680283	-1.021457557	6.95E-28	1.15E-26	LOC5563548	NC_035107.1	242834001	242991237	+	5548	protein_coding	None	serine-rich adhesin for platelets%2C transcript variant X2	-	513	460	402	879	899	846	5.21735203	5.052764614	4.602544131	9.550619963	10.46450325	10.12045304
AAEL020441	5564121	2418.365271	2188.81357	2290.381562	1356.194624	1488.348963	1406.811738	2299.186801	1417.118441	0.698735832	7.65E-28	1.27E-26	LOC5564121	NC_035109.1	401416707	401427316	+	3069	protein_coding	None	protein SERAC1%2C transcript variant X1	-	2670	2239	2245	1393	1435	1318	49.08893398	44.4595326	46.46520073	27.36108841	30.19606772	28.50260572
AAEL021708	5566167	3124.854002	2956.218059	2979.026352	4254.537334	4502.385259	4303.691143	3020.032804	4353.537912	-0.527262516	7.78E-28	1.28E-26	LOC5566167	NC_035109.1	88689976	88794163	+	3855	protein_coding	None	glycogen synthase kinase-3 beta%2C transcript variant X1	Pkinase	3450	3024	2920	4370	4341	4032	50.49680968	47.80409403	48.11348661	68.33389814	72.72115725	69.41641558
AAEL004090	5566357	2444.63216	2388.240978	2515.848967	1598.61563	1499.757909	1617.08633	2449.574035	1571.819956	0.639959071	7.95E-28	1.31E-26	LOC5566357	NC_035108.1	271105025	271129058	-	3091	protein_coding	mck1	hepatocyte growth factor-regulated tyrosine kinase substrate%2C transcript variant X2	FYVE	2699	2443	2466	1642	1446	1515	49.2689274	48.16506486	50.67601172	32.02235657	30.21096974	32.52967102
AAEL005238	5571886	1143.062536	1201.452379	1129.377456	1822.538648	1887.662099	1949.042665	1157.964124	1886.414471	-0.703760098	9.24E-28	1.52E-26	LOC5571886	NC_035108.1	170421984	170736640	-	4663	protein_coding	hepatocyte growth factor-regulated tyrosine kinase substrate (hgs)	eukaryotic translation initiation factor 5B%2C transcript variant X1	GTP_EFTU	1262	1229	1107	1872	1820	1826	15.27084846	16.06179782	15.07962585	24.20023428	25.20585018	25.98970806
AAEL005339	5572345	1970.922408	2030.444745	2057.772655	3035.617256	2979.809456	2947.04644	2019.713269	2987.491051	-0.565210988	1.04E-27	1.71E-26	LOC5572345	NC_035108.1	68897555	68916561	-	3240	protein_coding	None	CCAAT/enhancer-binding protein zeta	CBF	2176	2077	2017	3118	2873	2761	37.89510449	39.06602052	39.54296667	58.01098532	57.26456866	56.55714
AAEL019788	5574148	326.071722	385.1686228	388.7017261	106.1200388	120.3125294	85.39069728	366.6473569	103.9410885	1.816482813	1.07E-27	1.76E-26	LOC5574148	NC_035108.1	338519048	338899545	+	7253	protein_coding	None	roundabout homolog 1	I-set	360	394	381	109	116	80	2.800619133	3.310443895	3.336688457	0.905916066	1.03284628	0.732045968
AAEL023151	5573947	1240.884053	1308.986766	1369.127864	734.0780664	748.8417777	697.0015665	1306.332895	726.6404702	0.845421834	1.08E-27	1.78E-26	LOC5573947	NC_035108.1	430532490	430619633	-	4719	protein_coding	None	proton-coupled amino acid transporter-like protein CG1139%2C transcript variant X2	Aa_trans	1370	1339	1342	754	722	653	16.38097766	17.29172369	18.06387416	9.631645949	9.880583625	9.183944432
AAEL020299	5579903	28.98415306	25.41721876	25.5053626	181.0855708	193.9520948	164.3770923	26.63557814	179.8049193	-2.752834732	1.10E-27	1.80E-26	LOC5579903	NC_035109.1	55186893	55198193	+	1445	protein_coding	amino acid transporter	regucalcin%2C transcript variant X1	-	32	26	25	186	187	154	1.249543441	1.096511494	1.098956551	7.759330285	8.357360525	7.073248516
AAEL002214	5568663	5689.951548	5077.578241	4905.191336	3156.34097	3499.435122	3385.741147	5224.240375	3347.172413	0.642841324	1.12E-27	1.83E-26	LOC5568663	NC_035109.1	170861451	170909109	-	3786	protein_coding	anterior fat body protein	MICAL-like protein 1	CH	6282	5194	4808	3242	3374	3172	93.62386171	83.60437859	80.66631354	51.61923242	57.55192395	55.60561039
AAEL001022	5564692	144.9207653	190.6291407	175.4768947	509.1814704	451.1719852	478.1879047	170.3422669	479.5137868	-1.495710856	1.73E-27	2.83E-26	LOC5564692	NC_035107.1	40230755	40242404	-	1978	protein_coding	None	uncharacterized LOC5564692	-	160	195	172	523	435	448	4.564181681	6.00780754	5.523451187	15.93876043	14.20228906	15.03203472
AAEL007011	5571166	797.0642092	723.4131494	779.4438811	1326.987274	1331.735239	1391.868366	766.6404132	1350.196959	-0.816039906	1.74E-27	2.83E-26	LOC5571166	NC_035109.1	236750620	236757813	+	2066	protein_coding	IAP-antagonist Michelob_x-like Protein	dnaJ homolog subfamily C member 11	DnaJ	880	740	764	1363	1284	1304	24.03375242	21.82775598	23.4893718	39.76900085	40.13563001	41.89028524
IMP	5570228	2079.612982	1996.229258	2057.772655	1338.670214	1261.207205	1248.838948	2044.538298	1282.905455	0.671988553	1.80E-27	2.92E-26	LOC5570228	NC_035109.1	9924800	9951573	-	2569	protein_coding	None	arrestin domain-containing protein 17	-	2296	2042	2017	1375	1216	1170	50.42861116	48.43946312	49.87123862	32.26396481	30.56784684	30.22649574
AAEL025249	5570045	378.6054994	463.3754497	386.661297	853.8282019	853.5966524	915.8152283	409.5474154	874.4133609	-1.094517092	1.97E-27	3.20E-26	LOC5570045	NC_035109.1	215836092	215847252	-	1023	protein_coding	None	2-methoxy-6-polyprenyl-1%2C4-benzoquinol methylase%2C mitochondrial	-	418	474	379	877	823	858	23.05525214	28.23646957	23.53270968	51.67769103	51.95407052	55.66442119
AAEL008185	5571159	618.6305169	538.6495207	538.6732582	227.8173309	234.4019969	226.2853478	565.3177653	229.5015585	1.301402185	2.12E-27	3.44E-26	LOC5571159	NC_035109.1	237023844	237224407	-	6461	protein_coding	ubiquinone/menaquinone biosynthesis methyltransferase	adenylate cyclase type 2%2C transcript variant X15	Guanylate_cyc	683	551	528	234	226	212	5.964721775	5.197081714	5.190898562	2.183208722	2.258936777	2.17772062
AAEL000178	5570094	42.57047481	44.9689255	43.86922368	199.5835592	216.7699883	246.5656384	43.80287466	220.9730619	-2.33447937	2.35E-27	3.81E-26	LOC5570094	NC_035107.1	84583432	84584547	-	1116	protein_coding	None	uncharacterized LOC5570094	-	47	46	43	205	209	231	2.376308883	2.511894093	2.447443201	11.07308944	12.094209	13.73769369
AAEL027868	5577717	1198.313578	1271.838523	1258.944698	1918.922903	2029.755345	2118.756676	1243.032267	2022.478308	-0.702259662	2.38E-27	3.85E-26	LOC5577717	NC_035108.1	135655602	135657032	-	845	protein_coding	None	protein lethal(2)essential for life	-	1323	1301	1234	1971	1957	1985	88.34304479	93.82709606	92.76129681	140.6076846	149.5648345	155.9085188
AAEL001351	5577289	10431.57784	10415.19418	10538.81583	8010.60256	8033.972867	8113.183625	10461.86262	8052.586351	0.377625094	2.46E-27	3.98E-26	LOC5577289	NC_035108.1	188475106	188523158	-	2528	protein_coding	lethal(2)essential for life protein, l2efl	ras-like GTP-binding protein Rho1%2C transcript variant X2	Ras	11517	10654	10330	8228	7746	7601	257.0582374	256.8285562	259.5563227	196.1988036	197.8772203	199.553664
AAEL013341	5578774	2032.513733	2008.937868	2340.372072	1261.757525	1245.64955	1265.917087	2127.274558	1257.774721	0.757629017	2.86E-27	4.62E-26	LOC5578774	NC_035108.1	316762068	316763215	-	1148	protein_coding	GTPase_rho	uncharacterized LOC5578774	-	2244	2055	2294	1296	1201	1186	110.2935696	109.0881623	126.9287158	68.05221334	67.56106661	68.56600474
AAEL013139	5564044	153.0725584	131.9740205	152.0119611	5.841470024	1.037176977	6.404302296	145.68618	4.427649766	5.037042946	2.91E-27	4.70E-26	LOC5564044	NC_035108.1	184555379	184653678	-	5686	protein_coding	None	uncharacterized LOC5564044	RhoGEF	169	135	149	6	1	6	1.677061841	1.446886954	1.664515232	0.063609728	0.011357651	0.070034243
AAEL003656	5570235	474.6155064	485.8599125	446.8539528	169.4026307	182.543148	183.5899991	469.1097906	178.511926	1.394999407	2.96E-27	4.78E-26	LOC5570235	NC_035109.1	10144051	10163151	-	3630	protein_coding	None	probable DNA helicase MCM9	MCM	524	497	438	174	176	172	8.14505254	8.343676383	7.664359127	2.889493785	3.131132318	3.144762596
AAEL025520	5573431	1116.795648	1197.542038	1176.307323	586.0941591	604.6741778	673.5191248	1163.548336	621.4291539	0.905440426	3.21E-27	5.17E-26	LOC5573431	NC_035107.1	278753543	278830714	+	3244	protein_coding	DNA replication licensing factor MCM1	facilitated trehalose transporter Tret1%2C transcript variant X2	Sugar_tr	1233	1225	1153	602	583	631	21.44625469	23.01245386	22.5765108	11.18651443	11.60601392	12.90965265
AAEL008178	5571151	290.7472854	313.8048932	300.9632787	81.78058034	74.67674237	92.86238329	301.8384858	83.10656867	1.861503587	3.29E-27	5.28E-26	LOC5571151	NC_035108.1	241191129	241251217	+	2755	protein_coding	None	sarcoplasmic calcium-binding protein 1	-	321	321	295	84	72	87	6.574347523	7.100535724	6.801563758	1.837963253	1.687742828	2.095866871
AAEL026825	5579898	1376.74727	1277.704035	1432.381164	768.1533082	783.068618	758.909822	1362.27749	770.0439161	0.822842669	3.36E-27	5.39E-26	LOC5579898	NC_035109.1	55252454	55400135	-	4274	protein_coding	calcium-binding protein, putative	trithorax group protein osa	Pkinase_Tyr	1520	1307	1404	789	755	711	20.06680813	18.63583074	20.86608397	11.12811556	11.40795533	11.04081483
AAEL008844	5577287	12160.66372	11644.99653	11573.31333	8843.985617	8438.471888	9012.988097	11792.9912	8765.148534	0.428202965	4.31E-27	6.91E-26	LOC5577287	NC_035108.1	188540513	189110681	-	11940	protein_coding	None	uncharacterized LOC5577287%2C transcript variant X9	-	13426	11912	11344	9084	8136	8444	63.44706607	60.79782535	60.34902413	45.86188913	44.00499653	46.93641782
AAEL023815	23687462	759.9282631	823.1268538	830.4546063	412.797215	370.2721809	367.1799983	804.5032411	383.4164648	1.067683546	4.34E-27	6.95E-26	LOC23687462	NC_035108.1	66247815	66249626	+	1812	protein_coding	None	uncharacterized LOC23687462	-	839	842	814	424	357	344	26.1260044	28.31793533	28.53478287	14.10544541	12.72346504	12.59987662
AAEL019986	5568452	2556.039998	2526.080511	2631.133206	3682.073272	3624.933536	3820.166319	2571.084572	3709.057709	-0.528718271	4.45E-27	7.11E-26	LOC5568452	NC_035109.1	369843652	369860505	-	2061	protein_coding	None	UDP-xylose and UDP-N-acetylglucosamine transporter%2C transcript variant X1	-	2822	2584	2579	3782	3495	3579	77.25885114	76.40507477	79.48436538	110.6172033	109.5127201	115.2523395
AAEL017042	110677764	23381.15397	26535.57639	23866.89811	35724.48351	35386.40412	33187.0945	24594.54282	34765.99404	-0.499395445	4.57E-27	7.29E-26	LOC110677764	NC_035109.1	203213950	203230784	+	861	protein_coding	UDP-galactose transporter	60S ribosomal protein L13a-like	-	25814	27144	23394	36694	34118	31092	1691.692338	1921.225679	1725.876419	2569.041066	2559.03244	2396.688274
AAEL006855	5574214	3202.748913	3116.542054	3202.453328	2204.181356	2187.406245	2077.128711	3173.914765	2156.238771	0.557490278	4.59E-27	7.31E-26	LOC5574214	NC_035108.1	183143846	183270963	+	4665	protein_coding	60S ribosomal protein L13a (Fragment) [Source:UniProtKB/TrEMBL;Acc:Q1HR63]	G-protein coupled receptor Mth2%2C transcript variant X5	7tm_2	3536	3188	3139	2264	2109	1946	42.76907292	41.6461014	42.74132962	29.25525688	29.19579527	27.68580982
AAEL024434	5578184	2178.340254	2499.685707	2294.46242	3914.758495	3851.038117	3433.773414	2324.162793	3733.190009	-0.684226089	4.75E-27	7.57E-26	LOC5578184	NC_035109.1	221379563	221380472	+	781	protein_coding	None	H/ACA ribonucleoprotein complex subunit 2-like protein	-	2405	2557	2249	4021	3713	3217	173.7533853	199.5204344	182.9139306	310.3574541	307.0218564	273.379579
AAEL024525	5578022	5478.910684	5195.866066	5093.931019	3602.239848	3795.03056	3731.573471	5256.235923	3709.614627	0.503183999	5.47E-27	8.70E-26	LOC5578022	NC_035109.1	80013445	80356201	+	7351	protein_coding	NHP2 protein, putative	transcription factor mef2A%2C transcript variant X1	-	6049	5315	4993	3700	3659	3496	46.43082387	44.06203323	43.14430764	30.34131803	32.14484713	31.56392804
AAEL003469	5565298	6402.780562	6063.961846	6187.600967	4593.342596	4443.266171	4564.132769	6218.114458	4533.580512	0.455919464	6.09E-27	9.67E-26	LOC5565298	NC_035107.1	278575908	278604519	+	2867	protein_coding	None	endochitinase A%2C transcript variant X1	-	7069	6203	6065	4718	4284	4276	139.1231867	131.8504984	134.3728328	99.19947757	96.49774111	98.98651787
AAEL003373	5572548	2180.151763	2002.09477	1987.377854	1296.806345	1279.87639	1256.310634	2056.541462	1277.664456	0.687020151	6.10E-27	9.67E-26	LOC5572548	NC_035107.1	92713182	92805545	-	3772	protein_coding	None	E3 ubiquitin-protein ligase znrf2%2C transcript variant X14	-	2407	2048	1948	1332	1234	1177	36.00589696	33.08765249	32.80391132	21.28686384	21.12704968	20.70955763
AAEL014816	5570501	5097.58792	4986.662804	5144.941744	3415.312808	3239.103701	3700.619343	5076.397489	3451.678617	0.556692132	6.14E-27	9.73E-26	LOC5570501	NC_035108.1	47735903	47792750	+	3337	protein_coding	None	peptidylglycine alpha-hydroxylating monooxygenase	Cu2_monoox_C	5628	5101	5043	3508	3123	3467	95.16277772	93.15513604	95.99334429	63.36982669	60.43814908	68.95466905
AAEL009874	5569107	822.4253431	966.8318983	985.5272109	1654.109595	1638.739624	1617.08633	924.9281508	1636.645183	-0.824665789	6.81E-27	1.08E-25	LOC5569107	NC_035108.1	234467033	234467754	+	601	protein_coding	None	uncharacterized LOC5569107	-	908	989	966	1699	1580	1515	85.2472945	100.2835056	102.0965378	170.4111661	169.7766629	167.3031832
AAEL001394	5568958	807.9332666	692.1304186	655.9979261	1295.832767	1404.337627	1391.868366	718.6872038	1364.01292	-0.922644514	6.89E-27	1.09E-25	LOC5568958	NC_035109.1	389720950	389750304	+	1926	protein_coding	None	uncharacterized LOC5568958	-	892	708	643	1331	1354	1304	26.13230989	22.40189011	21.20620966	41.65823965	45.40019932	44.93526963
AAEL007371	5571125	15.39783131	6.843097359	14.28300306	137.2745456	153.5021927	139.8272668	12.17464391	143.5346683	-3.554961637	6.93E-27	1.09E-25	LOC5571125	NC_035109.1	263395591	263397570	+	1563	protein_coding	None	bcl-2-related ovarian killer protein	-	17	7	14	141	148	131	0.613704307	0.272927156	0.568954345	5.438000911	6.115023289	5.562606783
AAEL019817	5573974	51160.65317	51035.8201	50284.33248	63996.22485	62414.19897	62901.98976	50826.93525	63104.13786	-0.312139511	6.95E-27	1.09E-25	LOC5573974	NC_035109.1	52048904	52050772	+	1360	protein_coding	autophagy related gene DEBCL	60S acidic ribosomal protein P0	-	56484	52206	49288	65733	60177	58931	2343.45039	2339.317653	2302.028246	2913.558125	2857.505024	2875.881226
DEBCL	110679455	131.3344436	150.5481419	142.8300306	12.65651839	11.40894675	11.74122088	141.570872	11.935562	3.56621533	7.44E-27	1.17E-25	LOC110679455	NC_035109.1	389632277	389648301	-	1414	protein_coding	60S ribosomal protein LP0	protein commissureless 2 homolog	-	145	154	140	13	11	11	5.786125123	6.637109747	6.289078085	0.554208375	0.502387302	0.516308553
RpLP0	5569735	936.5504458	864.1854379	965.1229209	1539.227351	1591.029483	1548.773772	921.9529349	1559.676869	-0.758535659	9.09E-27	1.43E-25	LOC5569735	NC_035109.1	381563685	381586941	+	3196	protein_coding	None	nucleolar transcription factor 1-B%2C transcript variant X2	HMG_box	1034	884	946	1581	1534	1451	18.25504872	16.85594796	18.80150985	29.81976665	30.99659344	30.13191164
AAEL023757	5579091	713.7347692	714.6148814	773.3225941	343.6731531	320.487686	363.9778471	733.8907482	342.7128954	1.09842851	1.10E-26	1.73E-25	LOC5579091	NC_035109.1	342318151	342375526	-	4146	protein_coding	histone H1, putative	trophoblast glycoprotein%2C transcript variant X2	-	788	731	758	353	309	341	10.7242307	10.74473643	11.61310275	5.132447894	4.813096395	5.458723852
AAEL007882	5573053	5963.489493	5607.429493	5324.499497	3903.075555	3976.536531	3877.80504	5631.806161	3919.139042	0.523390224	1.13E-26	1.77E-25	LOC5573053	NC_035109.1	156881457	157024715	+	4556	protein_coding	None	box A-binding factor%2C transcript variant X4	GATA	6584	5736	5219	4009	3834	3633	81.54086889	76.7243318	72.76322544	53.04341567	54.34552282	52.92339862
AAEL023746	5571574	2263.481203	2220.0963	2127.147241	1279.281935	1349.367248	1459.11354	2203.574915	1362.587574	0.694420631	1.36E-26	2.13E-25	LOC5571574	NC_035107.1	112812596	112920829	-	8511	protein_coding	transcription factor GATA-4 (GATA binding factor-4)	rho GTPase-activating protein 190%2C transcript variant X8	RhoGAP	2499	2271	2085	1314	1301	1367	16.56742044	16.26088698	15.56086839	9.306661456	9.871703076	10.65992054
AAEL010222	5570170	4.528773916	0.977585337	9.181930537	127.5387622	134.8330071	139.8272668	4.896096597	134.0663454	-4.791794244	1.51E-26	2.36E-25	LOC5570170	NC_035109.1	79074332	79093649	+	1960	protein_coding	RHO GTPase activator, putative	uncharacterized LOC5570170	-	5	1	9	131	130	131	0.143940551	0.031092212	0.29167204	4.028973081	4.283341085	4.435895103
AAEL009157	5571846	14719.42098	15005.93492	15018.57771	19173.65178	18688.89196	18946.06096	14914.64454	18936.20156	-0.344496771	1.57E-26	2.45E-25	LOC5571846	NC_035108.1	404917661	404920346	-	672	transcribed_pseudogene	None	60S ribosomal protein L34	-	16251	15350	14721	19694	18019	17750	1364.520439	1392.024228	1391.47818	1766.622681	1731.636734	1753.053329
AAEL008137	5576245	18488.26663	18428.46119	18821.93739	24221.65546	23100.00564	23910.46262	18579.55507	23744.04124	-0.353906264	1.87E-26	2.91E-25	LOC5576245	NC_035109.1	233183297	233276391	-	2745	protein_coding	None	tubulin beta-3 chain	Tubulin	20412	18851	18449	24879	22272	22401	419.5777396	418.5041146	426.9124721	546.3484467	523.9770279	541.6155201
AAEL023681	5565805	1188.350276	1151.595527	1141.62003	1796.252032	1932.260709	1860.449817	1160.521944	1862.987519	-0.682313793	1.95E-26	3.03E-25	LOC5565805	NC_035109.1	325405143	325520808	-	4999	protein_coding	tubulin beta chain	protein groucho%2C transcript variant X1	-	1312	1178	1119	1845	1863	1743	14.808802	14.36050926	14.21855003	22.24807168	24.06717391	23.14090257
AAEL002848	5569562	289.8415306	273.7238944	251.9929825	68.15048362	73.6395654	70.44732525	271.8528025	70.74579142	1.943378273	1.97E-26	3.07E-25	LOC5569562	NC_035107.1	71268976	71277808	+	8166	protein_coding	None	brefeldin A-inhibited guanine nucleotide-exchange protein 3	-	320	280	247	70	71	66	2.211107363	2.089567204	1.921303343	0.516734913	0.561493006	0.536414617
AAEL019932	5564099	196.548788	159.3464099	160.1736771	20.44514508	17.63200862	28.81936033	172.0229583	22.29883801	2.952596063	2.12E-26	3.29E-25	LOC5564099	NC_035108.1	51686910	51702488	+	4079	protein_coding	None	uncharacterized LOC5564099%2C transcript variant X1	Ldl_recept_a	217	163	157	21	17	27	3.001755096	2.435238979	2.44486176	0.310344984	0.269147651	0.439315071
AAEL025966	novel.148	809.7447762	781.0906843	829.4343918	391.3784916	353.6773493	420.5491841	806.7566174	388.5350083	1.054315946	2.30E-26	3.56E-25	-	NC_035107.1	129012980	129017157	-	3933	-	None	- && - && -	-	894	799	813	402	341	394	12.82575089	12.38028152	13.1303094	6.161426158	5.599197809	6.648724211
AAEL014315	5571749	1949.184293	1750.855339	1873.113829	896.6656487	1144.006206	991.5994721	1857.717821	1010.757109	0.878885161	2.30E-26	3.56E-25	LOC5571749	NC_035109.1	199715515	199781106	+	3639	protein_coding	None	uncharacterized LOC5571749%2C transcript variant X1	LIM	2152	1791	1836	921	1103	929	33.36794335	29.99309049	32.04785611	15.25656332	19.57441695	16.94336637
None	5571571	4322.261825	4763.773347	4531.792827	3219.623562	3076.266915	3108.221381	4539.276	3134.703953	0.533767016	2.38E-26	3.67E-25	LOC5571571	NC_035107.1	112344656	112345802	-	1007	protein_coding	testin	S-phase kinase-associated protein 1%2C transcript variant X1	Skp1	4772	4873	4442	3307	2966	2912	267.3869409	294.8999021	280.1931053	197.9629267	190.2116243	191.9234065
AAEL009271	5568035	2421.082535	2261.154885	2327.109284	1503.204953	1420.932459	1554.11069	2336.448901	1492.749367	0.646661141	2.46E-26	3.80E-25	LOC5568035	NC_035108.1	236530881	236533466	+	2486	protein_coding	skp1	zinc finger protein Noc	-	2673	2313	2281	1544	1370	1456	60.66903157	56.69988734	58.28174168	37.43909249	35.58892098	38.87105196
AAEL009160	5570780	3846.740564	3836.044862	3847.228895	2692.917681	2767.188176	2739.973999	3843.338107	2733.359952	0.491798061	2.49E-26	3.84E-25	LOC5570780	NC_035109.1	29330584	29387200	+	2900	protein_coding	symbol, putative	cdc42 homolog%2C transcript variant X1	Ras	4247	3924	3771	2766	2668	2567	82.63299449	82.4591186	82.59749859	57.49542906	59.41323573	58.748112
AAEL006476	5564918	1013.539602	1076.321456	1091.629519	1795.278454	1659.483164	1840.169526	1060.496859	1764.977048	-0.735452061	2.56E-26	3.94E-25	LOC5564918	NC_035108.1	453197006	453200157	+	818	protein_coding	Cdc42 homolog Precursor	cyclin-dependent kinases regulatory subunit	-	1119	1101	1070	1844	1600	1724	77.18732867	82.02414325	83.0881013	135.8897671	126.3170739	139.8781891
Cdc42	5563977	2014.398638	1860.344896	2047.57051	2954.810254	2939.359554	3147.714578	1974.104681	3013.961462	-0.610292152	2.68E-26	4.12E-25	LOC5563977	NC_035109.1	166158994	166177119	-	3702	protein_coding	cyclin-dependent kinases regulatory subunit. putative	DNA polymerase V	-	2224	1903	2007	3035	2834	2949	33.89749432	31.32636915	34.43652489	49.41984994	49.4377628	52.86940241
AAEL004492	5575051	2277.97328	2210.320447	2180.198395	3178.733272	3304.44585	3205.353299	2222.830707	3229.510807	-0.538558248	2.73E-26	4.20E-25	LOC5575051	NC_035109.1	192126960	192197916	+	4840	protein_coding	DNA polymerase v	uncharacterized LOC5575051	Pkinase	2515	2261	2137	3265	3186	3003	29.31985754	28.46838878	28.04577989	40.66464313	42.51045837	41.17902067
AAEL004017	5575423	798.8757188	743.9424415	708.0288658	1289.991297	1314.10323	1365.183773	750.282342	1323.092767	-0.817177761	2.75E-26	4.22E-25	LOC5575423	NC_035109.1	203251848	203256779	+	2602	protein_coding	None	nucleolar complex protein 3 homolog	CBF	882	761	694	1325	1267	1279	19.12628051	17.82317421	16.94183856	30.69641993	31.44594863	32.6234056
AAEL025664	5567606	265.3861515	273.7238944	241.7908375	618.2222442	561.1127448	678.8560433	260.3002944	619.3970108	-1.249694918	3.07E-26	4.70E-25	LOC5567606	NC_035109.1	149622103	149639251	-	2777	protein_coding	Nucleolar complex protein 3 homolog [Source:UniProtKB/TrEMBL;Acc:Q16NX8]	uncharacterized LOC5567606	-	293	280	237	635	541	636	5.953343873	6.144546556	5.421017721	13.78405467	12.58104638	15.2001292
AAEL011827	novel.166	0	3.910341348	8.161716033	127.5387622	158.6880775	131.2881971	4.024019127	139.1716789	-5.16196274	4.22E-26	6.46E-25	-	NC_035107.1	170371311	170372735	-	1212	-	None	- && - && -	-	0	4	8	131	153	123	0	0.201124538	0.419271872	6.515501021	8.152375759	6.735479753
AAEL006207	5580206	3565.956581	3149.779956	3137.1596	1905.292806	2188.443422	1886.067026	3284.298712	1993.267752	0.720898926	4.35E-26	6.65E-25	LOC5580206	NC_035107.1	226026115	226202165	+	3373	protein_coding	None	zinc finger C2HC domain-containing protein 1C%2C transcript variant X2	-	3937	3222	3075	1957	2110	1767	65.85948066	58.21258464	57.90780985	34.97467003	40.39815137	34.76852379
None	5567647	3555.087524	3036.380057	2841.297394	6784.867433	7961.370479	7570.952697	3144.254992	7439.063536	-1.242158461	5.70E-26	8.71E-25	LOC5567647	NC_035109.1	25098355	25253943	+	14371	protein_coding	None	spectrin beta chain%2C non-erythrocytic 5	CH	3925	3106	2785	6969	7676	7093	15.41068345	13.17110311	12.30967455	29.23227506	34.49398377	32.75736907
AAEL002543	23687402	7210.713829	7716.081065	7586.315052	5569.841668	5553.045537	5539.721486	7504.369982	5554.202897	0.433957005	6.40E-26	9.77E-25	LOC23687402	NC_035107.1	209989315	210018312	+	2776	protein_coding	None	transforming acidic coiled-coil-containing protein 1%2C transcript variant X1	-	7961	7893	7436	5721	5354	5190	161.8144831	173.2727741	170.1485608	124.2314709	124.553026	124.0834727
AAEL027611	5566689	2796.065016	2922.002572	2937.197557	4200.990526	4129.001547	3973.869574	2885.088382	4101.287216	-0.507928933	7.64E-26	1.16E-24	LOC5566689	NC_035109.1	405132026	405146490	+	1381	protein_coding	None	GTP-binding protein 128up	-	3087	2989	2879	4315	3981	3723	126.1281945	131.8985205	132.4208426	188.3502768	186.1632178	178.9226826
AAEL016982	5571596	13684.14326	13172.96242	13831.04803	10230.36117	9814.805737	10543.61635	13562.7179	10196.26108	0.411633875	8.28E-26	1.26E-24	LOC5571596	NC_035108.1	97447262	97614206	+	4631	protein_coding	developmentally regulated GTP-binding protein 1 (drg 1)	arginine kinase%2C transcript variant X1	-	15108	13475	13557	10508	9463	9878	184.0778034	177.3216159	185.9504252	136.7805748	131.9621665	141.5664313
AAEL005579	5567447	12879.83302	12916.83506	12878.16769	10119.37324	10140.47931	9762.291466	12891.61192	10007.38134	0.365288491	8.36E-26	1.27E-24	LOC5567447	NC_035109.1	307449267	307467825	+	2835	protein_coding	arginine or creatine kinase	gelsolin%2C transcript variant X3	-	14220	13213	12623	10394	9777	9146	283.0191102	284.024667	282.8250546	221.0084052	222.7142112	214.1135624
AAEL009185	5569180	2747.154257	2916.13706	2783.145167	1938.39447	1698.895889	1798.541561	2815.478828	1811.943973	0.635303743	9.40E-26	1.43E-24	LOC5569180	NC_035108.1	291320155	291345729	-	1277	protein_coding	Gelsolin precursor	cAMP-responsive element-binding protein-like 2%2C transcript variant X1	-	3033	2983	2728	1991	1638	1685	134.0141762	142.3541209	135.6943701	93.9852074	82.83585861	87.57397268
AAEL006095	5575995	10494.07492	10367.2925	10506.16896	8012.549717	7936.478231	8219.921997	10455.84546	8056.316648	0.37618094	9.65E-26	1.46E-24	LOC5575995	NC_035109.1	144994356	145116680	+	8435	protein_coding	None	tropomyosin-2%2C transcript variant X34	-	11586	10605	10298	8230	7652	7701	77.50284863	76.6184344	77.54899274	58.81578389	58.58484057	60.59378476
AAEL007444	5573211	45217.99604	44938.62036	46615.64112	59827.36241	56459.76594	60735.20082	45590.75251	59007.44306	-0.372173649	1.01E-25	1.53E-24	LOC5573211	NC_035109.1	409688159	409699092	+	4041	protein_coding	tropomyosin invertebrate	polyadenylate-binding protein	RRM_1	49923	45969	45692	61451	54436	56901	697.0774808	693.2404466	718.2236115	916.6831439	869.9468761	934.5382724
AAEL002761	110677175	660.2952369	605.1253236	639.6744941	295.9678146	281.0749609	293.5305219	635.0316849	290.1910991	1.129923766	1.02E-25	1.54E-24	LOC110677175	NC_035108.1	450625139	450747608	+	3994	protein_coding	Polyadenylate-binding protein [Source:UniProtKB/TrEMBL;Acc:Q1HR66]	protein sickie-like	-	729	619	627	304	271	275	10.29884912	9.444745852	9.9716687	4.588224551	4.381840936	4.56973143
AAEL010318	5567332	743.624677	712.6597107	742.716159	1206.26356	1334.84677	1324.623191	733.0001822	1288.57784	-0.813371033	1.04E-25	1.57E-24	LOC5567332	NC_035108.1	470920851	471148298	-	5792	protein_coding	None	apoptosis-resistant E3 ubiquitin protein ligase 1%2C transcript variant X1	HECT	821	729	728	1239	1287	1241	7.998044793	7.670199547	7.98382827	12.89501627	14.34978426	14.2203168
AAEL021359	5577026	2606.762266	2586.690802	2714.790795	3923.5207	3648.788607	3839.379226	2636.081288	3803.896178	-0.52940491	1.06E-25	1.60E-24	LOC5577026	NC_035109.1	206760892	206773498	-	1555	protein_coding	None	NADH dehydrogenase [ubiquinone] 1 alpha subcomplex subunit 10%2C mitochondrial%2C transcript variant X1	-	2878	2646	2661	4030	3518	3597	104.4310451	103.6972249	108.6983225	156.226173	146.1035672	153.5239331
AAEL022793	5572995	57.06255134	64.52063224	60.19265574	236.579536	254.1083595	240.1613361	60.59194644	243.6164105	-2.008264432	1.09E-25	1.64E-24	LOC5572995	NC_035109.1	226851092	226897739	-	2075	protein_coding	NADH-ubiquinone oxidoreductase 42 kda subunit	protein msta	zf-MYND	63	66	59	243	245	225	1.713135349	1.938355907	1.806101991	7.059392252	7.625061684	7.196651303
AAEL012950	5568996	271.726435	218.9791155	213.2248314	603.6185692	550.740975	580.6567415	234.6434606	578.3387619	-1.299105753	1.09E-25	1.64E-24	LOC5568996	NC_035109.1	196539303	196606591	+	3828	protein_coding	None	uncharacterized LOC5568996%2C transcript variant X1	LIM	300	224	209	620	531	544	4.421998121	3.566020018	3.468028978	9.763350976	8.958142569	9.431765924
AAEL001936	5578243	18832.45345	20846.02973	19949.27441	27582.44788	27566.08971	25840.29238	19875.9192	26996.27665	-0.441850039	1.18E-25	1.77E-24	LOC5578243	NC_035108.1	337786523	337787581	+	698	protein_coding	None	60S ribosomal protein L23	-	20792	21324	19554	28331	26578	24209	1680.776905	1861.748183	1779.461307	2446.72761	2459.021084	2301.905397
AAEL007290	5575758	2341.376115	2224.006642	2316.907139	3305.298455	3251.549824	3400.684519	2294.096632	3319.1776	-0.532701654	1.22E-25	1.82E-24	LOC5575758	NC_035108.1	13831771	13844004	-	2930	protein_coding	60S ribosomal protein L23 (L17A)(AeRpL17A)	kinesin-like protein KIF23	Kinesin	2585	2275	2271	3395	3135	3186	49.7808325	47.31746485	49.23317848	69.84756969	69.09797226	72.16792102
RpL23	5567053	255.4228489	304.0290398	257.094055	73.0183753	70.52803447	46.9648835	272.1819812	63.50376442	2.095767368	1.33E-25	1.99E-24	LOC5567053	NC_035107.1	122385671	122386441	+	716	protein_coding	kinesin-like protein KIF23 (mitotic kinesin-like protein 1)	general odorant-binding protein 99a	-	282	311	252	75	68	44	22.22313447	26.47006783	22.35609154	6.314331558	6.133258486	4.078549124
AAEL002714	5575715	16348.87384	16586.69041	16322.41185	20441.25077	20809.91888	20567.41682	16419.32537	20606.19549	-0.327670731	1.61E-25	2.40E-24	LOC5575715	NC_035109.1	147316979	147342091	+	1941	protein_coding	odorant binding protein OBP22	protein krasavietz%2C transcript variant X1	-	18050	16967	15999	20996	20064	19269	524.7118822	532.7055383	523.5710968	652.0639194	667.5554744	658.8699261
OBP22	5570710	2710.018311	2553.4529	2930.056056	1677.475475	1599.326899	1806.013247	2731.175756	1694.271874	0.688870795	1.61E-25	2.40E-24	LOC5570710	NC_035107.1	111377015	111404596	+	9242	protein_coding	translation initiation factor 5C	alpha-protein kinase 1%2C transcript variant X1	-	2992	2612	2872	1723	1542	1692	18.26690008	17.22324169	19.73907659	11.23824394	10.77491338	12.15067593
AAEL012026	5574993	49984.98347	46871.30657	45666.84163	62107.48288	64402.46724	61336.13785	47507.71056	62615.36266	-0.398303734	1.64E-25	2.44E-24	LOC5574993	NC_035107.1	89339923	89343198	-	1021	protein_coding	None	60S ribosomal protein L10	-	55186	47946	44762	63793	62094	57464	3049.807321	2861.767363	2784.787761	3766.399864	3927.527849	3735.391745
AAEL018235	5574962	1518.045017	1406.7453	1382.390653	820.7265384	834.9274668	870.9851122	1435.72699	842.2130392	0.77040906	1.80E-25	2.69E-24	LOC5574962	NC_035109.1	312795478	312808027	-	1783	protein_coding	60S ribosomal protein L10 [Source:UniProtKB/TrEMBL;Acc:Q1HRT6]	caspase Dronc	Peptidase_C14	1676	1439	1355	843	805	816	53.03858135	49.18324038	48.27211336	28.5006899	29.15680385	30.37420075
RpL10	5566701	2229.968276	2245.513519	2250.593196	1531.438725	1427.155521	1415.350807	2242.024997	1457.981684	0.620276352	1.84E-25	2.75E-24	LOC5566701	NC_035109.1	404361625	404374310	+	1593	protein_coding	60S ribosomal protein L10 [Source:UniProtKB/TrEMBL;Acc:Q1HRT6]	uncharacterized LOC5566701%2C transcript variant X2	-	2462	2297	2206	1573	1376	1326	87.20502299	87.87248473	87.96260714	59.52399728	55.78250796	55.24510351
AAEL025362	5575443	152.1668036	136.8619472	152.0119611	18.49798841	12.44612373	18.14552317	147.0135706	16.36321177	3.165857873	1.98E-25	2.94E-24	LOC5575443	NC_035108.1	243628881	244547058	+	7254	protein_coding	caspase (long)	discoidin domain-containing receptor 2	Pkinase_Tyr	168	140	149	19	12	17	1.306775425	1.176137702	1.304719273	0.157890206	0.106831438	0.155538324
Dronc	novel.663	53.43953221	46.92409618	37.74793665	236.579536	208.4725725	211.3419758	46.03718835	218.7980281	-2.244445845	2.04E-25	3.03E-24	-	NC_035109.1	77434497	77441674	-	5909	-	None	- && P04323.1 RecName: Full=Retrovirus-related Pol polyprotein from transposon 17.6; Includes: RecName: Full=Protease; Includes: RecName: Full=Reverse transcriptase; Includes: RecName: Full=Endonuclease && -	-	59	48	37	243	201	198	0.563387556	0.495033894	0.397737093	2.478970879	2.196733866	2.223910184
AAEL005593	5563550	4705.396099	4744.221641	4483.842745	3317.954974	3387.420008	3182.938241	4644.486828	3296.104408	0.494789452	2.12E-25	3.15E-24	LOC5563550	NC_035109.1	105159323	105162908	+	1589	protein_coding	None	serine protease easter	Trypsin	5195	4853	4395	3408	3266	2982	184.4721812	186.1204447	175.6885032	129.2869917	132.7356745	124.5517361
AAEL019572	5567625	1595.034173	1573.912393	1612.959131	994.0234825	882.6376078	985.1951698	1593.968566	953.9520867	0.740370147	2.26E-25	3.35E-24	LOC5567625	NC_035108.1	50104088	50127356	+	1568	protein_coding	None	G-protein coupled receptor GRL101%2C transcript variant X1	-	1761	1610	1581	1021	851	923	63.36982762	62.57307606	64.04631873	39.25173202	35.04926215	39.06804561
None	5565400	15227.54942	14948.25739	15376.67301	10617.84535	9072.187022	10999.38919	15184.15994	10229.80719	0.569779959	2.46E-25	3.65E-24	LOC5565400	NC_035108.1	288672376	288693063	+	2834	protein_coding	Clip-Domain Serine Protease family B.	ornithine decarboxylase antizyme-like	-	16812	15291	15072	10906	8747	10305	334.7254727	328.8090254	337.8153661	231.9769258	199.3217349	241.3316008
CLIPB33	5575223	9327.462757	9006.49371	8784.04688	12006.16806	11885.01098	11647.29111	9039.334449	11846.15672	-0.390004524	2.91E-25	4.30E-24	LOC5575223	NC_035109.1	291643095	291659300	+	2892	protein_coding	None	succinate dehydrogenase [ubiquinone] flavoprotein subunit%2C mitochondrial%2C transcript variant X2	-	10298	9213	8610	12332	11459	10912	200.9203042	194.1379637	189.1094465	257.0480827	255.8843993	250.421788
AAEL011305	5570719	4157.414455	3824.313838	3737.045728	5396.544724	5826.860259	5691.289973	3906.258007	5638.231652	-0.528898379	3.70E-25	5.46E-24	LOC5570719	NC_035108.1	210232589	210307318	-	10718	protein_coding	Ornithine decarboxylase antizyme (ODC-Az)	helicase domino%2C transcript variant X3	SNF2_N	4590	3912	3663	5543	5618	5332	24.16396294	22.24297025	21.70858551	31.17527314	33.85036533	33.01736657
Oda	5570088	716.4520335	649.1166638	720.2714399	1199.448512	1254.984143	1214.682669	695.2800457	1223.038441	-0.81460149	3.74E-25	5.52E-24	LOC5570088	NC_035108.1	57127034	57154993	+	1165	protein_coding	succinate dehydrogenase	uncharacterized LOC5570088%2C transcript variant X1	-	791	664	706	1232	1210	1138	38.31067344	34.73360344	38.49347656	63.74761247	67.0740952	64.83094918
AAEL010608	5578103	1065.167625	1230.779939	1183.448825	654.2446427	626.4548944	595.6001135	1159.798796	625.4332169	0.889787108	4.01E-25	5.90E-24	LOC5578103	NC_035109.1	349299551	349304597	+	1574	protein_coding	None	regulator of microtubule dynamics protein 1%2C transcript variant X1	-	1176	1259	1160	672	604	558	42.15720618	48.74484454	46.81247703	25.73615636	24.7814999	23.528569
AAEL027494	5572651	20389.44592	19417.77755	20713.41508	14843.17533	14363.86396	15766.32487	20173.54618	14991.12139	0.428405497	4.59E-25	6.76E-24	LOC5572651	NC_035108.1	275195378	275206760	-	1540	protein_coding	None	eukaryotic translation initiation factor 4E-binding protein 1	-	22511	19863	20303	15246	13849	14771	824.7898262	786.0167651	837.4287265	596.7801042	580.7551536	636.5832699
AAEL001355	5568451	1846.834003	1802.667361	1670.091143	964.8161323	1054.808986	1120.752902	1773.197503	1046.792673	0.761572231	4.93E-25	7.25E-24	LOC5568451	NC_035109.1	369797178	369822378	-	2871	protein_coding	None	major facilitator superfamily domain-containing protein 12%2C transcript variant X2	-	2039	1844	1637	991	1017	1050	40.07312964	39.14131496	36.21794856	20.80748563	22.87616068	24.27292701
AAEL003430	110681063	721.8865622	656.9373465	708.0288658	330.0430564	346.4171105	303.1369753	695.6175915	326.5323807	1.090794575	4.94E-25	7.26E-24	LOC110681063	NW_018735990.1	852	10666	+	1568	protein_coding	eukaryotic translation initiation factor 4E binding protein (4EBP)	differentially expressed in FDCP 8 homolog	C1_1	797	672	694	339	334	284	28.68015481	26.11745784	28.11394383	13.03265147	13.75611464	12.02093711
AAEL001864	5577365	4450.879005	4506.668404	4680.744145	3265.381744	3337.635513	3211.757601	4546.097184	3271.591619	0.474396718	5.03E-25	7.38E-24	LOC5577365	NC_035109.1	185920997	185966145	-	5393	protein_coding	None	ras GTPase-activating protein 1	SH2	4914	4610	4588	3354	3218	3009	51.41312002	52.09285891	54.03825914	37.48968396	38.53461262	37.03034948
AAEL006862	5578689	274.4436993	289.3652598	266.2759856	84.70131535	74.67674237	73.6494764	276.6949815	77.67584471	1.831197152	5.85E-25	8.57E-24	LOC5578689	NC_035107.1	188994098	188999677	-	1698	protein_coding	None	serine protease easter	Trypsin	303	296	261	87	72	69	10.06871784	10.62335544	9.763627055	3.08859318	2.738357769	2.696978276
AAEL022155	5577996	34210.35816	35847.07672	34896.43711	43961.92982	43420.37698	43817.16892	34984.624	43733.15858	-0.322039892	5.93E-25	8.68E-24	LOC5577996	NC_035109.1	81361191	81363177	-	713	protein_coding	ras GTPase activating protein	60S ribosomal protein L32	-	37770	36669	34205	45155	41864	41051	2989.005286	3134.131571	3047.252385	3817.64427	3791.81002	3821.204271
AAEL000450	5567757	1910.236838	1927.798285	1849.648896	1215.999343	1244.612373	1168.785169	1895.894673	1209.798962	0.648084264	6.52E-25	9.52E-24	LOC5567757	NC_035108.1	110066764	110143707	+	3460	protein_coding	Clip-Domain Serine Protease family B.	molybdenum cofactor biosynthesis protein 1%2C transcript variant X1	Radical_SAM	2109	1972	1813	1249	1200	1095	34.39297223	34.73269633	33.28358252	21.76033019	22.39755054	21.00409935
CLIPB41	5570867	482.7672994	472.1737178	470.3188864	926.8465772	857.7453603	901.93924	475.0866345	895.5103925	-0.914463418	7.63E-25	1.11E-23	LOC5570867	NC_035108.1	214935525	215247860	-	7241	protein_coding	60S ribosomal protein L32 [Source:UniProtKB/TrEMBL;Acc:Q1HR34]	G protein alpha o subunit%2C transcript variant X13	G-alpha	533	483	461	952	827	845	4.153343873	4.064959948	4.043996198	7.925333423	7.37568465	7.745049627
RpL32	5575975	1042.523755	1036.240457	993.688927	588.0413158	555.9268599	551.8373811	1024.151047	565.2685189	0.857166325	7.97E-25	1.16E-23	LOC5575975	NC_035108.1	334559081	334561647	+	2427	protein_coding	molybdopterin cofactor synthesis protein a	protein brambleberry	-	1151	1060	974	604	536	517	26.75930166	26.61606059	25.49162618	15.00190129	14.26232706	14.137962
AAEL000126	5574032	1100.492062	1205.362721	1270.167058	668.8483178	634.7523102	669.2495899	1192.00728	657.6167393	0.857270268	8.19E-25	1.19E-23	LOC5574032	NC_035108.1	77866344	77869473	-	3063	protein_coding	GTP-binding protein (o) alpha subunit, gnao	protein lethal(2)denticleless	-	1215	1233	1245	687	612	627	22.38198031	24.53148096	25.81848266	13.52037949	12.90327055	13.58584287
AAEL008641	5564412	293.4645498	280.5669917	289.7409192	95.41067706	62.23061865	70.44732525	287.9241535	76.02954032	1.91725012	9.39E-25	1.37E-23	LOC5564412	NC_035108.1	136672079	136855550	-	3531	protein_coding	None	gamma-1-syntrophin	PDZ	324	287	284	98	60	66	5.17745724	4.953268459	5.1089186	1.673044527	1.097359457	1.240544254
AAEL012226	5577336	7158.180052	6393.408104	6332.471427	3972.199617	4693.225823	4247.119806	6628.019861	4304.181748	0.623238752	1.01E-24	1.47E-23	LOC5577336	NC_035109.1	183859308	184112371	-	11555	protein_coding	None	tight junction protein ZO-1%2C transcript variant X3	PDZ	7903	6540	6207	4080	4525	3979	38.59146454	34.49177036	34.12087473	21.28478926	25.28971946	22.85441097
AAEL010877	5565617	1169.329425	1182.878258	1152.84239	639.6409677	706.3175216	648.9692993	1168.350024	664.9759295	0.813417148	1.02E-24	1.49E-23	LOC5565617	NC_035107.1	288419940	288433107	-	1756	protein_coding	syntrophin	adipocyte plasma membrane-associated protein	Str_synth	1291	1210	1130	657	681	608	41.48307664	41.99219208	40.87542607	22.55381425	25.04482367	22.97974002
AAEL014422	5575478	3188.256837	3411.772826	3090.229733	2199.313464	2186.369068	2000.277084	3230.086465	2128.653205	0.60134176	1.06E-24	1.54E-23	LOC5575478	NC_035109.1	223269225	223295071	+	1737	protein_coding	None	2-(3-amino-3-carboxypropyl)histidine synthase subunit 1	-	3520	3490	3029	2259	2108	1874	114.3436557	122.4428123	110.7663425	78.39629778	78.37294493	71.60375724
AAEL018313	5579466	3697.291025	3569.164065	3861.511898	2639.370873	2557.678426	2431.500105	3709.322329	2542.849801	0.544242338	1.13E-24	1.63E-23	LOC5579466	NC_035107.1	42966697	42969889	+	2331	protein_coding	hemomucin	nucleosomal histone kinase 1%2C transcript variant X3	Pkinase	4082	3651	3785	2711	2466	2278	98.80978515	95.45028885	103.1411504	70.10780749	68.31973556	64.86008144
AAEL004868	5565699	1599.562947	1620.836489	1554.806904	906.4014321	1007.098845	988.397321	1591.735447	967.2991994	0.71930645	1.21E-24	1.75E-23	LOC5565699	NC_035108.1	260779275	260794497	+	1951	protein_coding	None	beta-hexosaminidase subunit beta%2C transcript variant X1	Glyco_hydro_20	1766	1658	1524	931	971	926	51.07432762	51.78869223	49.61763481	28.76547521	32.14084856	31.5006678
AAEL011865	5566685	20.83236001	29.32756011	20.40429008	165.5083174	150.3906617	163.3097085	23.5214034	159.7362292	-2.764676418	1.25E-24	1.80E-23	LOC5566685	NC_035109.1	405214463	405328884	+	3993	protein_coding	serine/threonine-protein kinase vrk	sodium-dependent serotonin transporter	SNF	23	30	20	170	145	153	0.325010771	0.457856761	0.318155215	2.566426036	2.345114598	2.543069118
AAEL015216	5578702	1941.0325	1679.491609	1603.7772	803.2021283	1034.065446	867.7829611	1741.43377	901.683512	0.950606498	1.29E-24	1.86E-23	LOC5578702	NC_035107.1	35550020	35806089	-	8894	protein_coding	beta-hexosaminidase b	guanine nucleotide-releasing factor 2%2C transcript variant X16	-	2143	1718	1572	825	997	813	13.59547151	11.7715519	11.22700141	5.591598308	7.239247273	6.066797008
AAEL004931	5574866	45562.18286	46459.74314	45654.59906	57748.77266	56582.15283	55890.34613	45892.17502	56740.42387	-0.30615446	1.30E-24	1.87E-23	LOC5574866	NC_035109.1	142679274	142687841	+	751	protein_coding	norepinephrine/norepinephrine transporter	60S ribosomal protein L17%2C transcript variant X2	-	50303	47525	44750	59316	54554	52362	3779.402775	3856.469279	3784.961474	4761.141194	4691.179387	4627.45637
AAEL005581	5572900	951.0425224	944.3474356	1041.639009	501.3928438	549.703798	509.1420325	979.0096555	520.0795581	0.912394216	1.31E-24	1.88E-23	LOC5572900	NC_035108.1	396588848	396602785	-	2249	protein_coding	None	equilibrative nucleoside transporter 1	-	1050	966	1021	515	530	477	26.34323292	26.17552244	28.83663945	13.80374459	15.21884844	14.07650915
AAEL027002	5570997	7750.54368	7204.803934	7229.239976	9788.356604	10529.42067	9961.892221	7394.86253	10093.22317	-0.448532551	1.32E-24	1.89E-23	LOC5570997	NC_035109.1	280355185	280379917	+	4655	protein_coding	60S ribosomal protein L17 [Source:UniProtKB/Swiss-Prot;Acc:Q1HR65]	anillin%2C transcript variant X2	PH	8557	7370	7086	10054	10152	9333	103.722046	96.48404223	96.6918397	130.1962084	140.8404168	133.0661599
RpL17	110675366	384.0400281	473.1513031	412.1666597	160.6404257	133.7958301	153.7032551	423.1193303	149.379837	1.500870093	1.33E-24	1.91E-23	LOC110675366	NC_035108.1	19283757	19284953	+	1134	protein_coding	equilibrative nucleoside transporter	uncharacterized LOC110675366	-	424	484	404	165	129	144	21.09706448	26.00997858	22.62958926	8.771018581	7.346357075	8.427824453
AAEL010123	23687936	82677.29661	85283.56722	83709.62027	104868.017	106150.9149	101828.4065	83890.16137	104282.4462	-0.313938078	1.41E-24	2.03E-23	LOC23687936	NC_035108.1	58780178	58810209	-	1469	protein_coding	anillin/rhotekin (rtkn)	transcriptional regulatory protein AlgP	-	91280	87239	82051	107714	102346	95400	3506.09003	3619.06656	3547.892426	4420.073585	4499.294865	4310.15236
AAEL008730	5578497	4096.728884	3820.403497	3859.471469	2746.46449	2693.54861	2823.229929	3925.534617	2754.414343	0.51150315	1.47E-24	2.10E-23	LOC5578497	NC_035107.1	139046496	139368288	-	7289	protein_coding	None	TOX high mobility group box family member 3%2C transcript variant X5	HMG_box	4523	3908	3783	2821	2597	2645	35.01288244	32.6733972	32.96679684	23.32997521	23.00908653	24.0837311
AAEL027779	110675611	425.7047481	432.092719	450.9348108	155.772534	179.4316171	172.916162	436.2440926	169.3734377	1.365726085	1.47E-24	2.10E-23	LOC110675611	NC_035108.1	64872866	64874255	+	1390	protein_coding	None	uncharacterized LOC110675611	-	470	442	442	160	173	162	19.07885405	19.37827687	20.19834704	6.938799264	8.037605397	7.735105789
AAEL017516	110677919	24709.89624	24913.76231	24792.23266	30245.18463	31321.70754	31122.77439	24805.29707	30896.55552	-0.316769548	1.54E-24	2.20E-23	LOC110677919	NC_035109.1	310218525	310219975	-	698	protein_coding	None	60S ribosomal protein L27a	-	27281	25485	24301	31066	30199	29158	2205.332568	2225.035287	2211.449791	2682.928239	2794.039345	2772.479556
AAEL013702	5579656	6417.272639	6122.616966	6273.298986	4758.850913	4643.441328	4598.289048	6271.062863	4666.86043	0.426226257	1.59E-24	2.27E-23	LOC5579656	NC_035109.1	267056651	267085325	+	3656	protein_coding	None	chromatin-remodeling complex ATPase chain Iswi	SNF2_N	7085	6263	6149	4888	4477	4308	109.3459987	104.3960129	106.8333057	80.59426733	79.08175256	78.20518558
AAEL026833	23687430	1258.093394	1254.241987	1254.86384	1929.632265	1891.810807	1973.592491	1255.733074	1931.678521	-0.621232298	1.68E-24	2.39E-23	LOC23687430	NC_035108.1	473366571	473385546	-	3589	protein_coding	60S ribosomal protein L15/L27 [Source:UniProtKB/TrEMBL;Acc:Q1HRP0]	DNA-directed RNA polymerase I subunit RPA2	RNA_pol_Rpb2_6	1389	1283	1230	1982	1824	1849	21.83725349	21.7851666	21.76907691	33.28965798	32.82061794	34.19239298
AAEL020749	110678734	317703.4535	301821.6521	307529.3793	388756.6452	378439.9496	386364.0858	309018.1616	384520.2269	-0.315363849	1.85E-24	2.64E-23	LOC110678734	NC_035109.1	93749071	93753523	-	2341	protein_coding	helicase	heat shock 70 kDa protein cognate 4	HSP70	350761	308742	301436	399307	364875	361973	8454.328408	8037.148394	8179.034972	10282.16695	10065.56302	10262.20786
AAEL003968	5568799	1598.657192	1574.889978	1688.455004	976.4990724	905.4555013	1034.294821	1620.667392	972.0831315	0.737406039	2.38E-24	3.38E-23	LOC5568799	NC_035108.1	307200366	307203839	+	1706	protein_coding	DNA-directed RNA polymerase subunit beta [Source:UniProtKB/TrEMBL;Acc:J9E9J9]	ribonuclease Oy	Ribonuclease_T2	1765	1611	1655	1003	873	969	58.37607766	57.54720047	61.62079996	35.44059851	33.04689	37.69734755
AAEL017010	5580252	5333.989918	5257.453943	5177.588608	3792.087624	3965.127585	3874.602889	5256.344156	3877.272699	0.439261445	2.56E-24	3.63E-23	LOC5580252	NC_035108.1	238135343	238147855	-	2716	protein_coding	Heat shock cognate 70 [Source:UniProtKB/TrEMBL;Acc:Q1HQZ5]	DNA replication licensing factor Mcm6	MCM	5889	5378	5075	3895	3823	3630	122.3435327	120.6698353	118.6901399	86.44837573	90.90126153	88.70393843
AAEL019403	5571783	5690.857303	5486.208911	5779.515166	7700.03107	7391.960318	7474.888163	5652.193793	7522.293184	-0.412485993	3.88E-24	5.50E-23	LOC5571783	NC_035107.1	199838751	199849410	-	2138	protein_coding	ribonuclease t2	T-complex protein 1 subunit alpha	-	6283	5612	5665	7909	7127	7003	165.8168219	159.9623033	168.306378	222.9939169	215.2754154	217.3914548
AAEL001159	5574782	4072.273505	4323.859946	4007.402572	2953.836676	2893.723767	2678.065743	4134.512008	2841.875395	0.540546404	4.05E-24	5.73E-23	LOC5574782	NC_035109.1	328879441	328893881	-	2607	protein_coding	DNA replication licensing factor MCM6	FACT complex subunit Ssrp1	HMG_box	4496	4423	3928	3034	2790	2509	97.30933385	103.3912047	95.70592138	70.15420163	69.11280986	63.87422938
AAEL012546	5576559	934.7389363	876.8940473	801.8886002	422.5329984	451.1719852	455.7728467	871.1738613	443.1592768	0.976488017	4.27E-24	6.04E-23	LOC5576559	NC_035107.1	146251099	146405103	+	8815	protein_coding	chaperonin	serine/threonine-protein kinase MARK2%2C transcript variant X2	Pkinase	1032	897	786	434	435	427	6.605818072	6.201229637	5.663808881	2.967881483	3.186855107	3.214930596
AAEL009320	5576523	0	4.887926685	1.020214504	146.0367506	179.4316171	165.444476	1.969380396	163.6376146	-6.402429268	4.29E-24	6.06E-23	LOC5576523	NC_035107.1	285317501	285318981	-	1108	protein_coding	structure-specific recognition protein	uncharacterized LOC5576523	-	0	5	1	150	173	155	0	0.275003317	0.057328239	8.160760642	10.08327753	9.284488469
AAEL011425	5567655	989.0842232	907.1991928	906.9706941	515.0229405	484.3616485	502.7377302	934.4180367	500.7074397	0.900376252	4.73E-24	6.68E-23	LOC5567655	NC_035108.1	242853063	242854640	+	1469	lncRNA	None	uncharacterized LOC5567655	-	1092	928	889	529	467	471	41.94402183	38.49761881	38.44043786	21.70766034	20.53007154	21.27968303
AAEL019473	5571932	2837.729736	2794.916479	2943.318844	4115.315632	3921.566152	3973.869574	2858.65502	4003.583786	-0.486278865	5.03E-24	7.09E-23	LOC5571932	NC_035109.1	276075465	276172722	+	4406	protein_coding	DUF4789 domain-containing protein [Source:UniProtKB/TrEMBL;Acc:A0A1S4FWH7]	hexokinase type 2%2C transcript variant X6	-	3133	2859	2885	4227	3781	3723	40.12223619	39.54370432	41.5919886	57.83182484	55.41885677	56.08084991
AAEL012577	5572786	889.4511971	803.575147	954.9207758	383.5898649	403.4618442	476.0531373	882.64904	421.0349488	1.068943618	5.47E-24	7.70E-23	LOC5572786	NC_035108.1	389344525	389347620	+	2965	protein_coding	None	glutamine synthetase 1%2C mitochondrial%2C transcript variant X1	-	982	822	936	394	389	446	18.68770708	16.89486817	20.05208384	8.010334749	8.472669807	9.983347871
AAEL027493	5569161	2393.004137	2425.389221	2434.231807	3310.166347	3484.914644	3472.199228	2417.541722	3422.42674	-0.501384552	6.19E-24	8.70E-23	LOC5569161	NC_035108.1	134795561	134860092	+	6284	protein_coding	hexokinase	activating transcription factor 7-interacting protein 1%2C transcript variant X8	-	2642	2481	2386	3400	3360	3253	23.7227955	24.06014695	24.11807402	32.61533789	34.53015112	34.35689679
AAEL009387	5574166	6385.571222	6361.147788	6467.139741	4700.436213	4602.991426	4946.25614	6404.619584	4749.894593	0.431323583	6.21E-24	8.72E-23	LOC5574166	NC_035109.1	190109165	190389441	-	6331	protein_coding	glutamine synthetase 1, 2 (glutamate-amonia ligase) (gs)	ras-associated and pleckstrin homology domains-containing protein 1%2C transcript variant X1	RA	7050	6507	6339	4828	4438	4634	62.83274475	62.63487005	63.59995362	45.96995613	45.26998623	48.57913297
AAEL001887	5564126	153.9783131	164.2343366	124.4661695	394.2992266	416.9451449	407.7405795	147.5596064	406.328317	-1.459323457	6.55E-24	9.19E-23	LOC5564126	NC_035109.1	402043584	402045087	+	1504	protein_coding	None	enhancer of split mbeta protein	HLH	170	168	122	405	402	382	6.377791439	6.807209755	5.152527936	16.23253427	17.26130374	16.85704981
AAEL020689	5566455	3047.864845	3059.842105	3098.391449	4176.651067	4159.079679	4339.982189	3068.699466	4225.237645	-0.461376729	7.28E-24	1.02E-22	LOC5566455	NC_035108.1	187080900	187148813	-	5899	protein_coding	None	citron Rho-interacting kinase	Pkinase	3365	3130	3037	4290	4010	4066	32.18665912	32.33505686	32.7020333	43.83873738	43.89967999	45.7461997
AAEL019623	5576555	1573.296058	1542.629662	1586.433554	1001.812109	981.1694206	901.93924	1567.453091	961.6402566	0.704227228	8.17E-24	1.14E-22	LOC5576555	NC_035107.1	146049785	146066585	-	3672	protein_coding	enhancer of split protein, putative	NAD(P) transhydrogenase%2C mitochondrial	-	1737	1578	1555	1029	946	845	26.69109395	26.18858381	26.89899669	16.89241894	16.63733808	15.27284977
AAEL004097	5580331	10741.34597	9823.755052	10342.93464	7550.100006	7256.090134	7857.011533	10302.67856	7554.400558	0.447780334	1.08E-23	1.50E-22	LOC5580331	NC_035108.1	253550225	253653453	-	5028	protein_coding	None	adenylyl cyclase-associated protein 1%2C transcript variant X2	-	11859	10049	10138	7755	6996	7361	133.0828302	121.796628	128.075299	92.97489028	89.85658512	97.16449372
AAEL026474	5569135	221.9099219	193.5618967	210.1641878	46.73176019	41.4870791	51.23441837	208.5453355	46.48441922	2.166591746	1.11E-23	1.56E-22	LOC5569135	NC_035109.1	407728613	407968714	+	10222	protein_coding	NADP transhydrogenase	ecdysone-inducible protein E75%2C transcript variant X1	zf-C4	245	198	206	48	40	48	1.352382169	1.180421201	1.280087641	0.283063911	0.252708292	0.311653066
AAEL012616	5569911	834.2001553	770.3372456	865.1418995	425.4537334	344.3427565	420.5491841	823.2264335	396.7818913	1.052445261	1.13E-23	1.58E-22	LOC5569911	NC_035108.1	37006937	37008455	-	1459	protein_coding	adenylyl cyclase-associated protein	clavesin-1	-	921	788	848	437	332	394	35.61833108	32.91384451	36.91891431	18.05532401	14.6952903	17.92284601
AAEL013074	23687980	1935.597972	1988.408576	2077.15673	1316.277912	1307.880169	1284.06261	2000.387759	1302.74023	0.618221851	1.16E-23	1.62E-22	LOC23687980	NC_035108.1	125710423	125752279	-	5938	protein_coding	Ecdysone-induced protein 75B isoform A Nuclear receptor	patj homolog	PDZ	2137	2034	2036	1352	1261	1203	20.306429	20.87461349	21.7794015	13.72510387	13.71419345	13.44594955
E75	5567850	4314.110032	4457.789137	4397.124513	3180.680428	3015.073473	3255.520334	4389.674561	3150.424745	0.478511259	1.20E-23	1.67E-22	LOC5567850	NC_035108.1	10448498	10451176	-	2553	protein_coding	CRAL-TRIO domain-containing protein [Source:UniProtKB/TrEMBL;Acc:A0A1S4FI79]	DNA replication licensing factor Mcm7	MCM	4763	4560	4310	3267	2907	3050	105.2686358	108.8483162	107.2345704	77.13961394	73.53423775	79.2893884
AAEL008007	5565224	5256.095007	5198.798822	5018.435146	3809.612034	3722.428172	3870.333354	5157.776325	3800.791187	0.440657832	1.40E-23	1.94E-22	LOC5565224	NC_035109.1	246631994	246653918	+	2787	protein_coding	None	septin-2	GTP_CDC	5803	5318	4919	3913	3589	3626	117.4856516	116.2837562	112.1109969	84.63539405	83.16332937	86.34891292
AAEL017560	5574067	3070.508715	3020.738691	3039.219008	2195.419151	2105.469264	2105.948072	3043.488805	2135.612162	0.51088421	1.53E-23	2.12E-22	LOC5574067	NC_035108.1	108535802	108555458	-	2439	protein_coding	DNA replication licensing factor MCM7	SWI/SNF-related matrix-associated actin-dependent regulator of chromatin subfamily E member 1	HMG_box	3390	3090	2979	2255	2030	1973	78.42546926	77.20658917	77.58308836	55.73318818	53.75014196	53.68850716
AAEL000999	5575824	799.7814736	893.512998	930.4356277	1518.782206	1415.746574	1574.390981	874.5766998	1502.973254	-0.782165099	1.59E-23	2.20E-22	LOC5575824	NC_035107.1	437835	439364	-	1462	protein_coding	Septin [Source:UniProtKB/TrEMBL;Acc:A0A1S4F8E6]	MKI67 FHA domain-interacting nucleolar phosphoprotein	RRM_1	883	914	912	1560	1365	1475	34.07866388	38.09838013	39.62377295	64.32153012	60.29491076	66.95926704
AAEL004668	5570329	124.0884053	123.1757525	127.526813	12.65651839	12.44612373	9.606453444	124.9303236	11.56969852	3.428916648	1.65E-23	2.29E-22	LOC5570329	NC_035108.1	205974929	205993247	+	1237	protein_coding	None	uncharacterized LOC5570329	-	137	126	125	13	12	9	6.249137717	6.207382865	6.418723591	0.633509007	0.626479587	0.482879594
AAEL010903	5577489	11198.75214	10275.39948	10715.31294	8106.013237	8186.437883	8003.243102	10729.82152	8098.564741	0.405990244	1.79E-23	2.48E-22	LOC5577489	NC_035109.1	280008443	280010751	+	1821	protein_coding	None	tubulin alpha-1 chain	Tubulin	12364	10511	10503	8326	7893	7498	383.1054046	351.7562136	366.3631466	275.6167467	279.9158785	273.2760261
AAEL012100	5577501	204.700581	217.0239448	209.1439733	476.079807	652.3843188	509.1420325	210.2894997	545.8687194	-1.375997308	1.93E-23	2.66E-22	LOC5577501	NC_035107.1	190518260	191351822	+	5950	protein_coding	None	uncharacterized LOC5577501	SAM_1	226	222	205	489	629	477	2.143190135	2.273755153	2.188493475	4.954171479	6.826986714	5.320683879
AAEL001391	5564141	403.9666333	496.6133512	418.2879467	907.3750104	933.4592797	824.0202287	439.6226437	888.2848396	-1.015563927	1.97E-23	2.72E-22	LOC5564141	NC_035109.1	403503142	403504277	-	881	protein_coding	Tubulin alpha chain [Source:UniProtKB/TrEMBL;Acc:Q16JS3]	MD-2-related lipid-recognition protein	-	446	508	410	932	900	772	28.56460208	35.13949302	29.56080857	63.77040062	65.97235375	58.15772845
AAEL013229	5566289	3159.272684	2975.769766	3183.069253	4325.608553	4274.206324	4299.421608	3106.037234	4299.745495	-0.469184989	2.15E-23	2.96E-22	LOC5566289	NC_035108.1	55713249	55875670	-	6134	protein_coding	None	ribosomal protein S6 kinase beta-2%2C transcript variant X7	Pkinase	3488	3044	3120	4443	4121	4028	32.08499181	30.24186456	32.30867763	43.66281009	43.38646044	43.58245934
AAEL022637	110674732	61.59132526	74.29648561	48.9702962	242.421006	295.5954386	227.3527315	61.61936902	255.1230587	-2.047925152	2.32E-23	3.20E-22	LOC110674732	NC_035107.1	8837370	8839823	-	2263	lncRNA	Niemann-Pick Type C-2, putative	uncharacterized LOC110674732	-	68	76	48	249	285	213	1.695483575	2.0466177	1.347302278	6.632754677	8.133091982	6.246850218
AAEL004120	110675119	144.9207653	132.9516058	175.4768947	368.0126115	480.2129405	469.648835	151.1164219	439.2914624	-1.540228194	2.37E-23	3.26E-22	LOC110675119	NC_035108.1	100754814	100770423	-	2752	protein_coding	Ribosomal protein S6 kinase [Source:UniProtKB/TrEMBL;Acc:Q535V4]	anillin-like	PH	160	136	172	378	463	440	3.280505583	3.011606088	3.969980541	8.279850812	10.86495519	10.61134147
AAEL018120	5578648	143.1092557	160.3239953	171.3960367	29.20735012	19.70636257	22.41505803	158.2764292	23.77625691	2.72937915	2.46E-23	3.38E-22	LOC5578648	NC_035108.1	315433443	315448335	+	1400	protein_coding	None	zinc finger protein 14	zf-C2H2	158	164	168	30	19	21	6.36792998	7.138771808	7.622362639	1.291731827	0.876437484	0.995536764
AAEL025436	5576483	2223.627993	2673.695897	2631.133206	1520.729363	1389.81715	1578.660516	2509.485699	1496.402343	0.745433825	2.48E-23	3.41E-22	LOC5576483	NC_035107.1	108661988	108680533	+	868	protein_coding	None	putative pterin-4-alpha-carbinolamine dehydratase	-	2455	2735	2579	1562	1340	1479	159.588282	192.0194817	188.7295818	108.4776943	99.69662377	113.0874711
AAEL026039	5565025	4904.662151	5143.076458	4955.181846	6880.27811	6497.913764	6737.326015	5000.973485	6705.17263	-0.42322394	2.49E-23	3.42E-22	LOC5565025	NC_035107.1	45696748	45714318	+	2542	protein_coding	None	lysine--tRNA ligase%2C transcript variant X2	tRNA-synt_2	5415	5261	4857	7067	6265	6312	120.1965889	126.1247862	121.3670841	167.5863671	159.1625568	164.8001063
AAEL013799	5570139	52920.53472	57573.91084	56655.57206	73215.03813	70939.79373	70991.69095	55716.67254	71715.5076	-0.364225982	2.58E-23	3.53E-22	LOC5570139	NC_035109.1	14571883	14580717	-	930	protein_coding	None	40S ribosomal protein S8	-	58427	58894	55533	75202	68397	66510	3544.86636	3859.186714	3792.945022	4874.449593	4749.517396	4746.462376
AAEL002898	5569122	3752.542067	3854.618984	3811.521387	2567.326076	2740.221574	2782.669347	3806.227479	2696.738999	0.497452547	2.69E-23	3.68E-22	LOC5569122	NC_035107.1	259803289	259804730	+	1220	protein_coding	lysyl-tRNA synthetase	soma ferritin%2C transcript variant X1	-	4143	3943	3736	2637	2642	2607	191.6127177	196.9584573	194.5160302	130.2955071	139.8518967	141.8231881
AAEL014702	5565683	2118.560438	2048.041281	1976.155494	3054.115244	3001.590173	2876.599114	2047.585738	2977.434844	-0.539927442	2.78E-23	3.79E-22	LOC5565683	NC_035108.1	259685794	259703021	+	2229	protein_coding	40S ribosomal protein S8 [Source:UniProtKB/TrEMBL;Acc:Q1HRQ9]	HEAT repeat-containing protein 3	-	2339	2095	1937	3137	2894	2695	59.20922567	57.27718247	55.19858094	84.83666576	83.84628719	80.24440191
RpS8	novel.226	360.4904037	305.0066252	325.4484268	103.1993038	77.78827331	117.4122088	330.3151519	99.46659527	1.732686619	2.97E-23	4.05E-22	-	NC_035108.1	33864568	33873207	+	7103	-	secreted ferritin G subunit precursor, putative	- && - && -	-	398	312	319	106	75	110	3.161625935	2.676828003	2.852707403	0.899587044	0.681890793	1.027819644
AAEL007383	5564468	394.9090855	336.2893559	339.7314299	110.0143521	129.6471222	127.0186622	356.9766238	122.2267122	1.548636606	3.07E-23	4.19E-22	LOC5564468	NC_035108.1	118821822	118823257	+	1043	protein_coding	None	uncharacterized LOC5564468	-	436	344	333	113	125	119	23.5869295	20.09934115	20.28001565	6.530903646	7.73964574	7.572315428
AAEL004920	5576584	149.4495392	123.1757525	141.8098161	13.63009672	3.111530932	18.14552317	138.1450359	11.62905028	3.572275854	3.43E-23	4.67E-22	LOC5576584	NC_035107.1	88246583	88290766	-	2873	protein_coding	None	serine-rich adhesin for platelets	-	165	126	139	14	3	17	3.240541192	2.672653186	3.073176722	0.293745722	0.067434324	0.392716672
None	5569050	6014.21176	5797.081049	5709.120365	4254.537334	4111.369539	4445.653177	5840.137725	4270.520017	0.451873024	3.87E-23	5.26E-22	LOC5569050	NC_035108.1	344515088	344525588	+	683	protein_coding	None	lipopolysaccharide-induced tumor necrosis factor-alpha factor homolog%2C transcript variant X2	-	6640	5930	5596	4370	3964	4165	548.5504855	529.1047705	520.4336423	385.6913284	374.807541	404.7252924
AAEL014455	5570258	1103.209326	1008.868068	1024.295362	1668.71327	1633.553739	1684.331504	1045.457585	1662.199504	-0.668293595	4.08E-23	5.55E-22	LOC5570258	NC_035108.1	6118779	6120776	+	1689	protein_coding	None	ribosomal L1 domain-containing protein CG13096	-	1218	1032	1004	1714	1575	1578	40.68992289	37.23554675	37.75829924	61.17307466	60.22076755	62.0073816
AAEL027399	5566525	4151.074171	4177.222145	4099.221877	5730.482094	5539.562236	5418.039742	4142.506065	5562.694691	-0.425408773	4.25E-23	5.76E-22	LOC5566525	NC_035108.1	296919541	296935926	-	2699	protein_coding	None	CTP synthase%2C transcript variant X1	CTP_synth_N	4583	4273	4018	5886	5341	5076	95.81118262	96.48008908	94.56172991	131.4608738	127.7953558	124.8201707
AAEL007349	5564033	2936.457007	2895.607768	2843.337823	2051.329557	1982.045204	2040.837665	2891.800866	2024.737475	0.514325651	4.33E-23	5.87E-22	LOC5564033	NC_035107.1	137095667	137131214	-	3929	protein_coding	None	uncharacterized LOC5564033%2C transcript variant X1	-	3242	2962	2787	2107	1911	1912	46.55863185	45.94208626	45.05710671	32.32672049	31.41044117	32.29772278
AAEL008220	5570702	2062.403641	1853.501799	1882.29576	2907.104915	3026.48242	2788.006266	1932.733733	2907.197867	-0.58850381	4.95E-23	6.70E-22	LOC5570702	NC_035107.1	111749812	111816730	-	3527	protein_coding	CTP synthase [Source:UniProtKB/TrEMBL;Acc:Q17A05]	lysophosphatidylcholine acyltransferase%2C transcript variant X3	Acyltransferase	2277	1896	1845	2986	2918	2612	36.42728462	32.75974864	33.22762279	51.03445545	53.42877364	49.15115823
CTPsyn	5574665	3585.883187	3795.963864	3884.976832	5428.672809	5450.365016	5007.097012	3755.607961	5295.378279	-0.496179727	4.96E-23	6.71E-22	LOC5574665	NC_035109.1	140216465	140242331	+	1840	protein_coding	None	uridine 5'-monophosphate synthase	Pribosyltran	3959	3883	3808	5576	5255	4691	121.4050932	128.6048227	131.4581383	182.6770894	184.4379453	169.2051796
AAEL004074	5568468	909.3778023	930.6612408	946.7590598	1489.574856	1456.196476	1500.741505	928.932701	1482.170946	-0.674402837	5.40E-23	7.30E-22	LOC5568468	NC_035108.1	25615428	25616580	-	1093	protein_coding	None	mRNA turnover protein 4 homolog	-	1004	952	928	1530	1404	1406	51.83018739	53.07921287	53.93071461	84.38211571	82.95495342	85.37509543
AAEL001448	5564080	111.4078383	115.3550698	131.607671	9.735783374	11.40894675	5.33691858	119.4568597	8.827216235	3.751400165	5.49E-23	7.41E-22	LOC5564080	NC_035107.1	202439737	202640686	+	7304	protein_coding	orotidine-5'-phosphate decarboxylase, putative	probable serine/threonine-protein kinase cdc7%2C transcript variant X1	BTB	123	118	129	10	11	5	0.950196825	0.984529946	1.121856495	0.082531241	0.09725844	0.045433405
AAEL011309	5564643	1383.087554	1432.162519	1443.603523	2181.789054	2058.7963	2179.597548	1419.617865	2140.060967	-0.592536093	5.74E-23	7.74E-22	LOC5564643	NC_035109.1	93880210	93941835	+	3640	protein_coding	mRNA turnover protein 4 mrt4	nucleolar protein 6	-	1527	1465	1415	2241	1985	2042	23.67047001	24.52697162	24.69240644	37.11244904	35.21717419	37.23234563
AAEL006887	5579032	4646.522038	4299.420312	4465.478884	3129.080776	3288.888195	3214.959752	4470.473745	3210.976241	0.477748473	6.87E-23	9.25E-22	LOC5579032	NC_035108.1	24126602	24307436	-	4626	protein_coding	None	syndecan%2C transcript variant X1	-	5130	4398	4377	3214	3171	3012	62.57213373	57.93717084	60.10066521	41.8812259	44.26760148	43.21309601
AAEL019601	5573297	171.187654	170.0998486	159.1534626	386.5105999	447.0232773	437.6273235	166.8136551	423.7204003	-1.343504652	7.17E-23	9.64E-22	LOC5573297	NC_035108.1	183044897	183061890	-	4288	protein_coding	nucleolar RNA-associated protein	xanthine dehydrogenase	-	189	174	156	397	431	410	2.487002693	2.472874972	2.310884195	5.581036611	6.491093598	6.345927753
AAEL004368	5566772	30705.08715	34174.42821	34543.44289	43764.29342	44123.58297	44497.09235	33140.98609	44128.32292	-0.413162498	7.49E-23	1.01E-21	LOC5566772	NC_035107.1	47326450	47340317	+	697	protein_coding	None	60S ribosomal protein L35	-	33900	34958	33859	44952	42542	41688	2744.328831	3056.479501	3085.671647	3887.723613	3941.672189	3969.577867
AAEL013969	5571008	1216.428674	1359.821204	1279.348988	1957.866036	2026.643814	1984.266328	1285.199622	1989.592059	-0.630849687	8.10E-23	1.09E-21	LOC5571008	NC_035109.1	281116937	281138227	+	2660	protein_coding	None	ATP-dependent RNA helicase DDX24	DEAD	1343	1391	1254	2011	1954	1859	28.48810781	31.86788057	29.94499608	45.57320535	47.43930313	46.38352991
AAEL026787	5570551	666.6355204	678.4442239	642.7351376	350.4882015	300.7813235	291.3957545	662.6049606	314.2217598	1.074985088	8.20E-23	1.10E-21	LOC5570551	NC_035109.1	40896120	41132911	-	7286	protein_coding	60S ribosomal protein L35, putative	extracellular sulfatase SULF-1 homolog%2C transcript variant X14	Sulfatase	736	694	630	360	290	273	5.699777145	5.804676099	5.492369456	2.978464823	2.570420694	2.486792355
RpL7a	5570534	14431.39096	14219.95631	14153.43582	11462.91134	11404.79804	11147.75553	14268.26103	11338.48831	0.331568259	8.21E-23	1.10E-21	LOC5570534	NC_035108.1	46307992	46329467	+	4630	protein_coding	DEAD box ATP-dependent RNA helicase	vigilin%2C transcript variant X2	KH_1	15933	14546	13873	11774	10996	10444	194.1716375	191.4565725	190.3258403	153.29295	153.3730726	149.710381
AAEL008728	5567708	5.434528699	10.75343871	10.20214504	110.9879305	108.9035826	124.8838948	8.796704149	114.925136	-3.719776348	8.55E-23	1.14E-21	LOC5567708	NC_035108.1	220506800	220931470	+	7529	protein_coding	None	uncharacterized LOC5567708%2C transcript variant X1	SH3_1	6	11	10	114	105	117	0.044965889	0.089035474	0.0843667	0.912739185	0.900632013	1.031370269
AAEL019683	5574452	3110.361925	3061.797276	3211.635259	2218.785031	2215.410024	2213.753827	3127.931487	2215.982961	0.497115987	8.61E-23	1.15E-21	LOC5574452	NC_035108.1	101526560	101596635	+	3884	protein_coding	high density lipoprotien binding protein / vigilin	G protein alpha i subunit%2C transcript variant X1	G-alpha	3434	3132	3148	2279	2136	2074	49.88733423	49.14170491	51.48300203	35.3707481	35.51545681	35.44015186
AAEL001421	5565550	1514.421998	1477.131444	1574.19098	875.2469253	914.7900941	990.5320884	1521.914807	926.8563693	0.716028981	9.72E-23	1.30E-21	LOC5565550	NC_035108.1	115326611	115343328	+	1591	protein_coding	None	DAZ-associated protein 2	-	1672	1511	1543	899	882	928	59.29735497	57.87646166	61.60331841	34.06188305	35.80088672	38.7118423
AAEL019849	23687956	910.2835571	1296.278157	1071.225229	529.6266155	512.3654269	439.762091	1092.595648	493.9180445	1.144137953	9.81E-23	1.31E-21	LOC23687956	NC_035108.1	205873702	205887578	-	750	protein_coding	GTP-binding protein (i) alpha subunit, gnai	holotricin-3%2C transcript variant X3	-	1005	1326	1050	544	494	412	75.60909268	107.7432194	88.92756412	43.7236871	42.53643254	36.45876859
AAEL011168	5576032	119.5596314	107.5343871	111.2033809	3.89431335	6.223061865	4.269534864	112.7657998	4.795636693	4.559434151	1.01E-22	1.35E-21	LOC5576032	NC_035108.1	384387914	384414521	-	7585	protein_coding	None	probable chitinase 10%2C transcript variant X1	CBM_14	132	110	109	4	6	4	0.98194593	0.883781258	0.912807655	0.031789489	0.051084723	0.035000194
AAEL004854	5566495	756.305244	691.1528333	712.1097239	311.545068	371.3093579	367.1799983	719.8559337	350.0114747	1.041996582	1.05E-22	1.40E-21	LOC5566495	NC_035107.1	80523742	80541306	+	3017	protein_coding	holotricin glycine rich repeat protein (GRRP) anti-microbial peptide	probable 2-oxoglutarate dehydrogenase E1 component DHKTD1 homolog%2C mitochondrial%2C transcript variant X1	-	835	707	698	320	358	344	15.6163809	14.28077548	14.69563894	6.393722889	7.663075324	7.567443303
GRRP	5567635	1656.625498	1543.607247	1521.139826	994.9970608	905.4555013	989.4647047	1573.790857	963.3057556	0.708465873	1.08E-22	1.43E-21	LOC5567635	NC_035108.1	49102568	49124285	-	5313	protein_coding	brain chitinase and chia	tonsoku-like protein	-	1829	1579	1491	1022	873	927	19.42419895	18.11131573	17.82568338	11.59551979	10.61132963	11.57993073
AAEL012268	5578532	2315.109226	2323.720346	2332.210356	3452.308784	3312.743266	3165.860102	2323.679976	3310.304051	-0.510903309	1.36E-22	1.81E-21	LOC5578532	NC_035107.1	237622927	237641741	+	1330	protein_coding	2-oxoglutarate dehydrogenase	electron transfer flavoprotein subunit alpha%2C mitochondrial	-	2556	2377	2286	3546	3194	2966	108.4372354	108.9143812	109.1774498	160.7186337	155.0881619	148.0081223
AAEL005429	23687450	8481.48779	8755.254278	8844.239536	6834.519928	6573.627683	6639.126713	8693.660535	6682.424775	0.379354948	1.42E-22	1.89E-21	LOC23687450	NC_035108.1	391123490	391126779	-	1743	protein_coding	None	RNA-binding protein Rsf1	RRM_1	9364	8956	8669	7020	6338	6220	303.1330199	313.129789	315.9220774	242.7833314	234.8281873	236.8421752
AAEL006211	5572323	5388.335205	5202.709164	5297.97392	3888.471879	4002.465956	4005.891086	5296.33943	3965.60964	0.417680153	1.46E-22	1.93E-21	LOC5572323	NC_035109.1	155713782	155793159	-	6391	protein_coding	electron transport oxidoreductase	influenza virus NS1A-binding protein%2C transcript variant X2	BTB	5949	5322	5193	3994	3859	3753	52.52237782	50.74739343	51.61285295	37.67197458	38.99431889	38.97407264
AAEL013739	5576906	2362.208475	2439.075416	2444.433952	3411.418494	3568.925979	3299.283066	2415.239281	3426.542513	-0.504861804	1.49E-22	1.97E-21	LOC5576906	NC_035109.1	339280452	339297273	-	1709	protein_coding	None	periodic tryptophan protein 1 homolog	-	2608	2495	2396	3504	3441	3091	86.10626521	88.96848081	89.05393448	123.5950781	130.0283309	120.0391705
AAEL017030	5578794	6444.445282	6482.36837	6550.797331	8745.654205	8332.679837	8304.24531	6492.536994	8460.859784	-0.382223921	1.49E-22	1.97E-21	LOC5578794	NC_035108.1	316609956	316623388	+	1651	protein_coding	ns1 binding protein	la protein homolog	-	7115	6631	6421	8983	8034	7780	243.1627573	244.7595478	247.0381108	327.9846115	314.2535063	312.7508993
AAEL009706	5572052	311.5796454	390.0565495	334.6303573	704.8707163	794.4775647	698.0689502	345.4221841	732.4724104	-1.085180801	1.60E-22	2.11E-21	LOC5572052	NC_035108.1	441822776	441836769	-	2252	protein_coding	WD-repeat protein	G-protein coupled receptor 143%2C transcript variant X2	-	344	399	328	724	766	654	8.619047706	10.79722613	9.25153547	19.37980136	21.96624188	19.27415759
AAEL012851	5564353	909.3778023	884.71473	920.2334827	514.0493621	479.1757636	507.0072651	904.7753383	500.0774636	0.855149522	1.73E-22	2.28E-21	LOC5564353	NC_035109.1	117434369	117447039	-	2905	protein_coding	lupus la ribonucleoprotein	glycogen [starch] synthase	-	1004	905	902	528	462	475	19.50099649	18.98497939	19.72280866	10.95637598	10.27049125	10.85209323
AAEL003664	5569164	1057.015832	1064.590432	1091.629519	621.1429792	608.8228858	641.4976133	1071.078594	623.8211594	0.779846489	1.78E-22	2.35E-21	LOC5569164	NC_035108.1	134622352	134732382	+	3180	protein_coding	GPCR Orphan/Putative Class B Family	transmembrane protein 170A%2C transcript variant X1	-	1167	1089	1070	638	587	601	20.70679883	20.86932716	21.372977	12.09407619	11.92082628	12.5433458
GPRNNB3	5563731	1155.743103	1057.747335	1005.931501	1728.101549	1802.613587	1678.994585	1073.140646	1736.569907	-0.693486209	1.85E-22	2.43E-21	LOC5563731	NC_035108.1	16911987	16955540	+	3718	protein_coding	glycogen synthase	kinesin-like protein Klp61F	Kinesin	1276	1082	986	1775	1738	1573	19.36468858	17.7347701	16.84518908	28.77849732	30.18809894	28.07924205
AAEL004221	5570893	956.4770511	765.4493189	826.3737483	427.4008901	401.3874903	433.3577887	849.4333728	420.7153897	1.014450189	1.98E-22	2.60E-21	LOC5570893	NC_035108.1	263559362	263973990	-	6089	protein_coding	None	dual specificity tyrosine-phosphorylation-regulated kinase 2%2C transcript variant X3	Pkinase	1056	783	810	439	387	406	9.78559353	7.836524136	8.449818987	4.346079712	4.10450103	4.425334494
AAEL019723	5578793	2006.246845	1954.193089	2102.662093	3007.383484	2824.23291	3157.321032	2021.034009	2996.312475	-0.568212704	1.98E-22	2.60E-21	LOC5578793	NC_035108.1	316624933	316635299	+	1722	protein_coding	kinesin eg-5	PIN2/TERF1-interacting telomerase inhibitor 1%2C transcript variant X1	G-patch	2215	1999	2061	3089	2723	2958	72.57880471	70.74362901	76.02443572	108.1344069	102.1197804	114.0068814
AAEL014084	5577708	149.4495392	130.0188498	164.2545352	402.0878533	394.1272514	375.719068	147.9076414	390.6447243	-1.402184672	2.02E-22	2.65E-21	LOC5577708	NC_035108.1	135777711	135793775	+	1757	protein_coding	None	protein lethal(2)essential for life%2C transcript variant X2	-	165	133	161	413	380	352	5.298847379	4.613043681	5.820529239	14.16959481	13.96713121	13.29648798
AAEL019550	5576590	749.0592057	701.906272	763.1204491	1299.72708	1280.913567	1179.459006	738.0286422	1253.366551	-0.764482864	2.35E-22	3.08E-21	LOC5576590	NC_035107.1	86195733	86198389	+	2048	protein_coding	myosin I homologue, putative	protein Spindly	-	827	718	748	1335	1235	1105	22.78477716	21.36496469	23.19957379	39.29438127	38.94326709	35.80950924
AAEL003676	5575417	3421.035816	3310.103951	3411.597302	2334.640853	2404.176234	2482.734523	3380.912356	2407.18387	0.490406142	2.41E-22	3.16E-21	LOC5575417	NC_035109.1	113204051	113226012	-	2733	protein_coding	lethal(2)essential for life protein, l2efl	DNA replication licensing factor Mcm3	MCM	3777	3386	3344	2398	2318	2326	77.97880604	75.50140085	77.72039475	52.89184158	54.77333414	56.48538876
AAEL010659	5569616	236.4019984	256.1273583	233.6291214	65.2297486	72.60238842	65.11040667	242.052826	67.64751457	1.839464915	2.48E-22	3.24E-21	LOC5569616	NC_035108.1	152721520	152751836	+	1533	protein_coding	None	SH3 domain-containing protein Dlish	SH3_1	261	262	229	67	70	61	9.606552944	10.41518105	9.488590151	2.634582418	2.948840368	2.640910745
AAEL002921	23687505	2651.14425	2933.733596	2902.510264	1926.71153	1895.959515	1938.368828	2829.12937	1920.346624	0.558578053	2.63E-22	3.43E-21	LOC23687505	NC_035108.1	213474226	213483046	-	1274	protein_coding	DNA replication licensing factor MCM3	pyrimidodiazepine synthase	-	2927	3001	2845	1979	1828	1816	129.6350748	143.5503497	141.8473424	93.63872844	92.66210064	94.60464483
AAEL011811	5570125	1633.075874	1697.088145	1557.867548	1024.204411	1047.548747	1028.957902	1629.343856	1033.570353	0.656905788	2.86E-22	3.74E-21	LOC5570125	NC_035107.1	24954758	25027131	-	3775	protein_coding	Putative sorbin and sh3 domain-containing protein [Source:UniProtKB/TrEMBL;Acc:A0A0N8ERZ4]	uncharacterized LOC5570125%2C transcript variant X1	-	1803	1736	1527	1052	1010	964	26.94933164	28.02466646	25.69392439	16.79878707	17.27825168	16.94829916
AAEL014832	5565931	2238.120069	2193.701496	2087.358875	3126.160041	3074.192561	3058.054346	2173.060147	3086.13565	-0.505742798	2.94E-22	3.83E-21	LOC5565931	NC_035107.1	295493875	295495241	-	1174	protein_coding	glutathione transferase	electron transfer flavoprotein subunit beta	-	2471	2244	2046	3211	2964	2865	118.7610084	116.4829721	110.6995596	164.873687	163.0442474	161.9655212
GSTO1	5578857	21913.83122	20099.15453	20832.78017	15843.04028	15499.57275	16541.24545	20948.58864	15961.28616	0.392385447	3.11E-22	4.05E-21	LOC5578857	NC_035108.1	197509203	197609828	-	4683	protein_coding	None	uncharacterized LOC5578857%2C transcript variant X6	-	24194	20560	20420	16273	14944	15497	291.5095229	267.5510379	276.974598	209.470374	206.0810598	219.6289163
AAEL008101	5578279	1083.282721	1037.218043	1112.033809	646.456016	556.9640369	613.7456367	1077.511524	605.7218965	0.83033909	3.23E-22	4.20E-21	LOC5578279	NC_035109.1	312986638	313140457	-	5536	protein_coding	None	protein charlatan%2C transcript variant X2	-	1196	1061	1090	664	537	575	12.19001742	11.67957366	12.5065861	7.230213793	6.264314916	6.893468678
AAEL025321	5574529	308.8623811	403.7427442	362.176149	757.4439465	776.8455561	714.079706	358.2604247	749.4564028	-1.06650749	3.27E-22	4.25E-21	LOC5574529	NC_035107.1	3446928	3487491	+	1925	protein_coding	None	aminoacylase-1B%2C transcript variant X2	Peptidase_M20	341	413	355	778	749	669	9.995231868	13.07455768	11.71402051	24.36284513	25.12733685	23.0654232
AAEL027402	5571167	351.4328559	386.1462081	364.216578	147.0103289	114.0894675	136.6251156	367.265214	132.5749707	1.468590375	3.30E-22	4.29E-21	LOC5571167	NC_035109.1	236990340	236991241	+	740	protein_coding	None	larval cuticle protein LCP-17	Chitin_bind_4	388	395	357	151	110	128	29.58484062	32.52917609	30.64395791	12.30054542	9.599670873	11.48006358
AAEL021732	5572340	320.6371933	409.6082562	367.2772215	802.22855	706.3175216	781.3248801	365.8408903	763.2903172	-1.062512853	3.35E-22	4.34E-21	LOC5572340	NC_035108.1	68924950	68925590	+	562	protein_coding	aminoacylase, putative	CCAAT/enhancer-binding protein gamma	bZIP_2	354	419	360	824	681	732	35.54153451	45.43446253	40.68876853	88.3832643	78.25393303	86.44518516
AAEL011206	5571240	2596.798963	2297.325542	2476.060601	1653.136017	1633.553739	1549.841156	2456.728369	1612.176971	0.607720932	3.58E-22	4.64E-21	LOC5571240	NC_035109.1	356261630	356264561	-	2790	protein_coding	pupal cuticle protein 78E, putative	trithorax group protein osa	-	2867	2350	2427	1698	1575	1452	57.98193674	51.33000972	55.25529906	36.68703584	36.4562281	34.54048699
AAEL008873	5573001	4429.14089	4186.997998	4414.468159	3111.556366	3010.924765	3245.91388	4343.535682	3122.798337	0.476199569	3.59E-22	4.64E-21	LOC5573001	NC_035108.1	194489397	194512747	+	2995	protein_coding	None	CTL-like protein 1	-	4890	4283	4327	3196	2903	3041	92.12579752	87.1483031	91.76951346	64.32637605	62.59585662	67.3884763
AAEL009734	5572968	69581.89395	72211.29609	63533.85824	99058.67509	97124.3637	88245.94872	68442.34943	94809.6625	-0.470142033	3.64E-22	4.71E-21	LOC5572968	NC_035109.1	149352734	149354357	-	1064	protein_coding	None	40S ribosomal protein S2	-	76822	73867	62275	101747	93643	82675	4073.92669	4230.741794	3717.752454	5764.466589	5683.672803	5157.017665
AAEL028048	5578270	2303.334414	2153.620497	2378.120009	1548.963135	1502.86944	1484.730749	2278.358307	1512.187775	0.591033833	4.23E-22	5.46E-21	LOC5578270	NC_035108.1	215954121	216316647	+	6738	protein_coding	CTL-like protein 1 [Source:UniProtKB/Swiss-Prot;Acc:Q17JQ7]	calsyntenin-1%2C transcript variant X2	Cadherin	2543	2203	2331	1591	1449	1391	21.29534016	19.92467187	21.97453165	14.23371659	13.88777772	13.70131234
AAEL001935	5572896	49.81651308	43.99134017	43.86922368	200.5571375	206.3982185	182.5226154	45.89235897	196.4926571	-2.096443638	4.43E-22	5.72E-21	LOC5572896	NC_035108.1	36076819	36139228	-	2300	protein_coding	40S ribosomal protein S2 [Source:UniProtKB/TrEMBL;Acc:Q1HRV1]	tetraspanin-9%2C transcript variant X10	Tetraspannin	55	45	43	206	199	171	1.349286209	1.192318727	1.187542005	5.399064623	5.587539655	4.934399611
RpS2	5576493	851.4094962	831.9251218	701.9075788	1366.903986	1346.255717	1471.922144	795.0807323	1395.027282	-0.809763252	4.58E-22	5.89E-21	LOC5576493	NC_035109.1	372500496	372954597	+	8487	protein_coding	None	atypical protein kinase C%2C transcript variant X5	Pkinase	940	851	688	1404	1298	1379	6.249465567	6.110588599	5.149233627	9.972224499	9.8767911	10.78390634
AAEL008639	5573188	758.1167535	751.7631242	785.5651681	1247.15385	1236.314957	1273.388773	765.1483486	1252.28586	-0.710944065	5.37E-22	6.91E-21	LOC5573188	NC_035108.1	426640801	426704605	-	3908	protein_coding	tetraspanin, putative	kinesin-like protein KIF14	Kinesin	837	769	770	1281	1192	1193	12.08481847	11.99166458	12.51539413	19.75939832	19.69777074	20.26058272
AAEL010102	5568091	187.4912401	140.7722885	120.3853115	1.947156675	4.14870791	0	149.5496134	2.031954861	6.192115974	5.76E-22	7.40E-21	LOC5568091	NC_035108.1	467795240	467950531	-	10707	protein_coding	None	protein turtle%2C transcript variant X4	I-set	207	144	118	2	4	0	1.090866917	0.819600806	0.700039531	0.011260076	0.024126125	0
AAEL019843	5565690	2977.215972	2861.392281	3019.834932	2024.069363	2070.205247	2125.160978	2952.814395	2073.145196	0.51048901	6.04E-22	7.75E-21	LOC5565690	NC_035108.1	260260379	260294440	+	5622	protein_coding	kinesin-like protein KIF1B	brain tumor protein%2C transcript variant X3	NHL	3287	2927	2960	2079	1996	1991	32.98967909	31.72777147	33.44330815	22.29167945	22.92794196	23.50425348
AAEL001986	5572843	10039.38602	10429.85796	10231.73126	12973.90492	13240.60129	12730.68558	10233.65841	12981.7306	-0.343251731	7.93E-22	1.02E-20	LOC5572843	NC_035109.1	11225514	11239622	+	2391	protein_coding	turtle protein, isoform	ATP-binding cassette sub-family E member 1	ABC_tran	11084	10669	10029	13326	12766	11927	261.568938	271.9266839	266.432019	335.9691296	344.8026873	331.0683669
AAEL006522	5570528	1.811509566	2.932756011	2.040429008	141.1688589	155.5765466	93.929767	2.261564862	130.2250575	-5.853349656	8.40E-22	1.08E-20	LOC5570528	NC_035107.1	28810722	28811952	-	1043	protein_coding	brat protein	hydroxysteroid dehydrogenase-like protein 2	adh_short	2	3	2	145	150	88	0.108196924	0.175284952	0.121801896	8.380363086	9.287574888	5.599695442
AAEL004918	5576530	2296.99413	2301.235883	2184.279253	3080.401859	3306.520204	3307.822136	2260.836422	3231.5814	-0.514853266	8.72E-22	1.12E-20	LOC5576530	NC_035107.1	285455498	285473032	+	5011	protein_coding	bacterial-type ABC transport ATP-binding subunit? or RNAse l inhibitor	titin homolog	-	2536	2354	2141	3164	3188	3099	28.5557831	28.6279166	27.13942395	38.06196569	41.0855673	41.04527946
AAEL010059	5569859	1922.917405	1951.260333	1998.600214	2827.271492	2699.771672	2895.812021	1957.59265	2807.618395	-0.520467872	1.13E-21	1.44E-20	LOC5569859	NC_035108.1	351708207	351709186	-	924	protein_coding	short-chain dehydrogenase	glutathione S-transferase 1	GST_C	2123	1996	1959	2904	2603	2713	129.6424564	131.64254	134.6699893	189.4540013	181.9271746	194.8694978
AAEL001427	5572265	5794.113348	5797.081049	5722.383153	4212.673466	4505.49679	4175.605097	5771.192517	4297.925118	0.425299577	1.25E-21	1.60E-20	LOC5572265	NC_035108.1	166851757	166862388	+	2587	protein_coding	None	ATP-dependent RNA helicase dbp2	DEAD	6397	5930	5609	4327	4344	3912	139.5240744	139.6902042	137.7201135	100.8253197	108.4398145	100.3618044
AAEL024479	5567605	2697.337744	2820.333697	2749.478089	1889.715553	1969.59908	1942.638363	2755.71651	1933.984332	0.510909227	1.26E-21	1.60E-20	LOC5567605	NC_035109.1	149652245	149659539	+	1380	protein_coding	glutathione transferase	uncharacterized LOC5567605	-	2978	2885	2695	1941	1899	1820	121.7628585	127.401464	124.0475079	84.78628183	88.8671508	87.53028549
GSTE3	5567854	9207.903126	8798.268033	8880.967258	6844.255712	7019.613783	7008.441479	8962.379472	6957.436991	0.3655293	1.28E-21	1.63E-20	LOC5567854	NC_035108.1	141054858	141105830	+	9730	protein_coding	DEAD box ATP-dependent RNA helicase	acetyl-CoA carboxylase%2C transcript variant X2	Carboxyl_trans	10166	9000	8705	7030	6768	6566	58.95307912	56.36861403	56.82825177	43.5533561	44.92032479	44.78721747
AAEL001769	5565497	1034.371962	1179.945502	1177.327538	1819.617913	1850.323728	1737.70069	1130.548334	1802.547443	-0.6740481	1.32E-21	1.68E-20	LOC5565497	NC_035109.1	273465995	273468728	+	2671	protein_coding	None	nucleolar complex protein 2 homolog%2C transcript variant X2	-	1142	1207	1154	1869	1784	1628	24.12467348	27.53855001	27.4435495	42.18077498	43.13366291	40.45261078
AAEL021812	5566610	3344.04666	3196.704052	3247.342767	4320.740661	4434.968755	4504.359281	3262.697826	4420.022899	-0.437649613	1.32E-21	1.68E-20	LOC5566610	NC_035109.1	242791828	242823201	+	6128	protein_coding	None	clustered mitochondria protein homolog	-	3692	3270	3183	4438	4276	4220	33.99477443	32.51896268	32.99333698	43.65637614	45.06239996	45.70458162
AAEL026069	5564880	1050.675549	1088.05248	1045.719867	602.6449908	651.3471418	600.9370321	1061.482632	618.3097216	0.779786967	1.40E-21	1.78E-20	LOC5564880	NC_035109.1	109792946	109875400	+	3660	protein_coding	None	fizzy-related protein homolog%2C transcript variant X5	WD40	1160	1113	1025	619	628	563	17.88323699	18.5319776	17.78898384	10.19503462	11.08087195	10.20923858
AAEL004818	5578382	12718.60867	13791.77393	14337.07443	9580.01084	8322.308067	9955.487919	13615.81901	9285.935608	0.552064629	1.42E-21	1.80E-20	LOC5578382	NC_035107.1	155046770	155087591	+	1217	protein_coding	None	thymosin beta	-	14042	14108	14053	9840	8024	9327	651.0399192	706.4518395	733.4775552	487.3979089	425.7902571	508.648118
AAEL027504	5575632	1780.713904	1822.219068	1728.24337	2579.982594	2607.462921	2495.543128	1777.058781	2560.996214	-0.527168012	1.49E-21	1.89E-20	LOC5575632	NC_035109.1	45281266	45295274	-	4491	protein_coding	cell division cycle 20 (cdc20) (fizzy)	RRP12-like protein	NUC173	1966	1864	1694	2650	2514	2338	24.7007242	25.29359384	23.95955301	35.56984398	36.15077368	34.55154684
AAEL004480	5568757	1666.588801	1613.993391	1680.293288	1079.698376	943.8310495	1068.4511	1653.62516	1030.660175	0.681818778	1.55E-21	1.96E-20	LOC5568757	NC_035108.1	162908887	162911144	+	2144	protein_coding	actin binding protein, putative	transmembrane protease serine 9	Trypsin	1840	1651	1647	1109	910	1001	48.42417943	46.92777677	48.79520859	31.18070328	27.41018642	30.98670088
AAEL013661	5565229	1854.080041	1801.689776	1847.608467	1211.131452	1243.575196	1127.157204	1834.459428	1193.954617	0.619325063	1.59E-21	2.01E-20	LOC5565229	NC_035109.1	246657945	246669242	+	2056	protein_coding	None	transcriptional adapter 3	-	2047	1843	1811	1244	1199	1056	56.17770076	54.62732223	55.95046506	36.47341359	37.66096559	34.08841836
AAEL011960	5571171	230.9674697	152.5033126	175.4768947	35.04882015	38.37554816	20.2802906	186.3158923	31.2348863	2.573623921	1.79E-21	2.26E-20	LOC5571171	NC_035109.1	236854886	236922070	-	13934	protein_coding	None	dynein beta chain%2C ciliary	Dynein_heavy	255	156	172	36	37	19	1.032603523	0.682270321	0.784081129	0.155742032	0.171483088	0.090499012
AAEL007109	5576477	12983.99482	12608.89568	12685.34714	10096.98094	10304.35327	9905.320884	12759.41255	10102.21836	0.336925199	1.89E-21	2.38E-20	LOC5576477	NC_035107.1	108287283	108378740	-	6025	protein_coding	None	armadillo segment polarity protein%2C transcript variant X9	Arm	14335	12898	12434	10371	9935	9280	134.2486336	130.4586887	131.0877691	103.7630489	106.4893554	102.2249645
AAEL004675	5569143	1035.277717	921.8629728	885.5461895	499.4456871	518.5884887	528.3549394	947.5622932	515.4630384	0.87958235	1.91E-21	2.41E-20	LOC5569143	NC_035109.1	408189701	408229676	+	2661	protein_coding	None	proteoglycan 4%2C transcript variant X1	-	1143	943	868	513	500	495	24.23653798	21.59605902	20.71968799	11.62121757	12.13446149	12.3460027
AAEL022731	5567079	1256.281884	1180.923087	1278.328774	1923.790795	1868.992913	1851.910747	1238.511248	1881.564818	-0.603540186	1.91E-21	2.41E-20	LOC5567079	NC_035107.1	201639971	201666309	+	2784	protein_coding	Armadillo segment polarity protein [Source:UniProtKB/Swiss-Prot;Acc:Q17GS9]	uncharacterized LOC5567079%2C transcript variant X1	Trypsin	1387	1208	1253	1976	1802	1735	28.11101056	26.44267522	28.58842309	42.78552355	41.80044774	41.36150107
arm	5565958	623.1592908	606.102909	635.593636	1038.808086	1074.515349	1047.103425	621.6186119	1053.47562	-0.761099542	1.98E-21	2.50E-20	LOC5565958	NC_035107.1	298274425	298305500	-	2335	protein_coding	None	serine/threonine-protein phosphatase 5	Metallophos	688	620	623	1067	1036	981	16.62534941	16.18126581	16.94765141	27.54588157	28.65287786	27.88355646
AAEL007403	5570381	10.8690574	8.798268033	18.36386107	126.5651839	121.3497064	112.0752902	12.67706217	119.9967268	-3.252486992	2.02E-21	2.54E-20	LOC5570381	NC_035108.1	234641436	234773261	+	7725	protein_coding	None	trichohyalin	-	12	9	18	130	117	105	0.087650013	0.070998915	0.148007042	1.014434488	0.978098858	0.902104511
AAEL019781	5564792	1556.086718	1463.44525	1456.866312	2129.215824	2346.094323	2280.999001	1492.13276	2252.103049	-0.593135752	2.05E-21	2.58E-20	LOC5564792	NC_035109.1	205249095	205256335	-	1789	protein_coding	protein phosphatase-5	probable ATP-dependent RNA helicase DDX56	DEAD	1718	1497	1428	2187	2262	2137	54.18537047	50.99400795	50.7021327	73.69153175	81.65403263	79.27937633
AAEL005080	5565979	42315.95772	43511.34577	42442.9638	52304.5226	53433.28352	51469.24278	42756.75576	52402.34963	-0.293491713	2.16E-21	2.70E-20	LOC5565979	NC_035109.1	82820249	82822449	-	993	protein_coding	None	60S ribosomal protein L13	-	46719	44509	41602	53724	51518	48220	2654.688191	2731.531895	2661.174308	3261.356192	3350.465299	3222.879002
AAEL018153	5566095	403.0608785	525.9409113	528.4711131	978.4462291	918.938802	992.6668558	485.824301	963.350629	-0.989555437	2.22E-21	2.78E-20	LOC5566095	NC_035107.1	168480655	168481445	+	738	protein_coding	DEAD box ATP-dependent RNA helicase	60S ribosome subunit biogenesis protein NIP7 homolog	-	445	538	518	1005	886	930	34.02302132	44.42563063	44.58428011	82.08973266	77.53052736	83.63587987
AAEL004445	5575306	52.53377743	34.2154868	66.31394277	210.2929209	218.8443422	242.2961035	51.021069	223.8111222	-2.134867165	2.23E-21	2.79E-20	LOC5575306	NC_035109.1	256123833	256124862	-	970	protein_coding	cold induced protein (BnC24A), putative	peritrophin-1	CBM_14	58	35	65	216	211	227	3.373847804	2.198892498	4.256473982	13.42335755	14.0477283	15.53174195
AAEL005097	5576900	922.0583693	839.7458045	909.0111231	499.4456871	499.9193031	436.5599398	890.2717656	478.6416433	0.894672881	2.35E-21	2.94E-20	LOC5576900	NC_035107.1	128483609	129012978	+	4287	protein_coding	60S ribosome subunit biogenesis protein NIP7 homolog [Source:UniProtKB/TrEMBL;Acc:Q17AX1]	fasciclin-1%2C transcript variant X1	-	1018	859	891	513	482	409	13.39872651	12.21089137	13.20178274	7.213449953	7.26087454	6.331926542
AAEL005163	5570967	125.8999149	128.0636792	137.7289581	358.2768282	370.2721809	321.2824985	130.564184	349.9438359	-1.423731909	2.43E-21	3.04E-20	LOC5570967	NC_035109.1	95166093	95184034	-	1782	protein_coding	None	katanin p60 ATPase-containing subunit A-like 2	AAA	139	131	135	368	357	301	4.401252945	4.479930571	4.812097625	12.44856411	12.93766479	11.21049629
AAEL002631	5574074	172.9991636	173.0326047	182.6183962	29.20735012	42.52425607	16.01075574	176.2167215	29.24745398	2.587599891	2.49E-21	3.11E-20	LOC5574074	NC_035109.1	359927010	360022693	+	4118	protein_coding	None	venom dipeptidyl peptidase 4%2C transcript variant X1	-	191	177	179	30	41	15	2.617075508	2.619356505	2.761054946	0.43915118	0.642973231	0.241752492
AAEL021618	5570397	740.9074127	746.8751975	651.9170681	363.1447198	373.3837119	340.4954054	713.2332261	359.0079457	0.990613064	2.86E-21	3.57E-20	LOC5570397	NC_035107.1	19890298	20273873	-	6707	protein_coding	AAA ATPase	ephrin type-B receptor 5%2C transcript variant X9	Pkinase_Tyr	818	764	639	373	360	319	6.881676062	6.941810273	6.051749076	3.352429602	3.466327339	3.156664456
AAEL008715	5567469	1088.717249	1079.254212	1073.265658	1673.581162	1605.549961	1687.533655	1080.412373	1655.554926	-0.615628005	2.96E-21	3.69E-20	LOC5567469	NC_035109.1	379856169	379879326	+	1743	protein_coding	None	protein LTV1 homolog	-	1202	1104	1052	1719	1548	1581	38.9113509	38.59929511	38.33775816	59.45079013	57.35469138	60.20055931
AAEL023332	5575147	263.5746419	222.8894568	228.5280489	548.1246039	494.7334182	551.8373811	238.3307159	531.5651344	-1.155749519	3.16E-21	3.93E-20	LOC5575147	NC_035108.1	369722154	369724479	+	973	protein_coding	eph receptor tyrosine kinase	mitochondrial inner membrane protease ATP23 homolog	-	291	228	224	563	477	517	16.87521741	14.28004889	14.62323768	34.87985702	31.65927146	35.26498847
AAEL010711	5579360	7.246038266	5.865512022	3.060643512	97.35783374	110.9779366	96.06453444	5.390731267	101.4667683	-4.217608699	3.38E-21	4.20E-20	LOC5579360	NC_035107.1	218725521	218727718	-	2134	protein_coding	None	polyserase-2	Trypsin	8	6	3	100	107	90	0.211526508	0.171342273	0.089296657	2.824780628	3.238058872	2.799072437
AAEL000950	5580264	413.0241811	390.0565495	346.8729314	115.8558221	162.8367855	131.2881971	383.3178873	136.6602682	1.490223288	3.46E-21	4.30E-20	LOC5580264	NC_035109.1	38897477	39152978	+	2875	protein_coding	Mitochondrial inner membrane protease ATP23 [Source:UniProtKB/TrEMBL;Acc:A0A1S4EVL9]	nicotinamidase%2C transcript variant X2	Isochorismatase	456	399	340	119	157	123	8.94944744	8.457514172	7.511893615	2.495101709	3.526607943	2.839443986
AAEL000332	5570907	2700.960763	2469.380561	2423.009447	1752.441007	1681.26388	1594.671272	2531.116924	1676.125386	0.594683415	3.55E-21	4.40E-20	LOC5570907	NC_035108.1	262420201	262720516	+	3445	protein_coding	None	phosphoglucomutase-2%2C transcript variant X1	PGM_PMM_II	2982	2526	2375	1800	1621	1494	48.84134791	44.68397576	43.79078681	31.496509	30.38709381	28.78242718
AAEL015533	5571997	198.3602975	244.3963343	206.0833298	60.36185692	52.89602585	36.29104634	216.2799872	49.84964304	2.112215569	4.09E-21	5.06E-20	LOC5571997	NC_035107.1	98204366	98206763	-	1976	protein_coding	pyrazinamidase/nicotinamidase	uncharacterized LOC5571997	-	219	250	202	62	51	34	6.253546776	7.710113227	6.493409468	1.891402203	1.666781279	1.141978744
AAEL002995	5571276	3143.874852	3209.412661	3055.54244	2247.992381	2204.001077	2287.403303	3136.276651	2246.465587	0.481557717	4.14E-21	5.12E-20	LOC5571276	NC_035108.1	22079030	22100879	+	1724	protein_coding	phosphoglucomutase	splicing factor 3A subunit 2%2C transcript variant X4	-	3471	3283	2995	2309	2125	2143	113.6021577	116.048975	110.3488791	80.73573676	79.60073006	82.49943095
AAEL001480	5563771	796.1584544	714.6148814	651.9170681	1192.633463	1297.508399	1313.949354	720.8968013	1268.030405	-0.812986159	4.29E-21	5.30E-20	LOC5563771	NC_035108.1	354965501	355383323	-	8818	protein_coding	F-box domain-containing protein [Source:UniProtKB/TrEMBL;Acc:A0A1S4FMM4]	tyrosine-protein kinase Btk29A%2C transcript variant X3	Pkinase_Tyr	879	731	639	1225	1251	1231	5.624552938	5.051902614	4.602980387	8.374234837	9.161837681	9.265183004
AAEL009487	5566900	3416.507042	3174.219589	3281.009845	4392.785458	4490.976312	4661.264688	3290.578826	4515.008819	-0.455967372	4.37E-21	5.39E-20	LOC5566900	NC_035109.1	362039781	362217263	-	6114	protein_coding	None	probable serine/threonine-protein kinase kinX%2C transcript variant X5	zf-MYND	3772	3247	3216	4512	4330	4367	34.81091813	32.36417507	33.41173024	44.48594268	45.73596427	47.4049618
AAEL001561	5565408	1464.605484	1348.09018	1275.26813	854.8017802	767.5109633	802.6725544	1362.654598	808.3284326	0.753593379	4.51E-21	5.57E-20	LOC5565408	NC_035109.1	197635893	197673264	-	1585	protein_coding	None	innexin inx1%2C transcript variant X1	-	1617	1379	1250	878	740	752	57.5638697	53.02036183	50.09439168	33.39215062	30.15072997	31.48869174
AAEL019480	5580280	1526.19681	1647.231293	1519.099397	2477.756869	2316.016191	2254.314408	1564.175833	2349.362489	-0.587280452	4.79E-21	5.90E-20	LOC5580280	NC_035109.1	40058514	40085727	+	1378	protein_coding	None	probable pseudouridine-5'-phosphatase%2C transcript variant X2	-	1685	1685	1489	2545	2233	2112	68.99536488	74.51751697	68.63629638	111.3314103	104.648952	101.7210278
AAEL000824	5576835	769.8915657	880.8043887	885.5461895	391.3784916	442.8745694	468.5814513	845.414048	434.2781708	0.961527284	5.15E-21	6.34E-20	LOC5576835	NC_035109.1	75585420	75593033	-	924	protein_coding	Innexin [Source:UniProtKB/TrEMBL;Acc:Q16FA3]	V-type proton ATPase subunit G	-	850	901	868	402	427	439	51.90583509	59.42381189	59.67001055	26.22607043	29.8436049	31.53251365
inx1	5565441	21250.81872	20614.342	20869.5079	16947.07812	16284.71572	17034.37672	20911.55621	16755.39019	0.319702283	5.16E-21	6.34E-20	LOC5565441	NC_035109.1	395598438	395615252	+	2587	protein_coding	2-deoxyglucose-6-phosphate phosphatase	protein disulfide-isomerase	-	23462	21087	20456	17407	15701	15959	511.7264083	496.7364816	502.2646893	405.6081212	391.9460237	409.4258784
AAEL003006	5577406	3532.443654	3544.724432	3739.086157	4900.99335	4736.787256	4944.121372	3605.418081	4860.633993	-0.431240909	5.19E-21	6.37E-20	LOC5577406	NC_035107.1	193102636	193126140	+	2276	protein_coding	vacuolar ATP synthase subunit g	protein arginine N-methyltransferase 1	-	3900	3626	3665	5034	4567	4632	96.68555119	97.0874802	102.2845602	133.3276102	129.5848206	135.0710688
AAEL012819	5571409	907.5662928	906.2216074	919.2132682	1429.212999	1390.854327	1480.461214	911.0003895	1433.509513	-0.654003569	6.13E-21	7.52E-20	LOC5571409	NC_035108.1	160646056	160646895	-	840	protein_coding	protein disulfide isomerase	peroxiredoxin-6	-	1002	927	901	1468	1341	1387	67.30660169	67.25245393	68.13242795	105.3479068	103.096725	109.5880548
AAEL000641	5578112	28.07839828	30.30514545	31.62664963	148.9574856	154.5393696	161.1749411	30.00339778	154.8905988	-2.369611516	6.51E-21	7.98E-20	LOC5578112	NC_035109.1	349766571	349767772	+	1142	protein_coding	protein arginine n-methyltransferase 1,	caspase	Peptidase_C14	31	31	31	153	149	151	1.531668631	1.654258129	1.724264753	8.076151705	8.425885293	8.77560136
AAEL003179	5567402	727.3210909	807.4854884	748.837446	327.1223214	426.2797377	365.0452309	761.2146751	372.8157633	1.030631527	7.02E-21	8.60E-20	LOC5567402	NC_035107.1	184742515	184744880	-	1656	protein_coding	Thioredoxin Peroxidase.	DNA repair protein RAD51 homolog 1	-	803	826	734	336	411	342	27.36052591	30.39676755	28.15425814	12.23089073	16.02790898	13.70666559
TPX5	110676292	128.6171792	94.82577769	115.284239	7.788626699	1.037176977	1.067383716	112.9090653	3.297729131	5.055475737	7.28E-21	8.91E-20	LOC110676292	NC_035108.1	196010183	196041373	+	6606	protein_coding	caspase (short)	fibroin heavy chain	-	142	97	113	8	1	1	1.212883263	0.894830652	1.086546294	0.073001294	0.009775901	0.010046793
CASPS18	5579105	1551.557944	1460.512494	1560.928191	2321.984335	2319.127722	2153.980339	1524.332876	2265.030798	-0.571571521	7.72E-21	9.44E-20	LOC5579105	NC_035109.1	342691819	342714192	+	3275	protein_coding	DNA repair protein rad51	uncharacterized LOC5579105%2C transcript variant X2	-	1713	1494	1530	2385	2236	2018	29.51313108	27.80013985	29.67484691	43.89916103	44.09160143	40.89553565
AAEL006080	5576764	2506.223485	2447.873684	2495.444677	1677.475475	1779.795693	1738.768073	2483.180615	1732.013081	0.520037352	7.81E-21	9.53E-20	LOC5576764	NC_035109.1	322033072	322067603	-	3756	protein_coding	None	general transcription factor IIH subunit 1%2C transcript variant X1	-	2767	2504	2446	1723	1716	1629	41.56739454	40.62715663	41.36559064	27.65278234	29.50441974	28.78468917
AAEL023471	5577816	2681.939913	2470.358147	2525.030898	3494.172653	3580.334926	3633.374169	2559.109652	3569.293916	-0.479468787	9.42E-21	1.15E-19	LOC5577816	NC_035109.1	173349964	173374970	+	3114	protein_coding	None	serine/threonine-protein kinase polo%2C transcript variant X2	Pkinase	2961	2527	2475	3589	3452	3404	53.65238437	49.45319114	50.48530168	69.47586962	71.58920784	72.54992813
AAEL003865	5575209	302.5220976	330.4238439	345.8527169	100.2785688	123.4240603	122.7491273	326.2662195	115.4839188	1.499627509	1.05E-20	1.28E-19	LOC5575209	NC_035108.1	347629209	347644549	-	3476	protein_coding	transcription factor TFIIH-subunit, putative	acyl-CoA synthetase family member 2%2C mitochondrial%2C transcript variant X2	AMP-binding	334	338	339	103	119	115	5.421705545	5.925767668	6.194814285	1.786226788	2.210866767	2.195756191
AAEL012750	5570930	5415.507849	5130.367849	4926.61584	6884.172424	6938.713979	6784.290899	5157.497179	6869.0591	-0.413109555	1.24E-20	1.52E-19	LOC5570930	NC_035108.1	239556260	239647710	-	3571	protein_coding	serine/threonine protein kinase	ATP-binding cassette sub-family G member 1%2C transcript variant X2	ABC2_membrane	5979	5248	4829	7071	6690	6356	94.47304888	89.5595007	85.89654901	119.3631107	120.9850325	118.1299668
AAEL013390	5568168	1358.632175	1235.667866	1182.42861	1879.006191	1998.640036	1998.142316	1258.90955	1958.596181	-0.636493989	1.27E-20	1.54E-19	LOC5568168	NC_035108.1	462757004	462843291	+	3388	protein_coding	None	WD repeat-containing protein 75	-	1500	1264	1159	1930	1927	1872	24.98141796	22.73585861	21.72943304	34.33942737	36.7310794	36.67148409
AAEL019722	5580309	55.25104177	61.58787623	43.86922368	201.5307158	209.5097494	212.4093595	53.56938056	207.8166083	-1.953298803	1.27E-20	1.55E-19	LOC5580309	NC_035107.1	208004656	208220942	-	3323	protein_coding	ABC transporter	uncharacterized LOC5580309%2C transcript variant X3	Ras	61	63	43	207	202	199	1.035782864	1.155361511	0.821952035	3.755079582	3.925693656	3.974557447
AAEL008672	5574080	672.9758039	566.0219101	662.1192132	289.1527662	291.4467307	326.6194171	633.7056424	302.4063046	1.068344595	1.61E-20	1.95E-19	LOC5574080	NC_035109.1	360563320	360593511	-	3616	protein_coding	WD_REPEATS_REGION domain-containing protein [Source:UniProtKB/TrEMBL;Acc:A0A1S4FE41]	structural maintenance of chromosomes protein 5	SMC_N	743	579	649	297	281	306	11.59390187	9.757932947	11.40051934	4.951162369	5.018492461	5.616413157
AAEL006610	5575332	457.4061655	466.3082058	481.5412459	217.1079692	202.2495106	215.6115106	468.4185391	211.6563302	1.145561257	1.65E-20	2.01E-19	LOC5575332	NC_035109.1	256818348	256823148	+	1638	protein_coding	GTPase_rho	serine proteinase stubble	Trypsin	505	477	472	223	195	202	17.39589224	17.74647776	18.30359771	8.206729273	7.688048102	8.184714133
AAEL002999	5575218	1401.20265	1612.038221	1504.816394	2331.720118	2236.153563	2248.97749	1506.019088	2272.283724	-0.59407605	1.68E-20	2.04E-19	LOC5575218	NC_035109.1	291704095	291706582	-	1338	protein_coding	structural maintenance of chromosomes 5 smc5	WD repeat-containing protein 74	-	1547	1649	1475	2395	2156	2107	65.2384191	75.1055844	70.02357307	107.9017643	104.0610062	104.513999
AAEL010913	5572438	269.0091706	253.1946023	318.3069253	90.54278538	93.34592797	83.25592984	280.1702327	89.0482144	1.652253687	1.69E-20	2.05E-19	LOC5572438	NC_035108.1	374858820	374877029	-	2036	protein_coding	serine protease, putative	protein grindelwald	-	297	259	312	93	90	78	8.230910963	7.752284063	9.733861916	2.753495153	2.854697625	2.542628276
AAEL002590	5575152	1893.027497	2055.861964	2138.369601	3020.040003	2867.794343	2953.450742	2029.086354	2947.095029	-0.539244358	1.79E-20	2.16E-19	LOC5575152	NC_035108.1	369586588	369608950	-	2254	protein_coding	None	elongation factor Ts%2C mitochondrial%2C transcript variant X1	-	2090	2103	2096	3102	2765	2767	52.31926118	56.85819237	59.06711066	82.9596714	79.22032174	81.4744225
AAEL011696	5563882	1042.523755	844.6337312	890.6472621	474.1326503	492.6590643	504.8724976	925.9349162	490.5547374	0.917733421	2.22E-20	2.68E-19	LOC5563882	NC_035109.1	301554025	301555211	-	1136	protein_coding	None	6-phosphogluconolactonase	-	1151	864	873	487	475	473	57.16974043	46.34929137	48.81398609	25.84221713	27.00291543	27.63432448
AAEL001817	5565225	1700.101728	1938.551723	1799.658385	1206.26356	1118.076782	1137.831041	1812.770612	1154.057128	0.650783216	2.22E-20	2.68E-19	LOC5565225	NC_035108.1	76723502	76725255	-	1236	protein_coding	None	transmembrane protein 50A	-	1877	1983	1764	1239	1078	1066	85.68701816	97.77142185	90.65431294	60.42713128	56.3242825	57.24067907
AAEL029004	5579831	975.4979015	942.3922649	897.7887636	542.2831339	543.4807362	537.9613928	938.5596433	541.2417543	0.794618974	2.33E-20	2.81E-19	LOC5579831	NC_035109.1	220256607	220278916	-	2521	protein_coding	6-phosphogluconolactonase [Source:UniProtKB/TrEMBL;Acc:Q16H01]	CDK5 and ABL1 enzyme substrate 2	-	1077	964	880	557	524	504	24.10527474	23.30300218	22.1726799	13.3186894	13.42313071	13.26855821
AAEL014204	5577309	8339.284289	8633.056111	8457.578239	10532.17045	11210.84595	10801.92321	8476.639546	10848.3132	-0.35589047	2.35E-20	2.83E-19	LOC5577309	NC_035109.1	304098397	304099384	-	988	protein_coding	None	40S ribosomal protein S3a	-	9207	8831	8290	10818	10809	10120	525.8119194	544.7040793	532.9739058	660.038356	706.5191703	679.8132286
AAEL004657	5577083	1105.92659	1139.864503	1077.346516	1831.300853	1777.721339	1607.479876	1107.712537	1738.834023	-0.65087235	2.42E-20	2.91E-19	LOC5577083	NC_035108.1	124947775	124974967	+	1675	protein_coding	None	uracil phosphoribosyltransferase homolog	-	1221	1166	1056	1881	1714	1506	41.13107693	42.42202803	40.0458455	67.69445958	66.08324857	59.67277078
AAEL005863	5575914	18217.44595	17339.43112	17299.77735	22292.02319	21997.48651	21676.4285	17618.88481	21988.64607	-0.319568173	2.57E-20	3.08E-19	LOC5575914	NC_035108.1	204340684	204350461	+	2185	protein_coding	40S ribosomal protein S3a [Source:UniProtKB/Swiss-Prot;Acc:Q1HRR3]	ATP synthase subunit alpha%2C mitochondrial	ATP-synt_ab	20113	17737	16957	22897	21209	20308	519.3912637	494.6937372	492.9534831	631.6933198	626.8507196	616.8531074
RpS3a	5573419	2367.643003	2334.473785	2311.806066	1631.717293	1617.996085	1664.051213	2337.974285	1637.92153	0.513617867	2.67E-20	3.21E-19	LOC5573419	NC_035108.1	119926090	119949012	+	1819	protein_coding	40S ribosomal protein S3a [Source:UniProtKB/Swiss-Prot;Acc:Q1HRR3]	b(0%2C+)-type amino acid transporter 1	-	2614	2388	2266	1676	1560	1559	81.0852971	80.00355968	79.12897993	55.54186475	55.38437731	56.88260269
AAEL019789	110677254	688.3736352	723.4131494	744.756588	1227.682283	1130.522905	1351.307784	718.8477909	1236.504324	-0.78281885	2.74E-20	3.28E-19	LOC110677254	NC_035108.1	473862729	473892488	-	6015	protein_coding	uracil phosphoribosyltransferase	homeotic protein spalt-major%2C transcript variant X2	zf-C2H2	760	740	730	1261	1090	1266	7.129304901	7.497280775	7.708956395	12.63742515	11.70270464	13.9689614
AAEL012973	5571226	7901.804729	8131.554833	8305.566278	6390.568207	6145.273591	6339.191889	8112.97528	6291.677896	0.366581913	2.97E-20	3.56E-19	LOC5571226	NC_035107.1	65230693	65252822	-	1609	protein_coding	ATP synthase alpha subunit mitochondrial	myosin regulatory light chain sqh%2C transcript variant X1	-	8724	8318	8141	6564	5925	5939	305.934772	315.043526	321.3883066	245.9187653	237.8086725	244.975879
AAEL012175	5576215	41856.74004	44593.53273	45564.82018	56273.80148	54927.85555	59462.87943	44005.03099	56888.17882	-0.370492521	3.11E-20	3.72E-19	LOC5576215	NC_035109.1	235222625	235225128	+	713	protein_coding	cationic amino acid transporter	40S ribosomal protein S26	-	46212	45616	44662	57801	52959	55709	3657.080018	3898.839503	3978.844789	4886.804483	4796.733873	5185.634181
AAEL008406	5579796	5076.75556	4953.424903	4922.534982	3759.959539	3828.220224	3794.54911	4984.238482	3794.242958	0.393756115	3.33E-20	3.98E-19	LOC5579796	NC_035109.1	268252806	268268402	+	3315	protein_coding	None	RNA polymerase-associated protein Rtf1	-	5605	5067	4825	3862	3691	3555	95.402842	93.14832699	92.45324216	70.22760829	71.90447016	71.17412156
AAEL021012	5572213	514.4687169	447.7340844	441.7528803	939.5030956	808.9980424	893.4001702	467.9852272	880.6337694	-0.911086796	3.39E-20	4.04E-19	LOC5572213	NC_035109.1	36648951	36669638	+	2182	protein_coding	myosin regulatory light chain 2 smooth muscle	poly(U)-specific endoribonuclease homolog%2C transcript variant X2	-	568	458	433	965	780	837	14.6880052	12.79140999	12.60496113	26.65948211	23.08528468	25.45873117
AAEL008921	110675493	23361.22737	24184.48365	23968.91956	29127.5167	29425.74803	28817.22556	23838.21019	29123.49676	-0.288962665	3.41E-20	4.07E-19	LOC110675493	NC_035108.1	41898386	41900216	-	759	protein_coding	40S ribosomal protein S26 [Source:UniProtKB/TrEMBL;Acc:Q1HQE4]	60S ribosomal protein L28%2C transcript variant X1	-	25792	24739	23494	29918	28371	26998	1917.398893	1986.31468	1966.181245	2376.1285	2413.949864	2360.781866
RpS26	5570796	612.2902334	577.7529342	640.6947086	309.5979113	309.0787393	301.0022079	610.2459587	306.5596195	0.992829227	3.49E-20	4.16E-19	LOC5570796	NC_035108.1	156271698	156327703	-	3439	protein_coding	None	solute carrier family 35 member F5%2C transcript variant X1	DUF6	676	591	628	318	298	282	11.0913331	10.47280441	11.59940811	5.574091398	5.596022683	5.442306239
AAEL003976	5566416	5474.38191	5305.355624	5121.476811	4053.980197	3939.19816	3734.775622	5300.404781	3909.317993	0.439129848	3.77E-20	4.49E-19	LOC5566416	NC_035109.1	315605020	315658201	+	3820	protein_coding	endoU protein, putative	vanin-like protein 2%2C transcript variant X8	CN_hydrolase	6044	5427	5020	4164	3798	3499	89.27509497	86.57732161	83.47351755	65.70924835	64.20767963	60.7920268
AAEL009629	5566649	452.8773916	426.2272069	460.1167413	803.2021283	830.7787589	781.3248801	446.4071133	805.1019224	-0.850923491	4.24E-20	5.05E-19	LOC5566649	NC_035108.1	348377968	348380425	+	2393	protein_coding	60S ribosomal protein L28, putative [Source:UniProtKB/TrEMBL;Acc:Q1HRJ1]	pollen-specific leucine-rich repeat extensin-like protein 1	-	500	436	451	825	801	732	11.78953114	11.10328476	11.97132452	20.78214599	21.61649095	20.30179443
AAEL028043	novel.316	339.6580437	303.0514545	309.1249947	121.6972922	78.82545028	111.0079065	317.2781643	103.8435496	1.610198844	4.25E-20	5.05E-19	-	NC_035108.1	301730609	301738712	+	7996	-	None	- && - && -	-	375	310	303	125	76	104	2.646230742	2.362634797	2.407011714	0.94235897	0.613813145	0.863230143
AAEL023508	5572798	2408.401969	2301.235883	2533.192614	1705.709247	1415.746574	1464.450458	2414.276822	1528.635427	0.658511559	4.42E-20	5.25E-19	LOC5572798	NC_035108.1	389850740	389874624	-	2238	protein_coding	None	uncharacterized LOC5572798	-	2659	2354	2483	1752	1365	1372	67.03899318	64.09941469	70.47336324	47.19034594	39.3883644	40.68741256
AAEL025718	5575364	736.3786387	663.7804438	634.5734215	1150.769595	1163.712569	1121.820285	678.244168	1145.43415	-0.754870488	4.66E-20	5.53E-19	LOC5575364	NC_035109.1	111413225	111470379	+	2570	protein_coding	None	protein HGH1 homolog%2C transcript variant X2	-	813	679	622	1182	1122	1051	17.84952446	16.10068445	15.3732476	27.72448545	28.19389718	27.14161189
AAEL005503	5576802	659.3894822	577.7529342	594.7850559	268.7076211	301.8185004	315.9455799	610.6424907	295.4905672	1.049093656	4.80E-20	5.69E-19	LOC5576802	NC_035107.1	290559876	290581302	+	3207	protein_coding	None	aminopeptidase N	-	728	591	583	276	291	296	12.80859953	11.23042543	11.5472337	5.187872135	5.859889236	6.125743312
None	5570848	274.4436993	263.948041	268.3164146	82.75415868	86.08568913	99.26668558	268.9027183	89.36884446	1.591091655	5.12E-20	6.06E-19	LOC5570848	NC_035108.1	455615233	455650540	+	2819	protein_coding	None	ATP-binding cassette sub-family G member 1%2C transcript variant X4	ABC2_membrane	303	270	263	85	83	93	6.064804149	5.836821013	5.926100786	1.817619575	1.901421474	2.189545205
AAEL001913	5566185	1922.917405	1879.896603	1878.214902	1155.637486	1325.512177	1237.097727	1893.676303	1239.415797	0.61214298	5.39E-20	6.38E-19	LOC5566185	NC_035109.1	295561319	295600572	-	2627	protein_coding	None	transmembrane protein 165	-	2123	1923	1841	1187	1278	1159	45.59940223	44.6094531	44.51455912	27.23765957	31.41710468	29.28123611
AAEL029016	5577917	1360.443684	1272.816109	1434.421593	861.6168286	752.9904856	831.4919147	1355.893795	815.3664096	0.73317624	5.41E-20	6.40E-19	LOC5577917	NC_035108.1	400191868	400262127	-	4326	protein_coding	None	protein phosphatase 1B%2C transcript variant X11	PP2C	1502	1302	1406	885	726	779	19.59082141	18.34138625	20.64463297	12.33206761	10.83790859	11.95135057
AAEL018249	5573375	360.4904037	346.0652093	296.8824207	704.8707163	644.086903	658.5757527	334.4793446	669.1777907	-0.999218433	5.42E-20	6.40E-19	LOC5573375	NC_035107.1	204118280	204133099	+	1871	protein_coding	ABC transporter	uncharacterized LOC5573375%2C transcript variant X1	Epimerase	398	354	291	724	621	617	12.00268788	11.53020854	9.879331587	23.32619598	21.43449178	21.88655561
AAEL008624	5576729	109.5963288	88.96026567	113.24381	5.841470024	4.14870791	11.74122088	103.9334681	7.243799603	3.853374487	6.07E-20	7.16E-19	LOC5576729	NC_035107.1	261273055	261298399	+	1836	protein_coding	None	uncharacterized LOC5576729%2C transcript variant X2	-	121	91	111	6	4	11	3.718621035	3.02048305	3.840242615	0.196996139	0.140696305	0.397636325
AAEL007936	5575277	2996.236823	3003.142155	2928.015627	2168.158957	2070.205247	2186.00185	2975.798202	2141.455352	0.474766655	6.53E-20	7.70E-19	LOC5575277	NC_035109.1	290974472	291017146	-	4449	protein_coding	None	trimethylguanosine synthase	-	3308	3072	2870	2227	1996	2048	41.95389851	42.07910491	40.97583871	30.17428254	28.97300285	30.55157401
AAEL003326	5579658	975.4979015	1087.074895	1127.337027	1682.343367	1720.676606	1621.355865	1063.303274	1674.791946	-0.656526159	6.72E-20	7.91E-19	LOC5579658	NC_035109.1	266982255	267000707	+	2214	protein_coding	NAD dependent epimerase/dehydratase	WD repeat-containing protein 43	-	1077	1112	1105	1728	1659	1519	27.44778574	30.60799334	31.7024643	47.04844379	48.39094992	45.53509015
AAEL010473	5567935	288.9357758	297.1859425	269.3366291	574.4112191	549.703798	640.4302296	285.1527825	588.1817489	-1.043590491	6.77E-20	7.97E-19	LOC5567935	NC_035109.1	230958503	231067220	+	4954	protein_coding	None	reversion-inducing cysteine-rich protein with Kazal motifs%2C transcript variant X1	-	319	304	264	590	530	600	3.633322171	3.739601014	3.38498139	7.179185099	6.909000838	8.038245971
AAEL002950	5566151	52.53377743	51.81202286	56.11179772	175.2441007	233.3648199	212.4093595	53.485866	207.0060934	-1.952271252	7.98E-20	9.37E-19	LOC5566151	NC_035108.1	191908619	192032165	-	3278	protein_coding	prip interacting protein. pimt	PDZ and LIM domain protein 7%2C transcript variant X2	-	58	53	55	180	225	199	0.998362529	0.985313896	1.065766588	3.310112065	4.432706197	4.029119706
AAEL011732	5571084	103.2560453	93.84819235	110.1831664	1.947156675	5.185884887	2.134767432	102.4291347	3.089269665	5.057294243	8.74E-20	1.03E-18	LOC5571084	NC_035109.1	132553740	132554769	-	950	protein_coding	None	apolipophorin-3	-	114	96	108	2	5	2	6.770963523	6.158221637	7.221185658	0.126906987	0.339892653	0.139724458
AAEL003949	5564060	1016.256867	1015.711165	952.8803468	1582.064798	1528.798865	1492.202435	994.9494596	1534.355366	-0.624756691	1.18E-19	1.38E-18	LOC5564060	NC_035107.1	135434479	135469756	+	1694	protein_coding	None	protein Notchless	WD40	1122	1039	934	1625	1474	1398	37.37220127	37.37746376	35.02207155	57.82546059	56.19264249	54.77215252
AAEL019515	5572872	1356.820665	1261.085085	1240.580837	838.2509485	692.8342209	731.1578454	1286.162196	754.0810049	0.769764121	1.28E-19	1.49E-18	LOC5572872	NC_035108.1	200087367	200127912	-	3629	protein_coding	None	CTD small phosphatase-like protein 2	NIF	1498	1290	1216	861	668	685	23.29131845	21.66259247	21.28408416	14.30195228	11.88734514	12.52765102
AAEL024598	5577478	30839.13886	32772.57084	32070.44294	39589.58951	38980.22234	39187.92575	31894.05088	39252.5792	-0.299559369	1.28E-19	1.50E-18	LOC5577478	NC_035109.1	341031043	341032473	+	1104	protein_coding	apolipophorin-III, putative	60S ribosomal protein L10a%2C transcript variant X1	-	34048	33524	31435	40664	37583	36714	1740.170335	1850.522825	1808.642584	2220.343485	2198.455851	2207.133861
AAEL008789	5574723	1077.848192	1081.209383	1130.397671	1653.136017	1611.773023	1705.679178	1096.485082	1656.862739	-0.595810269	1.37E-19	1.61E-18	LOC5574723	NC_035107.1	16556666	16598494	+	1372	protein_coding	WD-repeat protein	protein MAK16 homolog A	-	1190	1106	1108	1698	1554	1598	48.93978737	49.1256945	51.29724128	74.6041035	73.14628623	77.30163985
AAEL004063	5564068	5.434528699	2.932756011	2.040429008	87.62205036	127.5727682	81.12116241	3.469237906	98.77199367	-4.807443424	1.43E-19	1.67E-18	LOC5564068	NC_035107.1	137218210	137349836	+	3915	protein_coding	None	uncharacterized LOC5564068%2C transcript variant X1	Lipase	6	3	2	90	123	76	0.08647463	0.046697881	0.032449394	1.385765945	2.028937752	1.288391554
AAEL010078	5568090	23207.24906	25586.34103	25729.80979	32390.95128	31780.13977	31899.82973	24841.13329	32023.64026	-0.366519101	1.52E-19	1.78E-18	LOC5568090	NC_035108.1	467978923	467979859	-	685	protein_coding	60S ribosomal protein L10a	ubiquitin-60S ribosomal protein L40	ubiquitin	25622	26173	25220	33270	30641	29886	2110.530747	2328.469863	2338.637296	2927.799759	2888.735252	2895.631311
RpL10a	5578193	1976.356937	1934.641382	2121.025954	1274.414044	1272.616151	1411.081272	2010.674758	1319.370489	0.608012954	1.53E-19	1.78E-18	LOC5578193	NC_035109.1	221419593	221445499	+	2824	protein_coding	maintenance of killer 16 (mak16) protein	glycosyltransferase 25 family member	-	2182	1979	2079	1309	1227	1322	43.59726867	42.70598954	46.762547	27.94178171	28.05919765	31.06939569
AAEL011357	5566563	2625.783116	2442.985757	2534.212828	1825.459383	1684.375411	1765.452666	2534.327234	1758.429153	0.527277478	1.65E-19	1.92E-18	LOC5566563	NC_035109.1	59885223	59909064	-	3464	protein_coding	None	septin-1%2C transcript variant X2	GTP_CDC	2899	2499	2484	1875	1624	1654	47.22147627	43.96388471	45.54933794	32.6289073	30.27635017	31.69010406
AAEL025030	5576682	500.8823951	519.097814	522.3498261	240.4738493	264.4801292	219.8810455	514.1100117	241.6116747	1.088727994	1.74E-19	2.02E-18	LOC5576682	NC_035107.1	93054101	93082559	-	3095	protein_coding	ubiquitin	kelch-like protein 13%2C transcript variant X1	BTB	553	531	512	247	255	206	10.08169851	10.45542173	10.50794203	4.810779385	5.320775132	4.417459845
AAEL006511	5578517	1265.339432	1212.205818	1266.0862	1797.225611	1847.212197	1895.67348	1247.87715	1846.703762	-0.56518285	1.94E-19	2.25E-18	LOC5578517	NC_035107.1	220037348	220103618	-	4952	protein_coding	Glycosyltransferase 25 family member Precursor (EC 2.-.-.-)	uncharacterized LOC5578517	-	1397	1240	1241	1846	1781	1776	15.91787164	15.25979631	15.9184034	22.47140371	23.22622674	23.80281761
AAEL003481	5575571	2344.999134	2154.598083	2136.329172	3414.339229	3078.341269	3122.097369	2211.975463	3204.925956	-0.53476989	2.06E-19	2.39E-18	LOC5575571	NC_035108.1	433299374	433310974	+	2304	protein_coding	Septin [Source:UniProtKB/TrEMBL;Acc:A0A1S4FB03]	4-coumarate--CoA ligase 1%2C transcript variant X3	AMP-binding	2589	2204	2094	3507	2968	2925	63.40431338	58.29573777	57.7301337	91.75556895	83.19108717	84.25766879
AAEL005493	5577241	1029.843188	912.0871194	955.9409903	555.9132306	576.6703995	542.2309277	965.9570994	558.2715193	0.791414504	2.14E-19	2.49E-18	LOC5577241	NC_035109.1	269603808	269676532	-	4452	protein_coding	None	bestrophin-4%2C transcript variant X2	-	1137	933	937	571	556	508	14.41035027	12.77127262	13.36881138	7.731434732	8.065197631	7.573115841
AAEL012709	110676279	10418.89727	10847.2869	11110.13595	8515.889717	8099.315017	8550.810948	10792.10671	8388.671894	0.363299245	2.17E-19	2.51E-18	LOC110676279	NC_035108.1	193068139	193069131	-	993	protein_coding	None	uncharacterized LOC110676279	-	11503	11096	10890	8747	7809	8011	653.6286792	680.965151	696.605649	530.9932733	507.857128	535.431018
AAEL013724	5573954	2158.413648	2135.046376	2112.864238	1483.733386	1438.564468	1525.29133	2135.441421	1482.529728	0.526691896	2.29E-19	2.66E-18	LOC5573954	NC_035108.1	430736187	430764873	+	3651	protein_coding	AMP dependent ligase	signal transducing adapter molecule 2	SH3_1	2383	2184	2071	1524	1387	1429	36.8282801	36.45427695	36.0310258	25.16241237	24.53352803	25.97684717
AAEL002658	5564828	692.9024091	1032.330116	984.5069964	438.1102518	396.2016054	372.5169169	903.2465072	402.276258	1.165229818	2.49E-19	2.88E-18	LOC5564828	NC_035107.1	84550297	84550936	+	574	lncRNA	bestrophin 2,3,4	uncharacterized LOC5564828	-	765	1056	965	450	382	349	75.20016108	112.1139653	106.7883267	47.25848149	42.97806402	40.35334849
AAEL003145	5565755	6180.870641	6954.542088	6522.231325	4984.721087	4697.374531	4766.935675	6552.548018	4816.343765	0.44381047	2.69E-19	3.11E-18	LOC5565755	NC_035108.1	281679164	281700584	-	2721	protein_coding	None	ATP-dependent RNA helicase vasa%2C transcript variant X1	DEAD	6824	7114	6393	5120	4529	4466	141.5075802	159.3283309	149.2397536	113.4280747	107.4902708	108.9321864
AAEL021140	5565896	888.5454423	863.2078526	968.1835644	507.2343138	542.4435592	473.9183699	906.6456198	507.8654143	0.835427163	2.78E-19	3.20E-18	LOC5565896	NC_035108.1	458603992	458605906	+	1730	protein_coding	signal transducing adapter molecule (stam)	UDP-glucuronosyltransferase 1-3	UDPGT	981	883	949	521	523	444	31.99573804	31.10443292	34.8440373	18.15393439	19.52319822	17.03346139
AAEL002240	5570740	377.6997446	340.1996973	375.4389375	149.931064	146.2419538	152.6358714	364.4461265	149.6029631	1.284796889	2.88E-19	3.32E-18	LOC5570740	NC_035108.1	99558201	99914672	-	4631	protein_coding	None	zinc finger CCCH domain-containing protein 18	CBM_14	417	348	368	154	141	143	5.080781309	4.579437651	5.047558934	2.004587792	1.96625441	2.04940268
AAEL025975	5573818	1129.476215	1030.374945	1144.680674	667.8747394	676.2393893	636.1606947	1101.510611	660.0916078	0.738507447	2.95E-19	3.39E-18	LOC5573818	NC_035108.1	406586616	406802157	-	8928	protein_coding	DEAD box ATP-dependent RNA helicase	sodium-driven chloride bicarbonate exchanger%2C transcript variant X6	Band_3_cyto	1247	1054	1122	686	652	596	7.88100313	7.19439232	7.982649045	4.63179229	4.716162841	4.430554892
AAEL004978	5576918	1833.247681	2095.942963	1876.174473	1311.41002	1235.27778	1192.267611	1935.121706	1246.31847	0.634094183	3.22E-19	3.70E-18	LOC5576918	NC_035107.1	222130837	222131983	+	1081	protein_coding	glucosyl/glucuronosyl transferases	uncharacterized LOC5576918	Acetyltransf_1	2024	2144	1839	1347	1191	1117	105.6462394	120.8667306	108.0598589	75.11402652	71.15107163	68.57937495
AAEL000687	5575930	275.3494541	293.2756011	312.1856382	109.0407738	107.8664057	102.4688367	293.6035645	106.4586721	1.462302641	3.35E-19	3.85E-18	LOC5575930	NC_035108.1	203984503	204056566	-	6311	protein_coding	None	protein wech%2C transcript variant X3	NHL	304	300	306	112	104	96	2.717969829	2.896881712	3.079864479	1.069791108	1.064217845	1.009576182
AAEL025518	5574180	820.6138336	818.2389271	865.1418995	1272.466887	1336.921124	1323.555808	834.6648867	1310.981273	-0.651554902	3.70E-19	4.25E-18	LOC5574180	NC_035109.1	375635228	375648627	+	1739	protein_coding	sodium bicarbonate cotransporter	delta-aminolevulinic acid dehydratase	-	906	837	848	1307	1289	1240	29.39665014	29.33145207	30.97452328	45.30594015	47.86837816	47.32473018
AAEL010738	novel.628	259.9516228	243.4187489	216.2854749	43.81102518	56.00755678	84.32331356	239.8852822	61.38063184	1.972818188	3.89E-19	4.46E-18	-	NC_035109.1	380152699	380157589	+	4487	-	Predicted acetyltransferase [Source:UniProtKB/TrEMBL;Acc:Q1HR96]	- && - && -	-	287	249	212	45	54	79	3.609067921	3.381823713	3.001153108	0.604554677	0.777200495	1.168522462
AAEL012863	5578495	5021.504518	4785.280225	4894.989191	3666.496019	3811.625392	3668.597832	4900.591311	3715.573081	0.399540287	4.17E-19	4.78E-18	LOC5578495	NC_035107.1	11206054	11283579	+	9448	protein_coding	None	zinc finger protein 2%2C transcript variant X1	Homeobox	5544	4895	4798	3766	3675	3437	33.10949564	31.57333802	32.25735247	24.02810784	25.11960678	24.14380367
AAEL012178	5577953	32.6071722	22.48446275	22.44471909	147.9839073	129.6471222	147.2989528	25.84545135	141.6433274	-2.447822734	4.66E-19	5.33E-18	LOC5577953	NC_035107.1	131865487	131916761	+	2926	protein_coding	porphobilinogen synthase	protein spaetzle%2C transcript variant X3	-	36	23	22	152	125	138	0.694220457	0.479028334	0.477591644	3.131471097	2.758868936	3.130190781
[truncated: 12,818 more rows]
