# Supplementary material for: Chronic depletion of vertebrate lipids in Aedes aegypti cells dysregulates lipid metabolism and inhibits innate immunity without altering dengue infectivity
Source: PLoS Negl Trop Dis. 2022 Oct 24;16(10):e0010890. doi: 10.1371/journal.pntd.0010890 (PMC9632908; doi:10.1371/journal.pntd.0010890)
Supplement: S2 Table — (CSV) [file pntd.0010890.s002.csv]

name	gene_id	LD1	LD2	LD3	C1	C2	C3	LD	C	log2FoldChange	pvalue	padj	gene_name	gene_chr	gene_start	gene_end	gene_strand	gene_length	gene_biotype	g:Profiler description	gene_description	tf_family	LD1_count	LD2_count	LD3_count	C1_count	C2_count	C3_count	LD1_fpkm	LD2_fpkm	LD3_fpkm	C1_fpkm	C2_fpkm	C3_fpkm
None	novel.383	40971.81762	38975.3498	40884.07604	11845.52763	12317.51378	13142.69569	40277.08115	12435.2457	1.695678469	0	0	-	NC_035108.1	64862355	64863797	-	1443	-	None	- && - && -	-	45235	39869	40074	12167	11876	12313	1768.794958	1683.746474	1764.02495	508.2721552	531.4950643	566.322207
AAEL010691	5573705	16299.05732	16302.21308	15737.82894	4931.174279	4754.419265	4804.294105	16113.03311	4829.96255	1.738063872	0	0	LOC5573705	NC_035108.1	176242019	176262142	+	2109	protein_coding	ribonucleoside-diphosphate reductase small chain	ribonucleoside-diphosphate reductase subunit M2%2C transcript variant X2	-	17995	16676	15426	5065	4584	4501	481.4425818	481.8623499	464.6063145	144.7711457	140.3664794	141.6440959
AAEL019935	5570891	14008.40348	13226.72961	13091.39252	3592.504065	3672.643677	3438.042949	13442.1752	3567.73023	1.913665832	0	0	LOC5570891	NC_035109.1	173036667	173096234	-	3295	protein_coding	None	transforming growth factor-beta-induced protein ig-h3%2C transcript variant X1	-	15466	13530	12832	3690	3541	3221	264.8450224	250.236159	247.3701502	67.50719899	69.40102518	64.878582
AAEL004022	5563952	17262.78041	17816.49277	18137.37345	1559.672496	1617.996085	1508.213191	17738.88221	1561.960591	3.505239371	0	0	LOC5563952	NC_035109.1	165968540	165970751	-	2154	protein_coding	None	carboxylesterase 1F	COesterase	19059	18225	17778	1602	1560	1413	499.2563981	515.6197282	524.2586002	44.83280938	46.77074388	43.53740164
AAEL004209	5564333	11413.41602	10518.81823	10569.42226	2073.721859	2031.829699	2039.770281	10833.8855	2048.440613	2.402990575	0	0	LOC5564333	NC_035109.1	292661816	293022264	+	3622	protein_coding	opioid-binding protein/cell adhesion molecule, putative	igLON family member 5%2C transcript variant X2	I-set	12601	10760	10360	2130	1959	1911	196.3024833	181.0387377	181.6852497	35.44951508	34.92861522	35.01694745
AAEL022136	5577147	8029.516153	7581.174289	7201.694184	1701.814934	1664.669049	1652.309992	7604.128209	1672.931325	2.184445471	0	0	LOC5577147	NC_035108.1	192362854	192771340	-	4516	protein_coding	None	uncharacterized LOC5577147%2C transcript variant X8	Lectin_C	8865	7755	7059	1748	1605	1548	110.7628278	104.6491142	99.28819358	23.33278807	22.95178576	22.75008725
AAEL025503	5576072	7704.350186	7259.548713	7213.936758	1707.656404	1817.134064	1696.072725	7392.611886	1740.287731	2.086992836	0	0	LOC5576072	NC_035107.1	59556793	59593868	+	3253	protein_coding	None	anoctamin-1	-	8506	7426	7071	1754	1752	1589	147.5402596	139.1164764	138.0718471	32.50309125	34.78126846	32.41946751
AAEL007206	5568900	6173.624602	6250.680645	6619.151703	995.9706391	1066.217933	1101.539995	6347.818983	1054.576189	2.590301102	0	0	LOC5568900	NC_035108.1	77402517	77413643	-	2785	protein_coding	None	rhythmically expressed gene 5 protein	-	6816	6394	6488	1023	1028	1032	138.0936187	139.91205	147.9769264	22.14264899	23.837642	24.59351143
AAEL003893	5579175	6032.326856	5728.650075	5622.402132	1267.598995	1318.251938	1321.42104	5794.459688	1302.423991	2.154043325	0	0	LOC5579175	NC_035109.1	84682959	84711491	-	4056	protein_coding	DNA repair protein xp-c / rad4	DNA repair protein complementing XP-C cells homolog	-	6660	5860	5511	1302	1271	1238	92.65001863	88.04553915	86.3059675	19.35049946	20.23685324	20.257635
AAEL013344	5573688	5531.444461	5527.267496	5054.142653	610.4336175	651.3471418	630.8237761	5370.951537	630.8681785	3.090432961	0	0	LOC5573688	NC_035108.1	135754356	135755356	-	1001	protein_coding	lethal(2)essential for life protein, l2efl	protein lethal(2)essential for life	-	6107	5654	4954	627	628	591	344.2413773	344.2147007	314.3621754	37.75831495	40.51547587	39.18496352
AAEL026147	5571592	4982.557062	4781.369883	4715.431438	389.431335	484.3616485	513.4115674	4826.452795	462.4015169	3.386728831	0	0	LOC5571592	NC_035109.1	175333465	175979903	+	9240	protein_coding	None	protein slit	EGF	5501	4891	4622	400	467	481	33.59223516	32.25769855	31.77359318	2.609559247	3.263925876	3.454929172
AAEL007226	5568942	4332.225128	4043.292954	4104.32295	594.8563641	622.3061865	640.4302296	4159.947011	619.1975934	2.749080119	0	0	LOC5568942	NC_035108.1	421396253	421414826	+	4331	protein_coding	nidogen	nidogen-2	EGF_CA	4783	4136	4023	611	600	600	62.3133967	58.19692444	59.00247228	8.504174595	8.946608735	9.194521021
AAEL006389	5567942	2861.27936	2791.006137	2912.712409	461.4761319	460.506578	407.7405795	2854.999302	443.2410965	2.686107477	0	0	LOC5567942	NC_035109.1	231067194	231076200	-	2045	protein_coding	cathepsin l	digestive cysteine proteinase 1%2C transcript variant X2	Peptidase_C1	3159	2855	2855	474	444	382	87.16166981	85.07862997	88.67907634	13.97217996	14.02119521	12.39755644
AAEL011369	5574739	4592.176751	4439.215015	4575.662051	1175.109053	1177.195869	1109.011681	4535.684606	1153.772201	1.974586643	3.74E-299	1.88E-296	LOC5574739	NC_035108.1	266244207	266267227	-	3957	protein_coding	endothelin-converting enzyme	endothelin-converting enzyme homolog%2C transcript variant X1	-	5070	4541	4485	1207	1135	1039	72.29547861	69.93476811	71.99540147	18.38740158	18.52359126	17.42671548
AAEL026440	5569753	13773.81299	13595.27928	13429.08352	4860.10306	5159.955463	4820.304861	13599.39193	4946.787795	1.459055999	1.68E-298	7.51E-296	LOC5569753	NC_035107.1	63466198	63482637	-	3695	protein_coding	None	branched-chain-amino-acid aminotransferase%2C cytosolic	-	15207	13907	13163	4992	4975	4516	232.2193106	229.3647634	226.2813699	81.44028322	86.95088773	81.1158146
AAEL012826	5576838	9771.282601	10009.49627	9640.006849	3616.843523	3593.818227	3584.274518	9806.928572	3598.312089	1.446453682	6.12E-295	2.64E-292	LOC5576838	NC_035107.1	242520139	242527087	+	2352	protein_coding	replication factor a 1, rfa1	replication protein A 70 kDa DNA-binding subunit	tRNA_anti	10788	10239	9449	3715	3465	3358	258.8051109	265.2942964	255.1860281	95.21396307	95.13959526	94.75658878
CYP6AG6	5568652	3389.334399	3541.791676	3403.435586	596.8035208	695.9457519	654.3062179	3444.853887	649.0184968	2.409141039	4.28E-292	1.72E-289	LOC5568652	NC_035109.1	171433002	171434910	+	1769	protein_coding	cytochrome P450	probable cytochrome P450 28a5	p450	3742	3623	3336	613	671	613	119.3562536	124.8096567	119.7861398	20.88871781	24.49571188	22.99845623
AAEL005749	5567015	4618.44364	4496.89255	4635.854707	1268.572574	1216.608595	1162.380867	4583.730299	1215.854012	1.91387871	2.22E-278	8.62E-276	LOC5567015	NC_035108.1	436191252	436213341	+	3297	protein_coding	lysosomal alpha-mannosidase (mannosidase alpha class 2b member 1)	lysosomal alpha-mannosidase	-	5099	4600	4544	1303	1173	1089	87.2640355	85.02498658	87.54427214	23.82344757	22.97600108	21.92173765
GPRDMS	5567691	6069.462802	5857.691339	6026.407076	1585.959112	1511.166856	1738.768073	5984.520406	1611.96468	1.892877275	1.32E-268	4.84E-266	LOC5567691	NC_035108.1	221829636	221942329	+	4061	protein_coding	GPCR Myosuppressin Family	sex peptide receptor%2C transcript variant X1	-	6701	5992	5907	1629	1457	1629	93.10561145	89.91797188	92.39369635	24.18060909	23.16978161	26.62282505
AAEL003154	5577411	4249.801443	4111.723928	4111.464451	1254.942477	1220.757302	1233.895576	4157.663274	1236.531785	1.749441256	6.10E-242	2.10E-239	LOC5577411	NC_035107.1	192935088	192956445	-	1822	protein_coding	aldo-keto reductase	alcohol dehydrogenase [NADP(+)]	Aldo_ket_red	4692	4206	4030	1289	1177	1156	145.3044313	140.6787767	140.4963476	42.64652864	41.71799889	42.10905593
AAEL011302	5574667	6903.662958	7190.140154	7099.672734	2612.110679	2465.369675	2529.699407	7064.491948	2535.726587	1.47784933	7.27E-239	2.37E-236	LOC5574667	NC_035109.1	140265027	140288390	+	2973	protein_coding	Annexin [Source:UniProtKB/TrEMBL;Acc:Q16QE7]	annexin B9%2C transcript variant X9	-	7622	7355	6959	2683	2377	2370	144.6582688	150.7632377	148.6826483	54.40075221	51.6332724	52.90777284
AAEL000871	5567186	2177.434499	2252.356617	2009.822573	339.7788397	285.2236688	305.2717428	2146.537896	310.0914171	2.78992898	7.95E-232	2.40E-229	LOC5567186	NC_035109.1	335398009	335412477	-	1690	protein_coding	Fatty acyl-CoA reductase [Source:UniProtKB/TrEMBL;Acc:Q17MY8]	fatty acyl-CoA reductase wat	NAD_binding_4	2404	2304	1970	349	275	286	80.26329542	83.08133333	74.04366074	12.44852408	10.50851545	11.23169682
AAEL021795	110675609	9879.06742	10935.26958	10235.81212	3674.284645	3624.933536	3459.390623	10350.04971	3586.202935	1.528813252	2.29E-231	6.75E-229	LOC110675609	NC_035108.1	64822152	64823541	-	1390	protein_coding	None	uncharacterized LOC110675609	-	10907	11186	10033	3774	3495	3241	442.7511939	490.4194684	458.4841988	163.6689276	162.3782131	154.7498633
AAEL000488	5578454	3865.761415	3468.472776	3655.428568	921.0051072	921.013156	953.1736583	3663.22092	931.7306405	1.975593376	5.28E-226	1.52E-223	LOC5578454	NC_035109.1	161731973	161873280	+	4186	protein_coding	None	interleukin-1 receptor accessory protein-like 1%2C transcript variant X1	-	4268	3548	3583	946	888	893	57.53000541	51.65258662	54.36957584	13.62294658	13.69963889	14.15853368
CYP9AE1	5578920	3690.044987	3618.043332	3602.377414	911.2693238	1007.098845	1015.081914	3636.821911	977.8166942	1.896060612	3.35E-224	9.39E-222	LOC5578920	NC_035107.1	249121707	249123454	-	1748	protein_coding	cytochrome P450	cytochrome P450 9e2	p450	4074	3701	3531	936	971	951	131.5069861	129.0284096	128.3112246	32.27851614	35.87345282	36.1081412
AAEL003982	5573643	1767.127582	1624.74683	1557.867548	201.5307158	197.0636257	181.4552317	1649.913987	193.3498578	3.092362834	1.58E-219	4.24E-217	LOC5573643	NC_035108.1	279372518	280797969	-	5858	protein_coding	None	neural cell adhesion molecule 1-B	V-set	1951	1662	1527	207	190	170	18.79217855	17.28977492	16.55762454	2.130100623	2.094592825	1.926041309
AAEL021846	23687858	1745.389467	1772.362216	1781.294524	240.4738493	217.8071653	276.4523824	1766.348736	244.9111323	2.851614086	4.11E-216	1.08E-213	LOC23687858	NC_035108.1	367265544	367512413	+	2860	protein_coding	Tetraspanin [Source:UniProtKB/TrEMBL;Acc:A0A0P6IVF7]	CD63 antigen	Tetraspannin	1927	1813	1746	247	210	259	38.01761862	38.63131205	38.77810363	5.206070698	4.741859039	6.010350158
AAEL021679	5564933	5468.041626	4715.871666	4723.593154	1049.517448	1210.385533	1096.203076	4969.168815	1118.702019	2.151860984	2.54E-215	6.39E-213	LOC5564933	NC_035108.1	450913775	451567079	+	10757	protein_coding	None	protein sickie%2C transcript variant X1	CH	6037	4824	4630	1078	1167	1027	31.66643952	27.32900487	27.33997941	6.04097076	7.00607957	6.336439876
AAEL005666	5566822	4325.884845	4063.822246	4079.837802	1301.674237	1293.359691	1260.580169	4156.514964	1285.204699	1.693393513	1.41E-213	3.46E-211	LOC5566822	NC_035108.1	131780299	131907881	+	4932	protein_coding	matrix metalloproteinase	matrix metalloproteinase-14%2C transcript variant X14	Hemopexin	4776	4157	3999	1337	1247	1181	54.63997328	51.36468678	51.50349451	16.34133303	16.328217	15.8925239
AAEL010941	5580108	1229.109241	1225.892013	1210.994616	96.3842554	89.19722006	105.6709879	1221.998623	97.08415445	3.654928866	1.10E-208	2.59E-206	LOC5580108	NC_035107.1	140197184	140238538	-	6187	protein_coding	Protein tweety homolog [Source:UniProtKB/TrEMBL;Acc:Q16RK1]	protein tweety%2C transcript variant X2	-	1357	1254	1187	99	86	99	12.37567682	12.35165373	12.18649918	0.964571043	0.897663803	1.061991699
AAEL011314	5574682	13811.85469	14394.94409	14060.5963	6490.846775	6212.690095	6230.31875	14089.13169	6311.285207	1.158373088	7.72E-208	1.79E-205	LOC5574682	NC_035108.1	331548475	331559372	-	1644	protein_coding	Epoxide hydrolase [Source:UniProtKB/TrEMBL;Acc:Q16QD6]	juvenile hormone epoxide hydrolase 1	EHN	15249	14725	13782	6667	5990	5837	523.3699451	545.8347458	532.4989958	244.4599864	235.2991656	235.6426638
AAEL024519	5577442	2068.743925	2022.624062	1865.972328	306.6771763	339.1568716	275.3849987	1985.780105	307.0730155	2.692715818	8.23E-207	1.87E-204	LOC5577442	NC_035107.1	36288222	36657229	+	3610	protein_coding	None	uncharacterized LOC5577442	-	2284	2069	1829	315	327	258	35.69917056	34.92697524	32.18213589	5.259960627	5.849731448	4.743277655
AAEL000549	5563695	2967.25267	3257.314343	2995.349784	712.659343	699.0572828	780.2574964	3073.305599	730.6580407	2.0730579	1.72E-205	3.85E-203	LOC5563695	NC_035109.1	388129394	388216451	+	3651	protein_coding	fibulin 1 and	fibulin-1%2C transcript variant X1	EGF_CA	3276	3332	2936	732	674	731	50.62922602	55.61614047	51.08019882	12.08588311	11.92184419	13.28836619
AAEL007682	5569496	5771.469479	5495.007179	5571.391407	1978.311182	2070.205247	2107.015455	5612.622688	2051.843961	1.452280345	3.99E-198	8.60E-196	LOC5569496	NC_035108.1	250118232	250623778	+	7315	protein_coding	None	protein bunched%2C class 2/F/G isoform%2C transcript variant X1	-	6372	5621	5461	2032	1996	1974	49.15080835	46.8281437	47.42050851	16.74512965	17.62144767	17.91013508
AAEL010294	5573102	1938.315236	1767.474289	1774.153023	308.6243329	327.7479249	304.204359	1826.647516	313.525539	2.542964583	2.19E-197	4.63E-195	LOC5573102	NC_035108.1	341160180	341232425	+	3865	protein_coding	membrane-associated guanylate kinase (maguk)	MAGUK p55 subfamily member 7%2C transcript variant X3	PDZ	2140	1808	1739	317	316	285	31.24161695	28.50733474	28.57975125	4.944118887	5.279988326	4.893971153
AAEL026843	110679374	13432.34343	12907.0592	12901.63262	5995.295402	5791.596242	6048.863518	13080.34509	5945.251721	1.137682083	4.79E-195	9.96E-193	LOC110679374	NC_035109.1	31459419	31462927	-	3509	protein_coding	None	uncharacterized LOC110679374	-	14830	13203	12646	6158	5584	5667	238.4662987	229.2962449	228.9170655	105.7877689	102.7678852	107.1854629
AAEL019650	110674010	6164.567054	5839.117218	5873.3749	2171.079692	2273.491935	2111.28499	5959.019724	2185.285539	1.447344045	4.46E-194	9.11E-192	LOC110674010	NC_035108.1	431897403	431909914	-	1339	protein_coding	None	von Willebrand factor D and EGF domain-containing protein-like	-	6806	5973	5757	2230	2192	1978	286.8009568	271.8439207	273.1014545	100.3929989	105.7195609	98.04190781
AAEL026175	110680285	2818.708885	2558.340827	2710.709937	367.0390332	477.1014096	501.6703465	2695.919883	448.6035964	2.589878194	6.16E-190	1.22E-187	LOC110680285	NW_018734587.1	131999	149731	-	11730	protein_coding	None	uncharacterized LOC110680285	DUF1081	3112	2617	2657	377	460	470	14.96962098	13.59607019	14.38804883	1.937414204	2.532533492	2.659291156
AAEL026712	110676128	1018.974131	1058.72492	1101.831664	33.10166347	34.22684026	41.62796492	1059.843572	36.31882288	4.870621181	2.57E-186	5.00E-184	LOC110676128	NC_035108.1	152826819	152853081	-	1242	protein_coding	None	uncharacterized LOC110676128%2C transcript variant X1	-	1125	1083	1080	34	33	39	51.10932611	53.13914328	55.23451187	1.650199543	1.7158832	2.084054416
AAEL009745	5572370	1322.401983	1175.057575	1181.408396	117.8029788	129.6471222	96.06453444	1226.289318	114.5048785	3.419359567	6.72E-178	1.27E-175	LOC5572370	NC_035108.1	443609088	444054361	-	5968	protein_coding	nitric oxide synthase	nitric oxide synthase%2C transcript variant X1	NAD_binding_1	1460	1202	1158	121	125	90	13.80362872	12.27392148	12.32503342	1.222181476	1.352622404	1.000874762
AAEL010778	5573844	2830.483697	2714.754481	2569.920336	735.0516447	642.012549	683.1255782	2705.052838	686.729924	1.977371382	1.04E-173	1.89E-171	LOC5573844	NC_035108.1	305340218	305482412	-	2200	protein_coding	None	protein rolling stone%2C transcript variant X4	-	3125	2777	2519	755	619	640	80.14871595	76.92382771	72.73004351	20.68728093	18.17035223	19.30737966
AAEL026410	5568574	1355.91491	1310.941937	1182.42861	142.1424373	152.4650157	168.6466271	1283.095153	154.4180267	3.057314842	6.46E-171	1.15E-168	LOC5568574	NC_035109.1	405333696	405635247	+	5268	protein_coding	None	putative polypeptide N-acetylgalactosaminyltransferase 9%2C transcript variant X1	Glycos_transf_2	1497	1341	1159	146	147	158	16.0341249	15.51281806	13.97481381	1.670652908	1.802050455	1.990569585
AAEL010558	5573532	2691.903216	2760.700992	2717.851439	862.5904069	818.3326352	816.5485427	2723.485215	832.4905283	1.709363175	3.41E-169	5.97E-167	LOC5573532	NC_035107.1	50513229	50536519	+	1356	protein_coding	None	uncharacterized LOC5573532	-	2972	2824	2664	886	789	765	123.6682866	126.9149229	124.7908928	39.38702455	37.57618555	37.44275438
AAEL003684	5578760	2419.271026	2419.523709	2375.059366	706.8178729	715.6521144	698.0689502	2404.618034	706.8463125	1.766346605	7.09E-166	1.22E-163	LOC5578760	NC_035108.1	317087631	317097001	-	2384	protein_coding	ku P80 DNA helicase	X-ray repair cross-complementing protein 5	-	2671	2475	2328	726	690	654	63.21743418	63.26691233	62.02761543	18.35732983	18.69124446	18.2069643
AAEL014316	5564096	1321.496229	1375.462569	1295.67242	176.2176791	222.9930501	196.3986037	1330.877073	198.5364443	2.746703472	1.56E-161	2.57E-159	LOC5564096	NC_035108.1	51704272	51754103	-	5165	protein_coding	None	uncharacterized LOC5564096%2C transcript variant X1	DUF229	1459	1407	1270	181	215	184	15.93874763	16.60089333	15.61858753	2.112454631	2.688211979	2.364359658
AAEL007892	5569755	1940.126746	1881.851774	1768.031736	440.0574085	404.4990212	410.9427306	1863.336752	418.4997201	2.154155445	2.29E-161	3.73E-159	LOC5569755	NC_035107.1	63402714	63439106	-	2461	protein_coding	xaa-pro aminopeptidase	xaa-Pro aminopeptidase ApepP	Peptidase_M24	2142	1925	1733	452	390	385	49.11080816	47.6679865	44.72963041	11.0714872	10.23406972	10.38281604
AAEL019716	5564518	27458.86201	26398.71444	27883.48261	12145.38976	11815.52013	13142.69569	27247.01969	12367.86853	1.139585742	9.87E-161	1.59E-158	LOC5564518	NC_035109.1	64425951	64592823	-	3099	protein_coding	None	microtubule-associated protein Jupiter%2C transcript variant X4	-	30316	27004	27331	12475	11392	12313	551.9751806	531.0240744	560.1989708	242.6599587	237.3962083	263.6989173
None	novel.801	1322.401983	1279.659206	1271.187272	182.0591491	225.0674041	198.5333712	1291.082821	201.8866415	2.678629644	1.00E-156	1.57E-154	-	NW_018735296.1	25032	26579	-	1548	-	None	- && - && -	-	1460	1309	1246	187	217	186	53.21709057	51.53192639	51.12760469	7.281985194	9.052825633	7.974583894
AAEL011815	5575412	4374.795603	4461.699478	4337.952071	1774.833309	1682.301057	1771.856968	4391.482384	1742.997112	1.333059522	6.61E-156	1.02E-153	LOC5575412	NC_035109.1	113276789	113285804	-	3455	protein_coding	Poly [ADP-ribose] polymerase [Source:UniProtKB/TrEMBL;Acc:Q16NZ4]	poly [ADP-ribose] polymerase	WGR	4830	4564	4252	1823	1622	1660	78.88025523	80.50174075	78.17242147	31.80663743	30.31783438	31.88791177
AAEL025762	5567941	7784.962362	7295.71937	7567.951191	3440.625844	3310.668912	3340.911031	7549.544308	3364.068596	1.166126463	8.17E-156	1.25E-153	LOC5567941	NC_035109.1	230709272	230838005	+	10386	protein_coding	None	A-kinase anchor protein 9%2C transcript variant X1	-	8595	7463	7418	3534	3192	3130	46.69461413	43.7897848	45.36771138	20.51149749	19.84768883	20.0014768
AAEL009295	5571779	4013.399444	3922.072372	3827.844819	1388.322709	1511.166856	1390.800982	3921.105545	1430.096849	1.455462908	9.49E-153	1.41E-150	LOC5571779	NC_035108.1	17195870	17253450	+	2318	protein_coding	lachesin	lachesin	I-set	4431	4012	3752	1426	1457	1303	107.8592874	105.4763713	102.8153028	37.08388582	40.59209798	37.30757558
AAEL006711	5568284	3774.280182	3713.846695	3697.257363	1407.794276	1393.965858	1472.989528	3728.461413	1424.916554	1.388059932	6.59E-152	9.69E-150	LOC5568284	NC_035107.1	166930185	166992918	-	2892	protein_coding	None	BCL2/adenovirus E1B 19 kDa protein-interacting protein 3%2C transcript variant X6	-	4167	3799	3624	1446	1344	1380	81.30072903	80.05319919	79.5972862	30.1404093	30.01209815	31.66991087
AAEL009691	5572254	6023.269308	5572.236421	5568.330763	2200.287042	2268.30605	2354.648477	5721.278831	2274.413856	1.3314136	1.63E-150	2.34E-148	LOC5572254	NC_035109.1	209762647	209831733	+	4484	protein_coding	carboxylase:pyruvate/acetyl-coa/propionyl-coa	pyruvate carboxylase%2C mitochondrial%2C transcript variant X3	CPSase_L_D2	6650	5700	5458	2260	2187	2206	83.68069326	77.46703595	77.3172303	30.38239297	31.49767932	32.65171128
AAEL005651	5566800	7787.679626	7586.062215	7696.498219	3744.382286	3659.160376	3587.476669	7690.08002	3663.67311	1.06954934	7.06E-150	1.00E-147	LOC5566800	NC_035108.1	381786633	381814263	+	2923	protein_coding	ethanolamine-phosphate cytidylyltransferase	ethanolamine-phosphate cytidylyltransferase%2C transcript variant X1	CTP_transf_2	8598	7760	7544	3846	3528	3361	165.9731565	161.7858718	163.9386012	79.31578117	77.94623438	76.31426759
AAEL003726	5578868	2358.585455	2344.249638	2400.564728	624.0637143	643.049726	730.0904617	2367.799941	665.734634	1.8316577	1.89E-146	2.59E-144	LOC5578868	NC_035108.1	197933871	197937373	+	3442	protein_coding	ANK_REP_REGION domain-containing protein [Source:UniProtKB/TrEMBL;Acc:A0A1S4F5J5]	uncharacterized LOC5578868	-	2604	2398	2353	641	620	684	42.68736446	42.45667705	43.42295973	11.22603275	11.63258411	13.18898211
CLIPB46	5565977	3990.755575	4104.88083	4050.251581	1529.491568	1609.698669	1430.294179	4048.629329	1523.161472	1.410030271	1.97E-143	2.67E-141	LOC5565977	NC_035109.1	82887794	82897028	-	1237	protein_coding	Clip-Domain Serine Protease family B.	serine protease easter	Trypsin	4406	4199	3970	1571	1552	1340	200.9759181	206.8634972	203.8586612	76.55712695	81.0246932	71.89540626
AAEL023591	110679583	10778.48192	10473.8493	10875.48661	5140.493621	4872.65744	5311.301371	10709.27261	5108.150811	1.068035876	1.18E-141	1.55E-139	LOC110679583	NC_035109.1	363692197	363696042	-	3846	protein_coding	None	myb-like protein V	-	11900	10714	10660	5280	4698	4976	174.5849929	169.7657395	176.0582114	82.75681806	78.8858502	85.86914431
AAEL019726	5574086	1170.23518	1207.317891	1187.529683	210.2929209	201.2123336	227.3527315	1188.360918	212.952662	2.480985175	2.35E-140	2.99E-138	LOC5574086	NC_035108.1	31586446	32566652	-	10087	protein_coding	None	collagen alpha-1(XVIII) chain%2C transcript variant X4	Collagen	1292	1235	1164	216	194	213	7.227194138	7.461267737	7.329921443	1.290835414	1.242038583	1.40146942
AAEL027879	5578976	1880.34693	1707.841584	1780.27431	441.0309868	451.1719852	468.5814513	1789.487608	453.5948078	1.980914276	3.90E-140	4.85E-138	LOC5578976	NC_035109.1	291194504	291491025	+	8699	protein_coding	None	putative uncharacterized protein DDB_G0277255%2C transcript variant X7	-	2076	1747	1745	453	435	439	13.46564766	12.2385865	12.74190789	3.139120684	3.229351393	3.349355399
AAEL010529	5573484	851.4094962	793.7992937	859.0206124	52.57323022	68.45368051	75.78424383	834.7431341	65.60371819	3.675175517	6.49E-139	7.99E-137	LOC5573484	NC_035108.1	26413070	26428710	-	2078	protein_coding	None	uncharacterized LOC5573484	-	940	812	842	54	66	71	25.52416471	23.8132227	25.73800666	1.56648903	2.051132756	2.267664749
AAEL001803	5572437	6299.524517	5748.201782	6149.853031	2430.05153	2416.622357	2606.551034	6065.859776	2484.408307	1.288180561	3.05E-138	3.71E-136	LOC5572437	NC_035108.1	374808210	374858347	+	8337	protein_coding	None	chondroitin sulfate proteoglycan 4%2C transcript variant X1	Laminin_G_2	6955	5880	6028	2496	2330	2442	47.07133992	42.980871	45.92739393	18.04736995	18.04851595	19.4402525
GlcAT-P	5567681	770.7973205	864.1854379	750.877875	23.3658801	38.37554816	37.35843006	795.2868778	33.03328611	4.598055571	1.23E-137	1.48E-135	LOC5567681	NC_035109.1	62931654	63116730	+	3800	protein_coding	beta-1,3-glucuronyltransferase s, p	galactosylgalactosylxylosylprotein 3-beta-glucuronosyltransferase P	-	851	884	736	24	37	35	12.63616219	14.17673939	12.30276075	0.38072096	0.628801408	0.611294504
AAEL003047	5576886	782.5721327	808.4630737	746.797017	30.18092846	29.04095537	16.01075574	779.2774078	25.07754652	4.948447702	4.67E-136	5.58E-134	LOC5576886	NC_035107.1	129670403	129961751	+	4547	protein_coding	netrin	netrin-B%2C transcript variant X2	NTR	864	827	732	31	28	15	10.72156089	11.08378883	10.22573391	0.410975451	0.397675151	0.218943647
AAEL026043	5575639	1081.471211	979.5405077	993.688927	147.9839073	154.5393696	131.2881971	1018.233549	144.6038247	2.815177979	7.60E-134	8.73E-132	LOC5575639	NC_035107.1	108809705	108938070	-	4189	protein_coding	None	5-hydroxytryptamine receptor 2B%2C transcript variant X8	7tm_1	1194	1002	974	152	149	123	16.08285678	14.57689578	14.76919951	2.187320226	2.297054429	1.948770938
AAEL011200	5574528	5571.297671	6112.841112	5643.826637	2457.311724	2373.060924	2261.786094	5775.988473	2364.052914	1.288367731	6.80E-133	7.74E-131	LOC5574528	NC_035107.1	3487478	3491509	-	770	protein_coding	None	uncharacterized LOC5574528	-	6151	6253	5532	2524	2288	2119	450.7380588	494.8862541	456.3518411	197.5958262	191.8936806	182.6443638
AAEL000166	5570006	2053.346094	1808.532873	2007.782144	427.4008901	514.4397808	460.0423816	1956.553704	467.2943508	2.066919285	4.38E-132	4.94E-130	LOC5570006	NC_035109.1	109173038	109418842	+	6123	protein_coding	None	protein TIC 214%2C transcript variant X4	-	2267	1850	1968	439	496	431	20.89086818	18.41260161	20.41593129	4.321946655	5.231338169	4.67174419
AAEL000647	5565454	3873.007453	3781.300084	3727.863798	1596.668473	1615.921731	1613.884179	3794.057111	1608.824794	1.237985653	1.63E-129	1.79E-127	LOC5565454	NC_035109.1	395239027	395241176	-	1959	protein_coding	None	maltase A1	-	4276	3868	3654	1640	1558	1512	123.1607964	120.3260657	118.4792968	50.46479965	51.36039975	51.22516884
AAEL005895	5567168	1201.030843	1240.555793	1095.710377	213.2136559	224.0302271	189.9943014	1179.099004	209.0793948	2.494941876	4.24E-127	4.57E-125	LOC5567168	NC_035109.1	174932735	175252046	+	6408	protein_coding	None	beta-amyloid-like protein%2C transcript variant X1	-	1326	1269	1074	219	216	178	11.67589684	12.0683197	10.64609014	2.060159063	2.176840586	1.843586599
None	5572108	3531.5379	3325.745317	3540.144329	1022.257254	1061.032048	1243.502029	3465.809182	1108.930444	1.645049152	1.80E-126	1.93E-124	LOC5572108	NC_035108.1	180600830	180653079	-	2555	protein_coding	None	uncharacterized LOC5572108%2C transcript variant X3	-	3899	3402	3470	1050	1023	1165	86.10563202	81.14300599	86.26744408	24.77293915	25.8571174	30.26223952
AAEL007902	5569758	3118.513719	3090.14725	3311.61628	1123.509401	1040.288508	1190.132843	3173.42575	1117.976918	1.505184838	1.02E-125	1.06E-123	LOC5569758	NC_035108.1	474010055	474038395	+	2915	protein_coding	None	uncharacterized LOC5569758	-	3443	3161	3246	1154	1003	1115	66.64501833	66.08358942	70.73238744	23.86417313	22.22070081	25.38647207
AAEL001959	5573190	1725.462862	1927.798285	1829.244606	484.842012	524.8115506	510.2094162	1827.501917	506.6209929	1.851150864	5.53E-124	5.60E-122	LOC5573190	NC_035108.1	426666151	426684601	+	1870	protein_coding	None	uncharacterized LOC5573190	-	1905	1972	1793	498	506	478	57.48077323	64.26477504	60.90417206	16.05339447	17.4744811	16.96494021
AAEL005663	5566804	2945.514555	3150.757541	3106.553165	1175.109053	1048.585924	1080.192321	3067.60842	1101.295766	1.477012788	5.57E-124	5.60E-122	LOC5566804	NC_035108.1	381882668	381886081	+	1207	protein_coding	centrin	caltractin	-	3252	3223	3045	1207	1011	1012	152.0241189	162.727414	160.2464391	60.28081861	54.09277523	55.6466835
AAEL000288	5573780	686.5621257	749.8079535	699.8671498	33.10166347	18.66918559	18.14552317	712.0790763	23.30545741	4.919913851	6.06E-124	6.05E-122	LOC5573780	NC_035108.1	74990331	75332133	+	3288	protein_coding	None	protein FAM133A%2C transcript variant X1	-	758	767	686	34	18	17	13.00788309	14.21579796	13.25258711	0.623341798	0.353537978	0.343149331
AAEL010644	5573651	5106.645468	4843.935345	4963.343562	1751.467429	1937.446594	2066.454874	4971.308125	1918.456299	1.374523959	2.51E-123	2.48E-121	LOC5573651	NC_035108.1	279113973	279130244	-	2957	protein_coding	ribonucleoside-diphosphate reductase large chain	ribonucleoside-diphosphate reductase large subunit	Ribonuc_red_lgC	5638	4955	4865	1799	1868	1936	107.5828327	102.1174642	104.5056765	36.67405907	40.79631396	43.45303064
AAEL023255	5576242	2797.876525	2558.340827	2547.475617	896.6656487	814.1839273	896.6023214	2634.564323	869.1506325	1.600089998	2.30E-122	2.22E-120	LOC5576242	NC_035109.1	233490151	233628635	-	5887	protein_coding	Ribonucleoside-diphosphate reductase [Source:UniProtKB/TrEMBL;Acc:Q8WRS8]	oxidative stress-induced growth inhibitor 2%2C transcript variant X1	-	3089	2617	2497	921	785	840	29.60691117	27.09052206	26.94218831	9.430717503	8.611345198	9.470028666
AAEL002835	5577660	995.4245067	898.4009247	1018.174075	113.9086655	150.3906617	111.0079065	970.6665022	125.1024112	2.956494303	4.24E-122	4.06E-120	LOC5577660	NC_035107.1	290908071	290926042	-	1440	protein_coding	None	melanization protease 1	Trypsin	1099	919	998	117	145	104	43.06301454	38.89203848	44.02267311	4.897816512	6.502807353	4.793325158
CLIPB13A	5564263	4545.983257	4520.354598	4259.395555	1879.979769	1962.338841	1963.986037	4441.911137	1935.434883	1.199013681	3.81E-121	3.62E-119	LOC5564263	NC_035108.1	146101810	146108141	-	2962	protein_coding	Clip-Domain Serine Protease family B.	T-box transcription factor TBX6	T-box	5019	4624	4175	1931	1892	1840	95.60957102	95.13502985	89.5323093	39.29853502	41.25071265	41.22862131
AAEL004174	5571086	4228.969083	4994.483487	4984.768067	1649.241704	1711.342013	1676.859818	4736.073546	1679.147845	1.495695842	3.13E-120	2.93E-118	LOC5571086	NC_035109.1	132519746	132533473	+	666	lncRNA	T-box transcription factor tbx6	uncharacterized LOC5571086	-	4669	5109	4886	1694	1650	1571	395.5659246	467.4868091	466.0018	153.326887	159.9945146	156.5553809
AAEL026403	5579115	2630.31189	3000.209399	2903.530479	977.4726507	967.6861199	993.7342395	2844.683923	979.6310034	1.537656846	3.31E-119	3.07E-117	LOC5579115	NC_035109.1	342858078	342859960	-	1060	protein_coding	None	uncharacterized LOC5579115	-	2904	3069	2846	1004	933	931	154.5823748	176.4406751	170.5443716	57.09617159	56.8422364	58.29212119
AAEL003864	5575043	18961.97639	17087.21411	17909.86562	8509.074669	9144.78941	9037.537923	17986.35204	8897.134001	1.015690009	7.06E-116	6.45E-114	LOC5575043	NC_035109.1	192452881	192875409	-	15647	protein_coding	None	basement membrane-specific heparan sulfate proteoglycan core protein%2C transcript variant X2	Laminin_G_2	20935	17479	17555	8740	8817	8467	75.4937695	68.07586797	71.26529906	33.67126955	36.39025813	35.91406138
AAEL018219	5571671	2001.718071	2175.127375	2001.660857	633.7994976	687.648336	659.6431365	2059.502101	660.3636567	1.641337059	8.31E-115	7.49E-113	LOC5571671	NC_035108.1	298787901	298788694	+	715	protein_coding	None	mite group 2 allergen Gly d 2.02	-	2210	2225	1962	651	663	618	174.4036059	189.6407486	174.3015792	54.88505303	59.88290558	57.36519533
AAEL001650	5568054	5751.542873	6346.484008	6384.502367	2742.570176	2777.559946	2801.882254	6160.843083	2774.004125	1.15096447	1.27E-114	1.14E-112	LOC5568054	NC_035109.1	15233922	15235118	-	1129	protein_coding	ML domain-containing protein [Source:UniProtKB/TrEMBL;Acc:A0A1S4EZF1]	uncharacterized LOC5568054	-	6350	6492	6258	2817	2678	2625	317.3576792	350.4227204	352.0869899	150.4083844	153.1835072	154.3126073
AAEL006480	5566037	1228.203486	1254.241987	1348.723574	294.0206579	252.0340055	223.0831966	1277.056349	256.3792867	2.313422709	3.85E-113	3.39E-111	LOC5566037	NC_035107.1	115959020	115962380	+	1746	protein_coding	None	myrosinase 1	Glyco_hydro_1	1356	1283	1322	302	243	209	43.82124159	44.78062024	48.09451799	10.42657916	8.987883039	7.944527819
AAEL015051	5571120	3419.224307	3301.305683	3273.868344	1306.542129	1162.675392	1342.768715	3331.466111	1270.662078	1.390714175	1.54E-112	1.35E-110	LOC5571120	NC_035109.1	262863248	263217145	+	10191	protein_coding	glycoside hydrolases	protein muscleblind%2C transcript variant X1	-	3775	3377	3209	1342	1121	1258	20.90111152	20.19398115	20.00144057	7.938068744	7.103693077	8.1927534
AAEL019682	5564756	3839.494526	3912.296519	3807.440529	1743.678802	1718.602252	1606.412493	3853.077191	1689.564515	1.188919632	8.88E-112	7.65E-110	LOC5564756	NC_035109.1	368480816	368482897	+	2020	protein_coding	None	probable cytochrome P450 9f2	p450	4239	4002	3732	1791	1657	1505	118.4080626	120.73506	117.3541971	53.44700303	52.97445739	49.44827819
CYP9J9	5564092	1094.151778	1079.254212	943.6984163	192.7685108	183.580325	160.1075574	1039.034802	178.8187977	2.537315737	1.60E-111	1.37E-109	LOC5564092	NC_035109.1	311974587	312020248	-	12008	protein_coding	cytochrome P450	dynein heavy chain 12%2C axonemal	Dynein_heavy	1208	1104	925	198	177	150	5.676301866	5.602812407	4.893047302	0.99397086	0.95191455	0.829061262
AAEL022882	5574607	5047.771407	4885.971514	5152.083246	2131.162981	1954.041425	2267.123013	5028.608722	2117.442473	1.247962712	1.50E-110	1.26E-108	LOC5574607	NC_035107.1	176590436	176642232	-	4804	protein_coding	None	monocarboxylate transporter 12	MFS_1	5573	4998	5050	2189	1884	2124	65.45687572	63.40170551	66.77236214	27.46767526	25.32638927	29.34388129
AAEL002412	5567329	3984.415291	3872.21552	4171.657107	1740.758067	1719.639429	1823.091387	4009.429306	1761.162961	1.1869508	2.11E-109	1.75E-107	LOC5567329	NC_035109.1	154731464	154746243	-	1578	protein_coding	monocarboxylate transporter	probable fatty acid-binding protein	-	4399	3961	4089	1788	1658	1708	157.2954612	152.9697409	164.5956951	68.30298078	67.85360173	71.83678885
AAEL005997	110680439	3070.508715	2874.100891	3181.028824	1144.928125	1033.02827	1176.256855	3041.879477	1118.071083	1.443880974	2.43E-107	1.96E-105	LOC110680439	NW_018734825.1	4533	21030	+	2823	protein_coding	allergen, putative	ribonucleoside-diphosphate reductase large subunit-like	Ribonuc_red_lgC	3390	2940	3118	1176	996	1102	67.75760522	63.46644022	70.15741737	25.11166939	22.78472747	25.90817129
AAEL023255	5576861	711.9232596	644.2287371	652.9372826	10.70936171	11.40894675	19.21290689	669.6964264	13.77707178	5.61451554	6.59E-107	5.30E-105	LOC5576861	NC_035108.1	335211149	335411250	+	3353	protein_coding	Ribonucleoside-diphosphate reductase [Source:UniProtKB/TrEMBL;Acc:Q8WRS8]	stathmin-1-A%2C transcript variant X2	-	786	659	640	11	11	18	13.22690459	11.97731713	12.12424716	0.197759918	0.211862703	0.356291117
AAEL012840	5568073	1820.567114	1952.237918	1808.840316	615.3015092	631.6407793	583.8588926	1860.548449	610.2670604	1.607867228	1.29E-105	1.03E-103	LOC5568073	NC_035108.1	468751480	468776685	-	2610	protein_coding	stathmin	acetylcholine receptor subunit alpha-like 1%2C transcript variant X2	Neur_chan_LBD	2010	1997	1773	632	609	547	43.45350154	46.62783437	43.1495816	14.59673462	15.06857428	13.90954303
AAEL006535	5568624	955.5712963	1063.612847	982.4665674	211.2664992	200.1751566	202.802906	1000.550237	204.7481873	2.288118737	6.49E-105	5.12E-103	LOC5568624	NC_035108.1	398719675	398724256	+	1043	protein_coding	None	uncharacterized LOC5568624	-	1055	1088	963	217	193	190	57.07387757	63.57000923	58.64761282	12.54164682	11.95001302	12.09025152
AAEL006962	5564989	1347.763117	1280.636792	1180.388181	298.8885496	327.7479249	304.204359	1269.59603	310.2802778	2.033642064	8.02E-104	6.24E-102	LOC5564989	NC_035108.1	310043957	310153122	-	1687	protein_coding	None	uncharacterized LOC5564989	-	1488	1310	1157	307	316	285	49.76878938	47.32208819	43.56388843	10.96989408	12.09671303	11.21232869
AAEL004521	5577184	2246.271862	2263.110055	2411.787088	793.466345	776.8455561	877.3894145	2307.056335	815.9004385	1.499935089	1.09E-103	8.41E-102	LOC5577184	NC_035108.1	335552556	335647457	-	4513	protein_coding	None	WD repeat domain phosphoinositide-interacting protein 2%2C transcript variant X1	-	2480	2315	2364	815	749	822	31.00670201	31.26031496	33.2728881	10.88607737	10.71795334	12.08850313
APG18A	5573635	1183.821502	1205.362721	1214.05526	308.6243329	330.8594558	293.5305219	1201.079827	311.0047702	1.948945959	3.47E-102	2.65E-100	LOC5573635	NC_035107.1	264259372	264344280	-	2097	protein_coding	autophagy related gene	uncharacterized LOC5573635%2C transcript variant X1	-	1307	1233	1190	317	319	275	35.1678959	35.83210596	36.0459845	9.112551025	9.82398364	8.703627721
AAEL010623	5573668	845.9749675	910.1319488	868.202543	173.2969441	146.2419538	137.6924994	874.7698198	152.4104657	2.517904168	3.36E-101	2.55E-99	LOC5573668	NC_035108.1	136403732	136420262	+	3139	protein_coding	None	regulator of G-protein signaling 7%2C transcript variant X1	RGS	934	931	851	178	141	129	16.78899844	18.07449004	17.22053362	3.418281527	2.90083599	2.727497982
AAEL010676	5576917	858.6555345	955.1008743	970.2239934	162.5875823	176.3200862	131.2881971	927.9934674	156.7319552	2.563653707	2.08E-100	1.56E-98	LOC5576917	NC_035107.1	222074056	222104245	-	1011	protein_coding	regulator of g protein signaling	uncharacterized LOC5576917	-	948	977	951	167	170	123	52.90861705	58.89129381	59.74997419	9.957365685	10.85908278	8.074581069
AAEL012860	5569890	1018.974131	886.6699007	926.3547697	134.3538106	140.018892	184.6573829	943.9996005	153.0100285	2.628723422	1.94E-99	1.45E-97	LOC5569890	NC_035107.1	283060940	283097610	-	2095	protein_coding	None	serine protease easter	Trypsin	1125	907	908	138	135	173	30.29965777	26.38341126	27.53025169	3.97076514	4.161454199	5.480600162
CLIPB27	5570879	1097.774797	1183.855843	1100.81145	289.1527662	277.96343	293.5305219	1127.480697	286.8822393	1.974531793	1.63E-97	1.21E-95	LOC5570879	NC_035109.1	172551641	172553511	-	1106	protein_coding	Clip-Domain Serine Protease family B.	uncharacterized LOC5570879	-	1212	1211	1079	297	268	275	61.83248787	66.72624776	61.96902718	16.18752543	15.64858398	16.50226703
AAEL008651	5567324	1298.852359	1195.586867	1200.792471	326.148743	340.1940486	347.9670914	1231.743899	338.1032943	1.866225856	1.34E-95	9.76E-94	LOC5567324	NC_035108.1	137486121	137904526	-	6835	protein_coding	None	semaphorin-2A%2C transcript variant X2	Sema	1434	1223	1177	335	328	326	11.83804157	10.90424562	10.9382112	2.954509764	3.099065125	3.165520458
AAEL019538	110675610	2230.874031	2350.11515	2362.816791	908.3485888	943.8310495	863.5134262	2314.601991	905.2310215	1.353892094	1.68E-95	1.21E-93	LOC110675610	NC_035108.1	64848268	64849052	-	785	protein_coding	None	uncharacterized LOC110675610	Retrotrans_gag	2463	2404	2316	933	910	809	177.0369762	186.6261488	187.4033107	71.64586467	74.8629805	68.39823709
AAEL026008	5580010	4067.744731	4240.765192	4098.201663	2026.990098	2089.91161	2052.578886	4135.570529	2056.493531	1.007949797	6.63E-94	4.73E-92	LOC5580010	NC_035107.1	222688084	222704648	+	1400	protein_coding	None	cathepsin B	Peptidase_C1	4491	4338	4017	2082	2015	1923	181.0023642	188.8292201	182.2561352	89.64618882	92.94850155	91.16272363
AAEL009637	5572936	2389.381118	2511.416731	2562.778834	922.9522638	965.611766	803.7399381	2487.858894	897.434656	1.470136058	1.27E-93	8.98E-92	LOC5572936	NC_035108.1	380822963	380824822	-	1794	protein_coding	cathepsin b	probable cytochrome P450 6a14	p450	2638	2569	2512	948	931	753	82.97009371	87.26686069	88.94172681	31.85407806	33.51371872	27.85727176
CYP6N16	5563673	3260.71722	3281.753976	3250.40341	1576.223328	1573.397475	1557.312842	3264.291535	1568.977882	1.056878643	1.16E-91	7.89E-90	LOC5563673	NC_035109.1	385453443	385488321	-	2803	protein_coding	cytochrome P450	fasciclin-3%2C transcript variant X1	-	3600	3357	3186	1619	1517	1459	72.46839304	72.98538966	72.1989754	34.81792555	34.95085956	34.54603729
AAEL000541	novel.767	883.1109136	897.4233394	999.810214	168.4290524	170.0970243	214.5441269	926.781489	184.3567345	2.331511526	4.96E-88	3.29E-86	-	NC_035109.1	408134971	408137968	-	2852	-	fasciclin, putative	- && - && -	-	975	918	980	173	164	201	19.28964889	19.61556616	21.82654098	3.656585421	3.713553669	4.677486897
None	5568651	846.8807223	844.6337312	880.445117	190.8213541	194.9892718	203.8702897	857.3198568	196.5603052	2.125386467	5.36E-87	3.50E-85	LOC5568651	NC_035109.1	171446731	171448660	+	1735	protein_coding	None	probable cytochrome P450 28a5	p450	935	864	863	196	188	191	30.40754512	30.34743227	31.59509586	6.809821583	6.997674676	7.306340897
CYP6AG5	5571976	2395.721402	2355.003077	2555.637333	1044.649556	1034.065446	1052.440344	2435.453937	1043.718449	1.222231834	7.89E-85	4.96E-83	LOC5571976	NC_035107.1	57336178	57409097	+	1753	protein_coding	cytochrome P450	coactosin-like protein	Cofilin_ADF	2645	2409	2505	1073	997	986	85.13595037	83.74571049	90.7682944	36.89750049	36.72895907	37.33026236
AAEL009467	5567994	1960.053351	1824.174239	1978.195923	658.1389561	747.8046007	716.2144734	1920.807838	707.3860101	1.441908319	9.66E-85	6.03E-83	LOC5567994	NC_035108.1	438935193	439212754	+	5459	protein_coding	None	facilitated trehalose transporter Tret1%2C transcript variant X1	Sugar_tr	2164	1866	1939	676	721	671	22.36729112	20.83081359	22.56176521	7.464706609	8.529381668	8.157845373
AAEL006432	5577665	891.2627067	918.9302168	887.5866186	208.3457642	235.4391739	207.0724409	899.2598473	216.9524597	2.051627479	3.25E-84	1.99E-82	LOC5577665	NC_035107.1	290784474	290805807	+	2877	protein_coding	sugar transporter	transmembrane protease serine 9%2C transcript variant X1	Trypsin	984	940	870	214	227	194	19.29854046	19.91111952	19.20824787	4.483870414	5.09543626	4.475359336
AAEL019590	5564462	478.2385255	461.4202791	483.5816749	36.99597682	47.71014096	36.29104634	474.4134932	40.33238804	3.556939098	3.38E-83	2.06E-81	LOC5564462	NC_035108.1	117371384	117468705	+	2159	protein_coding	None	protein lin-28 homolog%2C transcript variant X2	CSD	528	472	474	38	46	34	13.79909194	13.3228471	13.94549904	1.060987081	1.375943393	1.045182954
AAEL004259	5564185	1791.582961	1792.891508	1676.21243	638.6673893	683.4996281	664.980055	1753.5623	662.3823575	1.405244753	4.00E-83	2.43E-81	LOC5564185	NC_035107.1	125242552	125277320	-	3718	protein_coding	RNA-binding protein lin-28	uncharacterized LOC5564185	RhoGAP	1978	1834	1643	656	659	623	30.01830251	30.06059922	28.06962035	10.63588408	11.44646559	11.12102212
AAEL014335	5573072	922.0583693	868.0957793	853.9195399	162.5875823	123.4240603	192.1290689	881.3578962	159.3802372	2.468529899	4.11E-83	2.48E-81	LOC5573072	NC_035108.1	360010262	360033227	-	2286	protein_coding	None	uncharacterized LOC5573072%2C transcript variant X3	-	1018	888	837	167	119	180	25.12700812	23.67251646	23.25720884	4.403716845	3.361755417	5.225914769
AAEL010260	5563987	470.0867325	471.1961324	467.2582429	13.63009672	14.52047768	9.606453444	469.5137026	12.58567595	5.216283231	1.41E-82	8.43E-81	LOC5563987	NC_035109.1	167136432	167312249	+	1350	protein_coding	None	homeobox protein Nkx-6.1	Homeobox	519	482	458	14	14	9	21.69216092	21.75809944	21.54964252	0.625134415	0.669714412	0.442460784
AAEL019872	110679172	509.0341882	473.1513031	489.702962	15.5772534	5.185884887	12.80860459	490.6294844	11.19058096	5.445508252	7.76E-82	4.59E-80	LOC110679172	NC_035109.1	210161842	210165588	-	2937	protein_coding	None	uncharacterized LOC110679172	BTB	562	484	480	16	5	12	10.7969626	10.04266793	10.38115443	0.328393973	0.109941444	0.271171063
AAEL022514	5573386	491.8248473	477.0616445	414.2070887	31.1545068	15.55765466	18.14552317	461.0311935	21.61922821	4.402964874	5.23E-81	3.06E-79	LOC5573386	NC_035108.1	356309156	356352442	-	3416	protein_coding	None	neuroendocrine protein 7B2	-	543	488	406	32	15	17	8.96914811	8.705819278	7.549471193	0.564691509	0.283575545	0.330291276
AAEL002055	5563701	1015.351112	932.6164115	988.5878545	248.262476	249.9596516	195.33122	978.8517926	231.1844492	2.080324928	6.45E-81	3.76E-79	LOC5563701	NC_035109.1	385033399	385383459	-	5838	protein_coding	neuroendocrine protein 7b2	fasciclin-3%2C transcript variant X1	I-set	1121	954	969	255	241	183	10.83454681	9.958455146	10.54309324	2.633026507	2.665927471	2.080429687
AAEL019406	110676505	1802.452019	1486.907298	1693.556077	474.1326503	535.1833204	544.3656951	1660.971798	517.8938886	1.682602613	7.38E-79	4.20E-77	LOC110676505	NC_035108.1	241468967	241498439	+	11248	protein_coding	None	uncharacterized LOC110676505	-	1990	1521	1660	487	516	510	9.982676484	8.24065237	9.374349499	2.609953651	2.962577853	3.009268311
AAEL020800	5578798	1770.750601	1768.451875	1532.362185	603.6185692	575.6332225	604.1391832	1690.521554	594.4636583	1.508234634	3.71E-77	2.03E-75	LOC5578798	NC_035109.1	65440134	65529298	+	3769	protein_coding	None	patched domain-containing protein 3%2C transcript variant X1	-	1955	1809	1502	620	555	566	29.26778475	29.2496125	25.31349757	9.916186664	9.50959943	9.966813623
AAEL003698	5576819	433.8565412	444.8013283	375.4389375	25.31303677	20.74353955	24.54982547	418.032269	23.53546726	4.149895493	1.61E-76	8.79E-75	LOC5576819	NC_035109.1	310667812	310694375	-	3914	protein_coding	None	putative leucine-rich repeat-containing protein DDB_G0290503%2C transcript variant X2	-	479	455	368	26	20	23	6.905321767	7.084321513	5.972213956	0.400434666	0.329992867	0.390007589
AAEL019629	5572409	567.9082491	496.6133512	519.2891826	28.23377178	62.23061865	29.88674405	527.9369276	40.11704483	3.721865539	3.54E-76	1.93E-74	LOC5572409	NC_035107.1	275885127	276237448	+	9913	protein_coding	None	papilin%2C transcript variant X4	Kunitz_BPTI	627	508	509	29	60	28	3.568877677	3.122959079	3.261527441	0.176348607	0.390878265	0.18746447
AAEL019468	5564094	1131.287724	1020.599092	1008.992145	295.9678146	252.0340055	303.1369753	1053.62632	283.7129318	1.893235922	3.67E-76	1.99E-74	LOC5564094	NC_035108.1	151461423	151617709	-	2011	protein_coding	None	tetraspanin-18%2C transcript variant X2	Tetraspannin	1249	1044	989	304	243	284	35.04447804	31.63705981	31.23867334	9.112565319	7.803502628	9.372863943
AAEL014311	5566660	2640.275193	2525.102926	2505.646822	1182.89768	1107.705012	1207.210983	2557.008314	1165.937892	1.133226762	4.14E-76	2.23E-74	LOC5566660	NC_035108.1	337081494	337113830	+	4621	protein_coding	tetraspanin, putative	Fanconi anemia group I protein	-	2915	2583	2456	1215	1068	1131	35.59359206	34.06403773	33.75986915	15.84964177	14.92556095	16.24398874
AAEL005539	110676307	1532.537093	1756.720851	1658.868784	585.1205808	623.3433634	582.7915089	1649.375576	597.085151	1.465610082	7.30E-76	3.91E-74	LOC110676307	NC_035108.1	200020815	200028863	-	1646	protein_coding	None	L-2-hydroxyglutarate dehydrogenase%2C mitochondrial	DAO	1692	1797	1626	601	601	546	58.00157089	66.5312884	62.74788199	22.01018954	23.57979468	22.01551531
AAEL025437	5573687	845.9749675	801.6199764	803.9290292	218.0815476	194.9892718	187.859534	817.1746577	200.3101178	2.027002412	5.50E-75	2.89E-73	LOC5573687	NC_035108.1	135762710	135763823	+	1114	protein_coding	None	protein lethal(2)essential for life	-	934	820	788	224	188	176	47.30759972	44.85763255	44.93134171	12.12109818	10.89853282	10.48560565
AAEL013348	5580160	538.924096	539.627106	525.4104696	84.70131535	70.52803447	86.45808099	534.6538905	80.56247694	2.730203146	1.29E-74	6.72E-73	LOC5580160	NC_035108.1	353277784	353279752	-	1673	protein_coding	lethal(2)essential for life protein, l2efl	uncharacterized LOC5580160	-	595	552	515	87	68	81	20.06736051	20.10716419	19.55328133	3.134746694	2.624873327	3.213328466
AAEL011397	5563663	3065.979941	3281.753976	3106.553165	1566.487545	1584.806422	1562.64976	3151.429027	1571.314576	1.00393485	1.95E-74	1.01E-72	LOC5563663	NC_035109.1	105057300	105059106	+	1289	protein_coding	None	serine protease easter	Trypsin	3385	3357	3045	1609	1528	1464	148.1750163	158.710665	150.0523289	75.24580073	76.5536346	75.37966495
CLIPB35	5565763	588.7406091	542.559862	633.553207	75.93911032	86.08568913	104.6036042	588.2845594	88.87613454	2.730168935	6.67E-74	3.44E-72	LOC5565763	NC_035108.1	282082399	282115442	+	13403	protein_coding	Clip-Domain Serine Protease family B.	uncharacterized LOC5565763%2C transcript variant X2	Vitellogenin_N	650	555	621	78	83	98	2.736406209	2.523472946	2.943052052	0.350809808	0.399918461	0.48527744
AAEL018103	5566471	2340.47036	2219.118715	2259.775127	1029.072303	1026.805208	925.4216817	2273.1214	993.7663973	1.19326506	3.10E-73	1.57E-71	LOC5566471	NC_035107.1	247121983	247144109	-	2294	protein_coding	None	annexin B10%2C transcript variant X2	-	2584	2270	2215	1057	990	867	63.55772212	60.30316841	61.33221899	27.77542514	27.87001221	25.08370747
AAEL005407	5563808	804.3102475	745.8976122	769.2417361	154.7989556	149.3534847	196.3986037	773.1498652	166.850348	2.214583917	4.04E-73	2.04E-71	LOC5563808	NC_035108.1	305604250	305606282	-	2033	protein_coding	annexin x	serine protease inhibitor 28Dc	Serpin	888	763	754	159	144	184	24.64590756	22.87151046	23.55821212	4.714535248	4.574256264	6.00684586
SRPN16	23687722	2472.710558	2923.957743	2955.561418	1152.716751	1145.043383	1115.415983	2784.076573	1137.725373	1.290362054	8.27E-72	4.11E-70	LOC23687722	NC_035109.1	347276443	347277459	+	947	protein_coding	Serine Protease Inhibitor (serpin) likely cleavage at S/L.	farnesol dehydrogenase	adh_short	2730	2991	2897	1184	1104	1045	162.6604226	192.4749084	194.3152461	75.36693689	75.28604316	73.23730503
AAEL017302	23687932	1280.737263	1257.174743	1118.155096	405.0085883	388.9413665	395.9993586	1218.689034	396.6497712	1.619705889	1.20E-71	5.95E-70	LOC23687932	NC_035109.1	243805110	243881549	-	3441	protein_coding	None	beta-glucuronidase%2C transcript variant X2	-	1414	1286	1096	416	375	371	23.18643423	22.77529356	20.23178691	7.287654909	7.037881872	7.155751996
AAEL017512	5577062	548.8873986	618.8115183	616.2095605	114.8822438	102.6805208	100.3340693	594.6361591	105.9656113	2.486057095	1.63E-71	8.01E-70	LOC5577062	NC_035107.1	214684807	215023091	+	7153	protein_coding	None	uncharacterized LOC5577062%2C transcript variant X1	-	606	633	604	118	99	94	4.780283209	5.392909999	5.363608549	0.994427037	0.89380411	0.872179093
AAEL026027	5571668	559.756456	551.3581301	486.6423184	85.67489369	76.75109633	86.45808099	532.5856348	82.961357	2.68285608	1.54E-70	7.41E-69	LOC5571668	NC_035108.1	298571327	298983223	+	4294	protein_coding	None	uncharacterized LOC5571668%2C transcript variant X3	-	618	564	477	88	74	81	8.120741068	8.00432569	7.056099555	1.235377745	1.112922846	1.251955874
AAEL019611	5569137	870.4303467	902.3112661	965.1229209	204.4514508	245.8109437	258.3068593	912.6215112	236.1897513	1.951894515	2.24E-70	1.07E-68	LOC5569137	NC_035109.1	408058125	408105718	+	5475	protein_coding	None	roundabout homolog 3%2C transcript variant X1	I-set	961	923	946	210	237	242	9.903951212	10.2736618	10.97527406	2.312140988	2.795500669	2.933575608
AAEL007401	110678573	597.7981569	697.9959306	598.8659139	103.1993038	109.9407596	129.1534296	631.5533338	114.097831	2.470902055	5.07E-70	2.42E-68	LOC110678573	NC_035109.1	117544888	117546637	-	1684	lncRNA	roundabout, putative	uncharacterized LOC110678573	-	660	714	587	106	106	121	22.11419203	25.83829261	22.14136416	3.794398321	4.064986954	4.768802391
AAEL025686	5571586	1425.658029	1252.286817	1265.065985	415.7179501	454.2835161	456.8402304	1314.336944	442.2805655	1.57268809	6.39E-70	3.04E-68	LOC5571586	NC_035109.1	176079128	176433229	-	7843	protein_coding	None	fasciclin-2%2C transcript variant X10	I-set	1574	1281	1240	427	438	428	11.32378829	9.953472073	10.04263852	3.2818959	3.606511102	3.621826128
AAEL009173	5573215	2373.077532	2260.177299	2303.64435	1122.535823	1030.953916	1048.170809	2312.299727	1067.220183	1.115082106	1.18E-69	5.56E-68	LOC5573215	NC_035109.1	409094188	409149522	+	5125	protein_coding	fasciclin ii (fas ii)	cysteine-rich motor neuron 1 protein%2C transcript variant X7	-	2620	2312	2258	1153	994	982	28.84540558	27.49170326	27.98584527	13.56171392	12.52529296	12.71697043
AAEL019561	5569892	1940.126746	1985.475819	2108.78338	877.194082	902.3439704	889.1306354	2011.461982	889.5562292	1.176838771	2.76E-69	1.30E-67	LOC5569892	NC_035107.1	283123380	283139443	+	1917	protein_coding	None	serine protease 7%2C transcript variant X1	Trypsin	2142	2031	2067	901	870	833	63.04731293	64.56475362	68.48993033	28.3322992	29.30842751	28.83958004
AAEL007992	5579960	2135.769779	2012.848209	1928.205413	849.9338885	907.5298553	898.7370888	2025.6078	885.4002775	1.194845186	5.11E-67	2.32E-65	LOC5579960	NC_035107.1	302294397	302437783	+	8218	protein_coding	trypsin, putative	dedicator of cytokinesis protein 1%2C transcript variant X1	Ded_cyto	2358	2059	1890	873	875	842	16.19000161	15.26855357	14.60844628	6.403645004	6.876022578	6.800048308
AAEL023547	5572009	1293.41783	1184.833428	1355.865076	428.3744684	416.9451449	470.7162187	1278.038778	438.6786107	1.543181504	1.61E-66	7.21E-65	LOC5572009	NC_035107.1	97542091	97550832	-	1355	protein_coding	None	uncharacterized LOC5572009	-	1428	1212	1329	440	402	441	59.4645505	54.50935111	62.30086068	19.57458316	19.15941021	21.60057627
AAEL009480	5568122	1647.567951	1518.190028	1596.635699	619.1958226	648.2356109	683.1255782	1587.464559	650.1856706	1.288737187	1.29E-64	5.58E-63	LOC5568122	NC_035108.1	59717606	60367987	-	5422	protein_coding	None	mucin-5AC	RRM_1	1819	1553	1565	636	625	640	18.92964258	17.45499103	18.33425171	7.070933352	7.444163138	7.834052978
AAEL019934	5564196	2466.370275	2445.918513	2678.063073	1222.814392	1109.779366	1214.682669	2530.117287	1182.425475	1.096995543	1.58E-63	6.73E-62	LOC5564196	NC_035108.1	238522857	238524448	+	1505	protein_coding	None	caspase%2C transcript variant X2	Peptidase_C14	2723	2502	2625	1256	1070	1138	102.0893337	101.3114411	110.7901546	50.30744729	45.91373843	50.18475468
CASPS8	5576932	1573.296058	1584.665831	1613.979345	699.0292462	653.4214958	702.3384851	1590.647078	684.9297424	1.21536245	2.88E-63	1.22E-61	LOC5576932	NC_035109.1	275836619	275853337	-	2215	protein_coding	caspase (short)	folylpolyglutamate synthase%2C mitochondrial	-	1737	1621	1582	718	630	658	44.2481702	44.59816314	45.36710946	19.54023827	18.36801379	19.71597262
AAEL020654	5569443	2863.09087	2425.389221	2597.466127	1184.844837	1205.199648	1197.604529	2628.648739	1195.883005	1.136724611	2.60E-62	1.08E-60	LOC5569443	NC_035108.1	60889002	61195048	-	2691	protein_coding	None	uncharacterized peptidase C1-like protein F26E4.3%2C transcript variant X2	Peptidase_C1	3161	2481	2546	1217	1162	1122	66.2796225	56.18504772	60.09703728	27.26189381	27.88610179	27.67229651
AAEL001232	110678272	485.4845638	440.890987	474.3997444	9.735783374	2.074353955	4.269534864	466.9250984	5.359890731	6.418962769	4.28E-62	1.77E-60	LOC110678272	NC_035109.1	375524805	375526454	+	1650	protein_coding	tubulointerstitial nephritis antigen	uncharacterized LOC110678272	-	536	451	465	10	2	4	18.32947701	16.65713422	17.90100317	0.365338295	0.078278308	0.16089483
AAEL021263	5579095	1155.743103	1520.145199	1462.987599	394.2992266	397.2387824	444.0316258	1379.6253	411.8565449	1.744026779	1.04E-61	4.29E-60	LOC5579095	NC_035109.1	342491895	342492535	-	577	protein_coding	None	defensin-A-like	-	1276	1555	1434	405	383	416	124.7797437	164.2336964	157.8634897	42.31149313	42.86653094	47.85017835
None	5576192	2148.450346	2148.732571	2149.59196	1017.389363	957.3143502	1079.124937	2148.924959	1017.942883	1.078213607	2.20E-61	8.98E-60	LOC5576192	NC_035107.1	284711177	284717415	+	4689	protein_coding	None	multidrug resistance-associated protein 4%2C transcript variant X2	ABC_tran	2372	2198	2107	1045	923	1011	28.543267	28.56637565	28.54254297	13.43430485	12.7120867	14.30991211
AAEL012395	5574868	464.6522038	373.4375987	402.9847291	51.59965188	34.22684026	51.23441837	413.6915105	45.68697017	3.178002315	9.07E-61	3.67E-59	LOC5574868	NC_035109.1	142926293	142999779	+	3582	protein_coding	ATP-binding cassette transporter	uncharacterized LOC5574868	-	513	382	395	53	33	48	8.080923803	6.498984017	7.004544115	0.891927244	0.594954476	0.88936841
AAEL025645	110677665	1462.793975	1318.76262	1375.249152	542.2831339	563.1870987	490.9965093	1385.601915	532.1555807	1.380372056	9.21E-61	3.72E-59	LOC110677665	NC_035107.1	139514348	139631326	+	5557	protein_coding	None	uncharacterized LOC110677665%2C transcript variant X1	-	1615	1349	1348	557	543	460	16.39839555	14.79378288	15.40841107	6.042183906	6.310369804	5.493934512
AAEL010932	5577425	2164.753932	2126.248108	2247.532552	1042.702399	980.1322437	1089.798774	2179.511531	1037.544472	1.070852507	1.98E-60	7.92E-59	LOC5577425	NC_035108.1	389050794	389053485	-	2692	protein_coding	RNAse h	peroxidase	An_peroxidase	2390	2175	2203	1071	945	1021	50.09473384	49.23703511	51.98137968	23.98245049	22.67003188	25.17194244
HPX2	5575982	2918.341911	2668.80797	2956.581633	1237.418067	1185.493285	1418.552958	2847.910505	1280.488104	1.153746995	5.23E-60	2.07E-58	LOC5575982	NC_035108.1	334593757	335120174	+	6591	protein_coding	heme peroxidase	uncharacterized LOC5575982%2C transcript variant X1	CUB	3222	2730	2898	1271	1143	1329	27.58312405	25.24172454	27.92900284	11.62447587	11.199285	13.38257582
AAEL019430	5570644	1174.763954	1163.326551	1246.702124	450.7667702	468.8039938	468.5814513	1194.930876	462.7174051	1.368810637	8.93E-60	3.52E-58	LOC5570644	NC_035107.1	171511085	171513448	+	2298	protein_coding	None	alpha-amylase A	-	1297	1190	1222	463	452	439	31.84631451	31.55764778	33.77765863	12.14535205	12.70234162	12.67886972
AAEL008452	110677006	510.8456977	492.7030099	533.5721856	100.2785688	112.0151136	94.99715072	512.3736311	102.4302777	2.322190858	3.74E-59	1.47E-57	LOC110677006	NC_035108.1	407754294	407755867	-	1375	protein_coding	alpha-amylase	microfibril-associated glycoprotein 4-like	Fibrinogen_C	564	504	523	103	108	89	23.14438441	22.33754939	24.16057976	4.515581321	5.072434355	4.295891974
AAEL020192	110676855	695.6196735	688.2200773	569.2796933	154.7989556	121.3497064	140.8946505	651.0398147	139.0144375	2.226770021	4.10E-59	1.60E-57	LOC110676855	NC_035108.1	351633367	351634957	+	1027	protein_coding	None	glutathione S-transferase 1-like	GST_C	768	704	558	159	117	132	42.19490414	41.77436943	34.512158	9.33266812	7.357170082	8.530402648
AAEL023692	5573328	2563.286036	2193.701496	2424.029662	1020.310098	1106.667835	1106.876913	2393.672398	1077.951615	1.151689915	4.55E-59	1.77E-57	LOC5573328	NC_035107.1	268483254	268516821	-	4014	protein_coding	None	dual specificity protein phosphatase 10%2C transcript variant X3	DSPc	2830	2244	2376	1048	1067	1037	39.78123811	34.06851251	37.59909822	15.73848976	17.16652654	17.14618209
AAEL010411	5573338	669.3527848	617.833933	599.8861284	163.5611607	155.5765466	149.4337202	629.0242821	156.1904758	2.009417509	1.40E-58	5.41E-57	LOC5573338	NC_035109.1	66902393	67567192	+	6383	protein_coding	dual specificity protein phosphatase	protein groucho%2C transcript variant X1	-	739	632	588	168	150	140	6.532641448	6.03392519	5.851414214	1.586585857	1.517615637	1.455691126
gro	110677013	1473.663032	1434.117689	1439.522665	628.9316059	631.6407793	644.6997644	1449.101129	635.0907165	1.190453596	1.58E-58	6.05E-57	LOC110677013	NC_035108.1	413758963	413782007	+	4272	protein_coding	groucho protein	DNA repair protein complementing XP-G cells homolog%2C transcript variant X2	XPG_I	1627	1467	1411	646	609	604	21.48946171	20.92697991	20.97993462	9.11549832	9.206221646	9.383648645
AAEL026470	5577757	422.081729	403.7427442	354.0144329	55.49396523	53.93320283	48.03226722	393.2796354	52.48647842	2.904540254	1.50E-57	5.58E-56	LOC5577757	NC_035109.1	340355818	340358440	+	1071	protein_coding	None	angiopoietin-related protein 6	Fibrinogen_C	466	413	347	57	52	45	24.55080145	23.50002197	20.58014189	3.208222839	3.135517657	2.788618385
AAEL003294	5574506	738.1901483	619.7891037	609.0680589	134.3538106	157.6509006	162.2423248	655.682437	151.4156787	2.117291818	8.49E-57	3.11E-55	LOC5574506	NC_035108.1	304085796	304633829	+	5002	protein_coding	fibrinogen and fibronectin	GATA zinc finger domain-containing protein 14	-	815	634	597	138	152	152	9.193548033	7.724195513	7.581218338	1.663085359	1.962434989	2.016814448
AAEL002402	110676975	380.4170089	310.8721372	370.337865	41.86386851	32.1524863	25.61720918	353.8756704	33.211188	3.406540064	1.12E-56	4.08E-55	LOC110676975	NC_035107.1	124061950	124333393	-	3084	protein_coding	None	ras guanine nucleotide exchange factor V	-	420	318	363	43	31	24	7.684297124	6.283772281	7.476539229	0.84049131	0.649146474	0.516491187
AAEL022542	5564601	1632.170119	1649.186464	1534.402614	700.0028246	722.9123533	742.8990663	1605.253066	721.9380814	1.153568729	1.40E-56	5.06E-55	LOC5564601	NC_035107.1	150140028	150170019	-	3563	protein_coding	None	neuroendocrine convertase 2	Peptidase_S8	1802	1687	1504	719	697	696	28.53699193	28.85406114	26.81268923	12.16444249	12.63316981	12.96461011
AAEL014523	110678498	350.5271011	401.7875735	380.54001	51.59965188	36.30119421	53.3691858	377.6182282	47.09001063	3.002342142	5.25E-56	1.88E-54	LOC110678498	NC_035109.1	121415823	121425813	-	998	protein_coding	neuroendocrine convertase	GILT-like protein 1	-	387	411	373	53	35	50	21.8801176	25.09683574	23.74032452	3.201285958	2.264815773	3.325106091
AAEL022214	5571649	333.3177602	305.9842105	281.5792031	20.44514508	17.63200862	28.81936033	306.9603913	22.29883801	3.788465707	5.77E-55	2.04E-53	LOC5571649	NC_035108.1	300590102	300606679	+	2098	protein_coding	Putative gamma-interferon inducible lysosomal thiol reductase [Source:UniProtKB/TrEMBL;Acc:A0A0P6IX56]	laccase-3	-	368	313	276	21	17	27	9.897182144	9.091730238	8.356260281	0.603382836	0.523285638	0.854130684
AAEL001640	5574096	692.9024091	657.9149318	661.0989986	202.5042942	160.7624315	154.7706388	670.6387799	172.6791215	1.954772251	1.19E-54	4.18E-53	LOC5574096	NC_035108.1	31111924	31159315	-	1989	protein_coding	multicopper oxidase	purine nucleoside phosphorylase%2C transcript variant X2	-	765	673	648	208	155	145	21.70180616	20.61996713	20.69419721	6.303876456	5.032598607	4.83837207
AAEL002269	5564594	1238.166789	1107.604187	1154.882819	440.0574085	469.8411708	402.4036609	1166.884598	437.4340801	1.41545719	1.42E-54	5.00E-53	LOC5564594	NC_035109.1	365899641	366377182	-	8268	protein_coding	purine nucleoside phosphorylase	SH3 and multiple ankyrin repeat domains protein 1%2C transcript variant X2	-	1367	1133	1132	452	453	377	9.329046864	8.350973959	8.696696608	3.295468071	3.53828745	3.026264795
AAEL023107	5572971	959.1943154	971.719825	998.7899995	297.9149712	325.6735709	374.6516843	976.5680466	332.7467421	1.554946311	3.71E-54	1.29E-52	LOC5572971	NC_035109.1	149397357	149427270	-	1643	protein_coding	None	uncharacterized LOC5572971	-	1059	994	979	306	314	351	36.36868721	36.86858828	37.84891978	11.22698143	12.34205458	14.17867332
AAEL027157	5578379	1506.270204	1616.926147	1490.53339	677.6105228	714.6149374	663.9126713	1537.909914	685.3793772	1.165948739	3.87E-54	1.35E-52	LOC5578379	NC_035107.1	155098328	155138368	+	1869	protein_coding	None	regucalcin%2C transcript variant X1	-	1663	1654	1461	696	689	622	50.20560166	53.93043104	49.65343238	22.4480737	23.80703435	22.08752869
AAEL013662	5575353	673.8815587	574.8201782	580.5020528	147.0103289	162.8367855	149.4337202	609.7345966	153.0936115	1.994951527	5.37E-53	1.83E-51	LOC5575353	NC_035109.1	257579283	257585209	+	5927	protein_coding	anterior fat body protein	toll-like receptor 7	TIR	744	588	569	151	157	140	7.082836822	6.045748633	6.097975847	1.535752254	1.71064583	1.567686259
TOLL7	5576573	1241.789808	1240.555793	1336.481	541.3095556	552.815329	512.3441837	1272.9422	535.4896894	1.248559919	1.07E-52	3.62E-51	LOC5576573	NC_035108.1	295175364	295176311	-	883	lncRNA	Toll-like receptor	uncharacterized LOC5576573	-	1371	1269	1310	556	533	480	87.60844649	87.58073913	94.23645769	37.95711795	38.9817995	36.07834251
AAEL023549	5573206	1275.302735	1210.250647	1153.862604	507.2343138	481.2501175	509.1420325	1213.138662	499.2088213	1.281465871	2.00E-52	6.77E-51	LOC5573206	NC_035108.1	426768910	426985311	-	10948	protein_coding	None	protein abrupt%2C transcript variant X8	BTB	1408	1238	1131	521	464	477	7.256665328	6.891179199	6.561999257	2.868679804	2.737023774	2.891676021
AAEL025245	5573045	1931.974953	1693.177804	1859.851041	826.5680084	775.8083791	868.8503448	1828.334599	823.7422441	1.150684726	2.80E-52	9.44E-51	LOC5573045	NC_035109.1	157231286	157414129	+	2601	protein_coding	None	GATA-binding factor A%2C transcript variant X2	GATA	2133	1732	1823	849	748	814	46.27215557	40.58029717	44.51995095	19.67643791	18.57191228	20.7706504
AAEL010221	5578071	273.5379445	281.5445771	315.2462818	26.28661511	23.85507048	22.41505803	290.1096011	24.18558121	3.581147077	3.87E-52	1.30E-50	LOC5578071	NC_035108.1	145832380	145966346	+	2344	protein_coding	GATA transcription factor (GATAd)	T-box transcription factor TBX6	T-box	302	288	309	27	23	21	7.269734727	7.487598833	8.373542574	0.694360965	0.633673589	0.594603869
AAEL013504	5566381	1441.961615	1409.678056	1383.410868	668.8483178	616.0831246	616.9477878	1411.683513	633.9597434	1.154466791	1.24E-51	4.12E-50	LOC5566381	NC_035108.1	370424758	370464527	+	6318	protein_coding	T-box transcription factor tbx6 [Source:UniProtKB/TrEMBL;Acc:A0A1S4FZR2]	leucine-rich repeats and immunoglobulin-like domains protein 3%2C transcript variant X1	I-set	1592	1442	1356	687	594	578	14.21780881	13.90891735	13.63290564	6.554751881	6.071586706	6.071755295
AAEL019606	5578435	687.4678804	612.9460063	637.6340651	169.4026307	178.3944401	196.3986037	646.0159839	181.3985582	1.834261291	1.75E-51	5.79E-50	LOC5578435	NC_035109.1	163637374	163972328	+	4456	protein_coding	None	lachesin	I-set	759	627	625	174	172	184	9.610939023	8.574919392	8.909292058	2.353873976	2.492749528	2.740556022
AAEL000498	5577644	639.4628769	579.7081049	572.3403368	159.6668473	155.5765466	169.7140108	597.1704395	161.6524683	1.886354431	5.25E-51	1.72E-49	LOC5577644	NC_035107.1	291419927	291549398	-	3182	protein_coding	defective proboscis extension response, putative	homeobox protein GBX-2%2C transcript variant X1	Homeobox	706	593	561	164	150	159	12.5191186	11.35696286	11.1987886	3.106868087	3.044293089	3.316370111
AAEL003277	5571711	284.4070019	327.4910879	308.1047802	9.735783374	7.260238842	2.134767432	306.6676234	6.376929883	5.564853963	9.23E-51	3.00E-49	LOC5571711	NC_035108.1	170933236	171099988	-	4950	protein_coding	None	neurotactin	COesterase	314	335	302	10	7	2	3.579263546	4.124271961	3.875342621	0.121779432	0.091324693	0.026815805
AAEL009240	5568640	413.9299359	403.7427442	390.7421551	77.88626699	78.82545028	66.17779039	402.8049451	74.29650255	2.437352182	1.26E-50	4.10E-49	LOC5568640	NC_035109.1	171543662	171559339	-	1434	protein_coding	neurotactin	proclotting enzyme	Trypsin	457	413	383	80	76	62	17.98192893	17.55127164	16.96516092	3.362946645	3.422628946	2.869515543
CLIPA17	5569696	1838.68221	1549.472759	1667.0305	761.3382598	738.4700079	727.9556943	1685.061823	742.5879873	1.182366128	1.58E-50	5.09E-49	LOC5569696	NC_035108.1	460511269	460526279	-	2330	protein_coding	Clip-Domain Serine Protease family A.	protein wntless	-	2030	1585	1634	782	712	682	49.15971371	41.45539266	44.54556707	20.23158805	19.7341966	19.42649707
AAEL007842	23687875	2286.125073	2131.136035	2467.898885	883.035552	806.9236884	1076.990169	2295.053331	922.3164699	1.315730894	5.76E-50	1.83E-48	LOC23687875	NC_035107.1	130794887	130815245	-	1692	protein_coding	None	major latex allergen Hev b 5	-	2524	2180	2419	907	778	1009	84.17017304	78.51702257	90.81213171	32.31365395	29.69440423	39.57827401
AAEL017455	5575108	1519.856526	1721.527779	1522.16004	719.4743913	685.5739821	730.0904617	1587.848115	711.712945	1.157611715	1.11E-49	3.49E-48	LOC5575108	NC_035109.1	21728207	21729265	-	952	protein_coding	None	uncharacterized LOC5575108	-	1678	1761	1492	739	661	684	99.45445371	112.727557	99.54976415	46.79361865	44.83940996	47.68537439
AAEL011665	5567623	867.7130823	827.0371951	771.2821651	261.8925728	272.7775451	301.0022079	822.0108142	278.5574419	1.562907941	2.61E-49	8.17E-48	LOC5567623	NC_035108.1	49252508	49271142	+	2313	protein_coding	None	deoxynucleoside triphosphate triphosphohydrolase SAMHD1%2C transcript variant X2	HD	958	846	756	269	263	282	23.3700211	22.28960734	20.76129902	7.010609687	7.343033232	8.091695268
AAEL006226	5569815	1935.597972	1948.327577	2135.308957	961.8953973	973.9091818	1038.564356	2006.411502	991.4563116	1.017032167	3.48E-49	1.08E-47	LOC5569815	NC_035108.1	447820565	447869816	-	1746	protein_coding	sam/hd domain protein	clavesin-1%2C transcript variant X2	-	2137	1993	2093	988	939	973	69.06046702	69.56178966	76.14359012	34.11079541	34.73095545	36.98576827
AAEL001293	5564405	1053.392813	977.585337	986.5474254	337.8316831	398.2759593	297.8000567	1005.841858	344.6358997	1.545119543	4.33E-49	1.34E-47	LOC5564405	NC_035107.1	105472662	105489052	-	1274	protein_coding	None	glutathione S-transferase theta-1	GST_C	1163	1000	967	347	384	279	51.50857259	47.83417186	48.21313888	16.4187159	19.46512399	14.53452418
GSTT4	5569687	659.3894822	630.5425424	655.9979261	164.534739	203.2866876	199.6007549	648.6433169	189.1407272	1.780069604	6.69E-49	2.07E-47	LOC5569687	NC_035107.1	289684166	289690933	-	1985	protein_coding	glutathione transferase	chitooligosaccharidolytic beta-N-acetylglucosaminidase	Glyco_hydro_20	728	645	643	169	196	187	20.6937928	19.80190128	20.57589915	5.132220829	6.376625892	6.252405534
AAEL007839	5570782	511.7514525	472.1737178	475.4199589	120.7237138	120.3125294	115.2774413	486.4483764	118.7712282	2.034088058	2.12E-48	6.40E-47	LOC5570782	NC_035108.1	156570415	156592644	+	1355	protein_coding	beta-hexosaminidase	chitotriosidase-1	-	565	483	466	124	116	108	23.52764078	21.72278596	21.84514754	5.516473437	5.52858603	5.289937046
AAEL023518	5568315	839.634684	868.0957793	838.6163224	310.5714896	320.487686	323.4172659	848.7822619	318.1588139	1.416012784	2.47E-48	7.41E-47	LOC5568315	NC_035108.1	83912388	83931021	+	3822	protein_coding	None	uncharacterized LOC5568315	-	927	888	822	319	309	303	13.6854247	14.15891487	13.66122032	5.031287581	5.221113986	5.261601942
AAEL006754	110675495	274.4436993	349.9755507	338.7112154	2.920735012	7.260238842	5.33691858	321.0434884	5.172630811	5.967584457	4.46E-48	1.33E-46	LOC110675495	NC_035108.1	42002985	42003498	-	453	protein_coding	None	uncharacterized LOC110675495	-	303	358	332	3	7	5	37.74102185	48.16066912	46.553061	0.399210719	0.997918826	0.732550967
AAEL024781	5570794	944.7022389	849.5216579	949.8197033	292.0735012	346.4171105	338.360638	914.6812	325.6170832	1.491485939	1.07E-47	3.17E-46	LOC5570794	NC_035108.1	157204630	157235489	+	1793	protein_coding	None	TPPP family protein CG45057%2C transcript variant X2	p25-alpha	1043	869	931	300	334	317	32.82262017	29.53569363	32.98205808	10.08602654	12.0298872	11.73397115
AAEL008569	5575615	481.8615447	392.9893055	427.4698772	85.67489369	90.23439704	88.59284842	434.1069091	88.16737972	2.300915189	1.18E-47	3.49E-46	LOC5575615	NC_035109.1	135668411	136653404	+	8605	protein_coding	None	uncharacterized LOC5575615%2C transcript variant X2	Band_41	532	402	419	88	87	83	3.488429784	2.846969837	3.092940098	0.616468569	0.652925689	0.640166968
AAEL019860	5576415	1907.519573	1744.989827	1731.304013	838.2509485	870.1914841	913.6804609	1794.604471	874.0409645	1.038912321	2.14E-47	6.26E-46	LOC5576415	NC_035108.1	76188510	76211634	-	4907	protein_coding	None	muscle M-line assembly protein unc-89%2C transcript variant X1	-	2106	1785	1697	861	839	856	24.21650904	22.16817035	21.96717172	10.57709085	11.0418357	11.57773887
AAEL012508	5563642	1556.992472	1601.284782	1422.179019	656.1917994	720.8379993	711.9449385	1526.818758	696.3249124	1.133657524	2.69E-47	7.85E-46	LOC5563642	NC_035109.1	104320533	104342670	+	2212	protein_coding	None	double-strand break repair protein MRE11	Metallophos	1719	1638	1394	674	695	667	43.84902915	45.12699993	40.03003887	18.36766354	20.29060796	20.01274929
AAEL023601	5573666	383.1342733	332.3790146	346.8729314	37.96955516	29.04095537	61.90825553	354.1287398	42.97292202	3.048561626	6.89E-47	1.99E-45	LOC5573666	NC_035108.1	136481855	136603277	-	5333	protein_coding	None	uncharacterized LOC5573666%2C transcript variant X3	Trypsin	423	340	340	39	28	58	4.47546342	3.885214679	4.049633254	0.440831038	0.339064113	0.721809267
SCRASP2	5570707	1265.339432	1263.040255	1205.893544	542.2831339	561.1127448	582.7915089	1244.757744	562.0624625	1.147862868	8.24E-47	2.37E-45	LOC5570707	NC_035107.1	111460507	111501591	-	2793	protein_coding	Class A Scavenger Receptor (SRCR domain) with Serine Protease domain.	T-complex protein 11-like protein 1%2C transcript variant X7	-	1397	1292	1182	557	541	546	28.22244911	28.19027195	26.88158682	12.02163121	12.50897451	12.97441396
AAEL001446	5575395	764.457037	777.1803429	826.3737483	218.0815476	256.1827134	288.1936033	789.3370428	254.1526214	1.636931802	9.04E-47	2.60E-45	LOC5575395	NC_035109.1	36086745	36304416	-	3416	protein_coding	testis-specific protein pbs13 (t-complex 11 )	erythrocyte band 7 integral membrane protein%2C transcript variant X1	-	844	795	810	224	247	270	13.94099633	14.18263591	15.06175287	3.952840565	4.66954397	5.245802618
AAEL011803	5567341	288.0300211	298.1635278	383.6006535	21.41872342	22.8178935	43.76273235	323.2647341	29.33311643	3.470296243	1.09E-46	3.13E-45	LOC5567341	NC_035108.1	472622976	472624070	-	808	protein_coding	prohibitin, putative	serine protease inhibitor dipetalogastin	-	318	305	376	22	22	41	22.20674918	23.00361901	29.558667	1.641309418	1.758355556	3.367739877
AAEL006011	5575760	1716.405314	1609.105465	1722.122083	807.0964417	805.8865115	870.9851122	1682.544287	827.9893551	1.023460611	1.13E-46	3.24E-45	LOC5575760	NC_035108.1	14211825	14215716	-	1504	protein_coding	None	protein extra-macrochaetae	HLH	1895	1646	1688	829	777	816	71.09361634	66.69444796	71.29071439	33.22659483	33.36326619	36.00877655
AAEL002721	5568120	1952.807313	1956.148259	1970.034207	940.4766739	925.1618639	1069.518483	1959.66326	978.3856737	1.00277508	1.38E-46	3.94E-45	LOC5568120	NC_035108.1	59538843	59704793	-	3268	protein_coding	None	protein FAM49B%2C transcript variant X3	-	2156	2001	1931	966	892	1002	37.22510546	37.31407914	37.53259449	17.81862631	17.62699107	20.34940508
AAEL018119	110676173	892.1684614	1084.142139	1027.356006	242.421006	339.1568716	334.0911031	1001.222202	305.2229936	1.715535191	5.09E-46	1.42E-44	LOC110676173	NC_035108.1	161719791	161720730	-	940	protein_coding	None	uncharacterized LOC110676173	-	985	1109	1007	249	327	313	59.12587828	71.89710113	68.04715583	15.96800408	22.46545801	22.09950404
AAEL019526	5572008	725.5095813	684.3097359	784.5449536	242.421006	224.0302271	257.2394755	731.454757	241.2302362	1.600354095	6.11E-46	1.70E-44	LOC5572008	NC_035107.1	97573123	97596685	+	957	protein_coding	None	uncharacterized LOC5572008	-	801	700	769	249	216	241	47.22693994	44.57525022	51.04142171	15.68435092	14.57596079	16.71364403
AAEL009483	5568735	1522.573791	1499.615907	1442.583309	656.1917994	664.8304425	753.5729035	1488.257669	691.5317151	1.106861048	1.15E-45	3.17E-44	LOC5568735	NC_035108.1	128265984	128343758	-	4215	protein_coding	None	chaoptin	-	1681	1534	1414	674	641	706	22.5029452	22.17866843	21.30885878	9.639210378	9.821002657	11.11663037
AAEL018131	5577410	1836.8707	2061.727476	2053.691797	951.1860356	986.3553055	1037.496972	1984.096658	991.6794377	1.000538946	5.07E-45	1.39E-43	LOC5577410	NC_035107.1	192983513	192984868	-	1165	protein_coding	None	microfibril-associated glycoprotein 4%2C transcript variant X1	Fibrinogen_C	2028	2109	2013	977	951	972	98.22256098	110.3210386	109.7554792	50.55309852	52.71691284	55.37406204
AAEL003156	5567317	710.11175	685.2873213	766.1810926	252.1567894	207.4353955	244.430871	720.5267213	234.6743519	1.617416215	5.40E-45	1.47E-43	LOC5567317	NC_035108.1	166543723	166648409	-	5877	protein_coding	fibrinogen and fibronectin	ion transport peptide-like%2C transcript variant X7	-	784	701	751	259	200	229	7.527133178	7.268922103	8.116945071	2.656581933	2.197706451	2.586103101
AAEL019725	5577237	298.8990785	271.7687237	296.8824207	38.9431335	16.59483164	30.95412776	289.1834076	28.83069763	3.320289526	6.63E-45	1.80E-43	LOC5577237	NC_035109.1	269815961	269969465	-	4650	protein_coding	None	uncharacterized LOC5577237%2C transcript variant X1	-	330	278	291	40	16	29	4.004333267	3.643338563	3.975103096	0.518544676	0.22220939	0.413914927
AAEL003135	5566222	568.8140038	563.0891541	534.5924001	152.851799	176.3200862	145.1641854	555.4985194	158.1120235	1.813078578	9.19E-45	2.47E-43	LOC5566222	NC_035108.1	70754612	71000826	+	5310	protein_coding	None	LON peptidase N-terminal domain and RING finger protein 2%2C transcript variant X1	-	628	576	524	157	170	136	6.673203221	6.610520401	6.268232929	1.782314223	2.06752028	1.699849339
AAEL025226	5564757	1467.322749	1529.921052	1458.906741	635.7466543	691.7970439	518.748486	1485.383514	615.4307281	1.270342777	4.31E-44	1.14E-42	LOC5564757	NC_035109.1	368529679	368534701	+	3538	protein_coding	None	uncharacterized LOC5564757	p450	1620	1565	1430	653	667	486	25.83606771	26.9565433	25.67358812	11.12588314	12.17484339	9.116843171
AAEL014604	5578912	1414.788971	1345.157424	1309.955423	656.1917994	634.7523102	657.508369	1356.633939	649.4841595	1.063044033	7.38E-44	1.95E-42	LOC5578912	NC_035109.1	298905609	298946506	+	3249	protein_coding	cytochrome P450	uncharacterized LOC5578912%2C transcript variant X1	MFS_1	1562	1376	1284	674	612	616	27.12692373	25.80931095	25.10288711	12.50516212	12.16457916	12.58337224
AAEL013915	5572989	1310.627171	1292.367816	1254.86384	628.9316059	539.3320283	577.4545903	1285.952942	581.9060748	1.143352828	7.60E-44	2.01E-42	LOC5572989	NC_035109.1	227087086	227091016	-	2164	protein_coding	monocarboxylate transporter	NEDD8 ultimate buster 1	UBA	1447	1322	1230	646	520	541	37.72945247	37.22904418	36.10407442	17.99510574	15.5182043	16.59227939
AAEL001950	5578281	1495.401147	1423.364251	1427.280091	745.7610064	674.1650353	689.5298805	1448.68183	703.1519741	1.042417967	2.92E-43	7.66E-42	LOC5578281	NC_035107.1	26751408	27040860	+	7178	protein_coding	None	integrin alpha-PS2%2C transcript variant X1	FG-GAP	1651	1456	1399	766	650	646	12.97815173	12.36134161	12.38005634	6.43286529	5.847971947	5.973035658
AAEL013600	5563970	234.5904888	260.0376996	250.972768	28.23377178	22.8178935	14.94337202	248.5336522	21.99834577	3.488673086	3.36E-43	8.78E-42	LOC5563970	NC_035109.1	165916412	166010050	+	2495	protein_coding	integrin alpha-ps	acetylcholine receptor subunit alpha-like 2	Neur_chan_LBD	259	266	246	29	22	14	5.857313135	6.497088375	6.26286309	0.700658813	0.569439394	0.372411882
AAEL004032	5565778	553.4161725	457.5099377	485.6221039	122.6708705	102.6805208	136.6251156	498.8494047	120.6588356	2.0489429	4.13E-43	1.08E-41	LOC5565778	NC_035108.1	281909748	282025156	-	8982	protein_coding	acetylcholine receptor protein alpha 1, 2, 3, 4 invertebrate	proline-rich extensin-like protein EPR1%2C transcript variant X7	-	611	468	476	126	99	128	3.838286492	3.175268755	3.366218192	0.845622706	0.711799243	0.945807955
AAEL004972	110676036	202.8890714	243.4187489	243.8312665	12.65651839	13.48330071	18.14552317	230.0463623	14.76178075	3.966784649	5.81E-43	1.51E-41	LOC110676036	NC_035108.1	134514887	134515727	-	774	lncRNA	None	uncharacterized LOC110676036	-	224	249	239	13	13	17	16.32962779	19.60496512	19.61396071	1.01246853	1.084670352	1.457719637
AAEL025073	5572816	1351.386137	1609.105465	1453.805668	568.569749	675.2022123	650.036683	1471.432423	631.2695481	1.221450335	7.92E-43	2.05E-41	LOC5572816	NC_035108.1	390875865	391007105	-	7066	protein_coding	None	AF4/FMR2 family member 4%2C transcript variant X2	-	1492	1646	1425	584	651	609	11.91418716	14.19593118	12.81001363	4.982167856	5.949805016	5.720180102
AAEL001888	5567045	582.4003256	647.1614931	725.3725124	206.3986075	177.3572631	201.7355223	651.644777	195.1637977	1.73795361	9.52E-43	2.45E-41	LOC5567045	NC_035107.1	122364348	122365537	+	1115	protein_coding	None	general odorant-binding protein 99a	-	643	662	711	212	171	189	32.53908479	36.1818534	40.50448308	11.46146506	9.904136586	11.25001186
OPB21	5572358	1317.87321	1260.107499	1241.601051	600.6978342	623.3433634	562.5112183	1273.19392	595.517472	1.096214949	1.05E-42	2.70E-41	LOC5572358	NC_035109.1	284611188	284916905	-	4572	protein_coding	odorant binding protein OBP21	uncharacterized LOC5572358%2C transcript variant X1	-	1455	1289	1217	617	601	527	17.9566782	17.1812352	16.90801861	8.13500986	8.489138678	7.650158565
AAEL009755	5573078	1455.547937	1439.005616	1376.269366	729.2101747	670.0163274	693.7994154	1423.60764	697.6753058	1.028727253	1.14E-42	2.94E-41	LOC5573078	NC_035108.1	359665423	359673705	+	2623	protein_coding	None	polyserase-2	Trypsin	1607	1472	1349	749	646	650	34.56899982	34.19929922	32.66796035	17.21324176	15.90485102	16.44678857
AAEL010270	5574491	301.6163428	297.1859425	267.2962001	1.947156675	9.334592797	1.067383716	288.6994951	4.116377729	6.138335475	4.76E-42	1.21E-40	LOC5574491	NC_035108.1	302622902	303053030	+	4157	protein_coding	None	A disintegrin and metalloproteinase with thrombospondin motifs 7	-	333	304	262	2	9	1	4.519947986	4.456575277	4.003405924	0.029002078	0.139816319	0.015965628
AAEL023701	5572567	219.1926575	218.9791155	216.2854749	5.841470024	14.52047768	8.539069728	218.152416	9.633672479	4.509808949	1.05E-41	2.62E-40	LOC5572567	NC_035109.1	122383402	122395008	-	1885	protein_coding	None	coiled-coil domain-containing protein 149	-	242	224	212	6	14	8	7.24391323	7.241763729	7.143858883	0.191875285	0.479636317	0.281672648
AAEL009892	5576286	1248.130091	1303.121254	1212.014831	587.0677374	608.8228858	525.1527882	1254.422059	573.6811371	1.128186152	2.17E-41	5.39E-40	LOC5576286	NC_035107.1	213310413	213340554	+	2231	protein_coding	None	ileal sodium/bile acid cotransporter%2C transcript variant X1	-	1378	1333	1188	603	587	492	34.85129141	36.41147453	33.82402067	16.2928434	16.99158565	14.63630921
AAEL012440	5569088	278.0667184	217.0239448	241.7908375	24.33945843	14.52047768	27.75197661	245.6271669	22.20397091	3.468622625	1.04E-40	2.53E-39	LOC5569088	NC_035109.1	122948886	123046925	+	2766	protein_coding	sodium-bile acid cotransporter	phospholipase A2 inhibitor%2C transcript variant X1	-	307	222	237	25	14	26	6.262610875	4.891121894	5.44257636	0.544837478	0.326867121	0.623860107
AAEL007363	novel.382	573.3427778	569.9322515	613.148917	185.9534624	200.1751566	199.6007549	585.4746487	195.2431247	1.584758461	4.20E-40	1.00E-38	-	NC_035108.1	59712204	59714943	-	2740	-	leucine-rich transmembrane protein	- && - && -	-	633	583	601	191	193	187	13.03534036	12.96658703	13.93260324	4.202057064	4.548855322	4.529571163
None	5569629	925.6813884	881.781974	850.8588964	379.6955516	376.4952428	353.30401	886.1074196	369.8316015	1.260544782	4.32E-40	1.03E-38	LOC5569629	NC_035109.1	133488369	133516968	-	3329	protein_coding	None	5-aminolevulinate synthase%2C nonspecific%2C mitochondrial%2C transcript variant X3	Aminotran_1_2	1022	902	834	390	363	331	17.32233083	16.51202851	15.91331341	7.062036425	7.041873317	6.599032117
AAEL007787	5568482	410.3069168	442.8461577	425.4294482	109.0407738	118.2381754	107.8057553	426.1941742	111.6949015	1.931815829	5.17E-40	1.23E-38	LOC5568482	NC_035108.1	24476498	24544898	-	5136	protein_coding	5-aminolevulinic acid synthase	ras-related protein Rab-32%2C transcript variant X4	Ras	453	453	417	112	114	101	4.976710923	5.375029776	5.157264441	1.314534985	1.433425791	1.305155934
AAEL006880	5576676	1279.831509	1222.959257	1272.207487	610.4336175	637.8638411	603.0717995	1258.332751	617.1230861	1.027962862	6.99E-40	1.65E-38	LOC5576676	NC_035108.1	94093797	94103717	-	5459	protein_coding	Rab32 [Source:UniProtKB/TrEMBL;Acc:A0A1S4FEX4]	ATP-binding cassette sub-family A member 3%2C transcript variant X3	ABC_tran	1413	1251	1247	627	615	565	14.60489018	13.96535252	14.50980981	6.923625805	7.275408773	6.869124643
AAEL012698	5577324	1829.624662	1654.07439	1875.154259	847.9867319	818.3326352	956.3758095	1786.284437	874.2317255	1.031402087	1.09E-39	2.56E-38	LOC5577324	NC_035109.1	183315591	183465722	-	4605	protein_coding	ATP-binding cassette sub-family A member 3, putative	glypican-4	-	2020	1692	1838	871	789	896	24.75089815	22.39125375	25.35270092	11.40164886	11.06477907	12.91351343
AAEL000433	5574493	578.7773065	623.699445	591.7244124	202.5042942	205.3610415	211.3419758	598.0670546	206.4024372	1.535050793	2.12E-39	4.92E-38	LOC5574493	NC_035108.1	303072615	303074045	+	1367	protein_coding	glypican	cytochrome b561 domain-containing protein 2	Cytochrom_B561	639	638	580	208	198	198	26.37555286	28.44198164	26.95056285	9.172209415	9.353885591	9.613083598
AAEL002406	5575663	282.5954924	298.1635278	287.7004902	39.91671183	50.82167189	57.63872066	289.4865034	49.4590348	2.553666909	4.04E-38	9.18E-37	LOC5575663	NC_035108.1	465931195	465995134	-	3536	protein_coding	None	uncharacterized LOC5575663	-	312	305	282	41	49	54	4.97864965	5.256483077	5.065767025	0.698957456	0.894909672	1.013555529
AAEL002690	5565045	277.1609637	261.015285	316.2664963	50.62607354	53.93320283	46.9648835	284.8142483	50.50805329	2.494298043	2.00E-36	4.36E-35	LOC5565045	NC_035107.1	145346819	145370360	-	1699	protein_coding	beat protein	prion-like-(Q/N-rich) domain-bearing protein 25%2C transcript variant X1	-	306	267	310	52	52	44	10.16242318	9.576913615	11.58981959	1.844969139	1.976538794	1.718799984
AAEL004581	5568591	181.1509566	194.5394821	195.8811848	6.815048362	9.334592797	4.269534864	190.5238745	6.806392007	4.802262788	2.35E-36	5.13E-35	LOC5568591	NC_035109.1	406700350	406755570	-	3553	protein_coding	None	uncharacterized LOC5568591	DSPc	200	199	192	7	9	4	3.176172025	3.413230018	3.432530319	0.118763223	0.163584699	0.074718962
AAEL020302	5573544	242.7422819	231.6877249	248.932339	38.9431335	31.11530932	37.35843006	241.1207819	35.80562429	2.750156935	6.76E-36	1.46E-34	LOC5573544	NC_035108.1	112018111	112031003	+	2177	protein_coding	None	uncharacterized LOC5573544	-	268	237	244	40	30	35	6.946172961	6.634338164	7.119340391	1.107594279	0.889934829	1.067027614
AAEL010593	5575774	214.6638836	198.4498234	196.9013993	17.52441007	21.78071653	24.54982547	203.3383688	21.28498402	3.261506843	2.40E-35	5.12E-34	LOC5575774	NC_035109.1	276323706	276370046	-	3582	protein_coding	None	TBC1 domain family member 16	TBC	237	203	193	18	21	23	3.733292283	3.453648575	3.422473454	0.302918686	0.378607394	0.426155696
AAEL002711	5572559	376.7939898	309.8945518	333.6101428	65.2297486	48.74731794	83.25592984	340.0995615	65.74433213	2.373485558	3.51E-35	7.39E-34	LOC5572559	NC_035109.1	121965911	122095788	-	4267	protein_coding	None	endothelin-converting enzyme homolog%2C transcript variant X4	-	416	317	327	67	47	78	5.500978099	4.527352467	4.867808341	0.946523283	0.711329128	1.213215648
AAEL009895	5570005	346.904082	380.2806961	356.0548619	83.72773701	94.38310495	96.06453444	361.07988	91.39179213	1.983575434	3.57E-35	7.50E-34	LOC5570005	NC_035109.1	109426017	109448467	-	3217	protein_coding	neprilysin	elongation of very long chain fatty acids protein 7	ELO	383	389	349	86	91	90	6.717643326	7.36896049	6.891007566	1.611485981	1.826777734	1.856767355
AAEL000188	5579202	1125.853196	1146.7076	1084.488018	518.9172538	567.3358067	563.578602	1119.016271	549.9438875	1.02573831	6.50E-35	1.36E-33	LOC5579202	NC_035107.1	143047099	143097285	+	5268	protein_coding	elongase, putative	phosphatidylinositide phosphatase SAC2	-	1243	1173	1063	533	547	528	13.31357197	13.56937777	12.81727962	6.099027395	6.705589107	6.652030007
AAEL021395	5576549	905.7547832	960.9663863	901.8696216	444.9253002	376.4952428	366.1126146	922.863597	395.8443859	1.219569353	7.04E-35	1.47E-33	LOC5576549	NC_035108.1	121341592	121735552	+	1990	protein_coding	None	translation initiation factor IF-2%2C transcript variant X4	-	1000	983	884	457	363	343	28.35411861	30.10288566	28.21678632	13.84338397	11.78009863	11.43950117
AAEL019861	novel.332	245.4595462	205.2929208	162.2141061	1.947156675	9.334592797	5.33691858	204.3221911	5.539556017	5.222971128	7.92E-35	1.64E-33	-	NC_035108.1	335414873	335421411	+	6539	-	None	- && - && -	-	271	210	159	2	9	5	2.338445118	1.957111843	1.544522174	0.01843732	0.088884606	0.050748675
None	novel.658	1703.724747	1553.383101	1689.475219	796.38708	709.4290526	904.0740074	1648.861022	803.2967133	1.038012158	2.03E-34	4.17E-33	-	NC_035109.1	64744495	64973617	-	723	-	None	- && - && -	-	1881	1589	1656	818	684	847	146.7978606	133.934755	145.4890794	68.20153475	61.09605695	77.75192612
None	5578107	280.7839828	264.9256263	204.0429008	38.9431335	14.52047768	20.2802906	249.9175033	24.58130059	3.33521104	2.07E-34	4.26E-33	LOC5578107	NC_035109.1	349346815	349613123	-	5644	protein_coding	None	RNA-binding protein 24-A%2C transcript variant X2	RRM_1	310	271	200	40	14	19	3.09915942	2.926105452	2.250874864	0.427220543	0.160190372	0.223425449
AAEL003407	110679507	714.6405239	648.1390784	762.1002346	248.262476	288.3351997	278.5871499	708.293279	271.7282752	1.383038032	2.67E-34	5.46E-33	LOC110679507	NC_035109.1	262235523	262495430	+	2365	lncRNA	None	uncharacterized LOC110679507	-	789	663	747	255	278	261	18.82413749	17.08401999	20.06308982	6.499623148	7.591175445	7.324456527
AAEL025552	5569656	1134.004989	1064.590432	1027.356006	495.5513737	549.703798	516.6137185	1075.317142	520.6229634	1.047424546	2.31E-33	4.61E-32	LOC5569656	NC_035109.1	151908173	152521174	-	6766	protein_coding	None	semaphorin-5A%2C transcript variant X4	Sema	1252	1089	1007	509	530	484	10.4409872	9.808522075	9.453787537	4.534870924	5.058703835	4.747657834
AAEL007804	110675532	381.3227637	347.0427946	304.0239222	91.51636371	72.60238842	69.37994154	344.1298269	77.83289789	2.142301087	2.58E-33	5.13E-32	LOC110675532	NC_035108.1	51307244	51309618	-	2304	protein_coding	semaphorin	chaoptin-like	-	421	355	298	94	70	65	10.31024177	9.389739977	8.215654175	2.459373676	1.962053943	1.87239264
AAEL012634	5579929	936.5504458	958.0336303	864.121685	377.7483949	429.3912687	432.290405	919.568587	413.1433562	1.155743101	3.10E-33	6.14E-32	LOC5579929	NC_035109.1	368460018	368462540	-	2460	protein_coding	None	probable cytochrome P450 9f2	p450	1034	980	847	388	414	405	23.71672183	24.27720335	21.87039687	9.50770635	10.86827483	10.92662301
CYP9J2	5575489	202.8890714	181.8308727	168.3353932	16.55083174	17.63200862	18.14552317	184.3517791	17.44278784	3.404132283	4.79E-33	9.43E-32	LOC5575489	NC_035108.1	28998109	29013311	+	6044	protein_coding	cytochrome P450	uncharacterized LOC5575489	-	224	186	165	17	17	17	2.091186617	1.875409778	1.734074889	0.169552269	0.181643493	0.186676869
AAEL011867	5579650	781.6663779	734.1665881	731.4937994	309.5979113	340.1940486	314.8781962	749.1089218	321.5567187	1.220824995	4.99E-33	9.81E-32	LOC5579650	NC_035109.1	267587167	267610755	+	2844	protein_coding	None	calpain-B%2C transcript variant X1	Peptidase_C2	863	751	717	318	328	295	17.1218399	16.09229675	16.01392995	6.740260309	7.447999343	6.884279073
AAEL003965	5565618	710.11175	576.7753488	650.8968536	250.2096327	242.6994127	233.7570338	645.9279842	242.2220264	1.415079517	1.47E-32	2.84E-31	LOC5565618	NC_035108.1	257060734	257415027	+	4814	protein_coding	calpain 4, 6, 7, invertebrate	rho GTPase-activating protein conundrum	RhoGAP	784	590	638	257	234	219	9.189231759	7.468847865	8.41827199	3.218149228	3.139099989	3.019284742
AAEL021782	5567380	376.7939898	377.3479401	368.297436	90.54278538	119.2753524	96.06453444	374.1464553	101.9608907	1.876892384	2.22E-32	4.27E-31	LOC5567380	NC_035109.1	74051474	74242412	+	4281	protein_coding	None	RNA-binding protein Musashi homolog 2%2C transcript variant X1	RRM_1	416	386	361	93	115	90	5.482988448	5.494773111	5.356367112	1.309534251	1.734794316	1.395286284
AAEL019841	5567211	1134.004989	1076.321456	1109.99338	449.7931919	515.4769578	574.2524392	1106.773275	513.1741963	1.110526399	2.37E-32	4.54E-31	LOC5567211	NC_035109.1	334078697	334091427	-	2505	protein_coding	None	eukaryotic translation initiation factor 2-alpha kinase 1	Pkinase	1252	1101	1088	462	497	538	28.2010856	26.78473021	27.58859132	11.11765996	12.81279969	14.25412585
AAEL020101	5570330	4901.944887	6462.816663	5864.192969	1768.018261	1935.37224	1557.312842	5742.98484	1753.567781	1.711372902	2.40E-32	4.60E-31	LOC5570330	NC_035108.1	205927148	205928997	+	704	protein_coding	None	glycine-rich cell wall structural protein	-	5412	6611	5748	1816	1866	1459	433.7648507	572.2715891	518.6238216	155.4971116	171.1726437	137.5462252
AAEL001392	5565601	799.7814736	682.3545652	722.3118689	316.4129596	304.9300314	281.789301	734.8159692	301.0440973	1.287165948	3.51E-32	6.69E-31	LOC5565601	NC_035107.1	288297309	288308602	+	3862	protein_coding	None	LIM domain-containing protein jub%2C transcript variant X1	LIM	883	698	708	325	294	264	12.90083029	11.0141463	11.64472801	5.072829117	4.916210148	4.536884267
AAEL004874	5572227	893.979971	1151.595527	1071.225229	423.5065768	442.8745694	469.648835	1038.933576	445.343327	1.221977945	5.44E-32	1.03E-30	LOC5572227	NC_035108.1	183440022	183440868	+	653	protein_coding	limd1	uncharacterized LOC5572227	-	987	1178	1050	435	427	440	85.28510717	109.935966	102.1373248	40.15644119	42.22892945	44.7203855
AAEL009661	5574512	192.9257688	199.4274088	223.4269764	24.33945843	29.04095537	9.606453444	205.2600513	20.99562242	3.281154797	1.20E-31	2.26E-30	LOC5574512	NC_035108.1	345867370	345897577	-	1557	protein_coding	None	inactive hydroxysteroid dehydrogenase-like protein 1	adh_short	213	204	219	25	28	9	7.718985391	7.984527893	8.934368539	0.967900106	1.161354472	0.383636518
AAEL011193	5565435	401.249369	317.7152345	398.9038711	79.83342367	106.8292287	65.11040667	372.6228249	83.924353	2.150044161	1.91E-31	3.56E-30	LOC5565435	NC_035109.1	393004076	393022532	-	3276	protein_coding	steroid dehydrogenase	tenascin%2C transcript variant X3	-	443	325	391	82	103	61	7.630079469	6.045707832	7.581257101	1.508860539	2.030433217	1.235810797
AAEL000636	5564848	207.4178454	195.5170674	196.9013993	29.20735012	29.04095537	26.6845929	199.9454373	28.31096613	2.819380684	2.87E-31	5.33E-30	LOC5564848	NC_035108.1	408015920	408166982	-	9513	protein_coding	None	neural-cadherin	Laminin_G_2	229	200	193	30	28	25	1.358273456	1.281209607	1.288689153	0.190100343	0.190079776	0.174416897
AAEL000597	5570663	543.4528699	588.5063729	561.1179772	211.2664992	232.3276429	188.9269177	564.3590734	210.8403533	1.419648255	5.38E-31	9.88E-30	LOC5570663	NC_035108.1	18943480	18994675	+	1703	protein_coding	cadherin	calcyphosin-like protein%2C transcript variant X4	-	600	602	550	217	224	177	19.8795171	21.54217407	20.51428583	7.681114291	8.494322553	6.898023376
AAEL008489	5577136	478.2385255	416.4513536	463.1773849	150.9046423	160.7624315	147.2989528	452.6224213	152.9886755	1.565135518	2.84E-30	5.13E-29	LOC5577136	NC_035109.1	277380727	277883392	-	5755	protein_coding	calcyphosine/tpp	leucine-rich repeat neuronal protein 2%2C transcript variant X3	-	528	426	454	155	155	138	5.176757516	4.51099098	5.010936342	1.623549415	1.739329041	1.59147493
AAEL003115	5566511	222.8156767	215.0687741	235.6695504	44.78460352	30.07813235	20.2802906	224.5180004	31.71434216	2.813702793	3.32E-30	6.00E-29	LOC5566511	NC_035108.1	322581669	322637890	+	3195	protein_coding	tartan	sialin	MFS_1	246	220	231	46	29	19	4.344436689	4.19623214	4.592503311	0.86789285	0.58616855	0.394683328
AAEL012522	5574677	435.6680507	468.2633764	468.2784574	159.6668473	146.2419538	168.6466271	457.4032948	158.1851428	1.53168932	3.62E-30	6.52E-29	LOC5574677	NC_035108.1	331420083	331470253	-	1890	protein_coding	Sodium-dependent phosphate transporter [Source:UniProtKB/TrEMBL;Acc:A0A1S4FWV3]	uncharacterized LOC5574677%2C transcript variant X4	-	481	479	459	164	141	158	14.35993587	15.44476828	15.4262101	5.230716535	4.817843477	5.548317765
AAEL011319	5564580	959.1943154	863.2078526	830.4546063	360.2239848	413.833614	419.4818004	884.2855914	397.8464664	1.154160028	4.15E-30	7.43E-29	LOC5564580	NC_035109.1	365784307	365813236	+	3342	protein_coding	None	tetratricopeptide repeat protein 39B	-	1059	883	814	370	399	393	17.87963887	16.10133721	15.47128263	6.673818936	7.710132262	7.804626932
AAEL024425	5579657	310.6738906	305.0066252	240.770623	55.49396523	43.56143305	69.37994154	285.4837129	56.14511327	2.348843471	5.87E-30	1.05E-28	LOC5579657	NC_035109.1	267018657	267045805	-	2521	protein_coding	None	chromatin-remodeling complex ATPase chain Iswi	SNF2_N	343	312	236	57	42	65	7.676981649	7.542050497	5.946309608	1.362953852	1.07589979	1.711222785
AAEL003950	5570677	1124.041686	1033.307701	1061.023084	574.4112191	524.8115506	474.9857536	1072.790824	524.7361744	1.03077126	9.44E-30	1.67E-28	LOC5570677	NC_035108.1	19284287	19307617	+	3973	protein_coding	helicase	structure-specific endonuclease subunit SLX4	-	1241	1057	1040	590	506	445	17.62472886	16.21302714	16.62735369	8.951845703	8.224837567	7.433742089
AAEL008482	novel.566	714.6405239	721.4579787	735.5746574	346.5938881	332.9338098	293.5305219	723.8910534	324.3527399	1.156829048	1.35E-28	2.30E-27	-	NC_035109.1	183312262	183314645	+	2384	-	None	- && - && -	-	789	738	721	356	321	275	18.67411291	18.86504295	19.21044275	9.001665866	8.695491989	7.655833612
None	5570696	529.8665482	495.6357659	499.905107	211.2664992	185.654679	178.2530806	508.4691403	191.7247529	1.405853541	1.44E-28	2.45E-27	LOC5570696	NC_035108.1	395288859	395324537	-	6140	protein_coding	None	protein expanded	Band_41	585	507	490	217	179	167	5.375968596	5.032076974	5.069160821	2.130445869	1.882695297	1.805153523
AAEL008495	5573491	147.6380297	152.5033126	133.6481	8.762205036	8.297415819	11.74122088	144.5964808	9.600280577	3.917549713	2.49E-28	4.21E-27	LOC5573491	NC_035108.1	314846749	314875057	+	2856	protein_coding	None	maltase 2%2C transcript variant X3	-	163	156	131	9	8	11	3.220317035	3.328695606	2.913543142	0.189960563	0.180895249	0.255623352
AAEL010536	5572427	921.1526145	903.2888514	940.6377728	426.4273118	448.0604542	495.2660442	921.6930796	456.5846034	1.014381593	3.38E-28	5.68E-27	LOC5572427	NC_035108.1	374754445	374756310	+	1802	protein_coding	alpha-amylase	UDP-glucuronosyltransferase 2A3	UDPGT	1017	924	922	438	432	464	31.8445704	31.2481904	32.50008487	14.65205247	15.48190286	17.08949531
AAEL001816	5577581	802.4987379	812.3734151	913.0919812	405.9821667	371.3093579	408.8079632	842.6547114	395.3664959	1.091012052	3.61E-28	6.07E-27	LOC5577581	NC_035107.1	301972190	301992354	-	4269	protein_coding	glucosyl/glucuronosyl transferases	uncharacterized LOC5577581%2C transcript variant X1	-	886	831	895	417	358	383	11.71053658	11.86267293	13.31696448	5.888287974	5.415670708	5.954409002
AAEL013291	5574148	326.071722	385.1686228	388.7017261	106.1200388	120.3125294	85.39069728	366.6473569	103.9410885	1.816482813	1.07E-27	1.76E-26	LOC5574148	NC_035108.1	338519048	338899545	+	7253	protein_coding	None	roundabout homolog 1	I-set	360	394	381	109	116	80	2.800619133	3.310443895	3.336688457	0.905916066	1.03284628	0.732045968
AAEL020299	5571159	618.6305169	538.6495207	538.6732582	227.8173309	234.4019969	226.2853478	565.3177653	229.5015585	1.301402185	2.12E-27	3.44E-26	LOC5571159	NC_035109.1	237023844	237224407	-	6461	protein_coding	None	adenylate cyclase type 2%2C transcript variant X15	Guanylate_cyc	683	551	528	234	226	212	5.964721775	5.197081714	5.190898562	2.183208722	2.258936777	2.17772062
AAEL027868	5564044	153.0725584	131.9740205	152.0119611	5.841470024	1.037176977	6.404302296	145.68618	4.427649766	5.037042946	2.91E-27	4.70E-26	LOC5564044	NC_035108.1	184555379	184653678	-	5686	protein_coding	None	uncharacterized LOC5564044	RhoGEF	169	135	149	6	1	6	1.677061841	1.446886954	1.664515232	0.063609728	0.011357651	0.070034243
AAEL025520	5570235	474.6155064	485.8599125	446.8539528	169.4026307	182.543148	183.5899991	469.1097906	178.511926	1.394999407	2.96E-27	4.78E-26	LOC5570235	NC_035109.1	10144051	10163151	-	3630	protein_coding	None	probable DNA helicase MCM9	MCM	524	497	438	174	176	172	8.14505254	8.343676383	7.664359127	2.889493785	3.131132318	3.144762596
AAEL008178	5571151	290.7472854	313.8048932	300.9632787	81.78058034	74.67674237	92.86238329	301.8384858	83.10656867	1.861503587	3.29E-27	5.28E-26	LOC5571151	NC_035108.1	241191129	241251217	+	2755	protein_coding	DNA replication licensing factor MCM1	sarcoplasmic calcium-binding protein 1	-	321	321	295	84	72	87	6.574347523	7.100535724	6.801563758	1.837963253	1.687742828	2.095866871
AAEL008844	23687462	759.9282631	823.1268538	830.4546063	412.797215	370.2721809	367.1799983	804.5032411	383.4164648	1.067683546	4.34E-27	6.95E-26	LOC23687462	NC_035108.1	66247815	66249626	+	1812	protein_coding	calcium-binding protein, putative	uncharacterized LOC23687462	-	839	842	814	424	357	344	26.1260044	28.31793533	28.53478287	14.10544541	12.72346504	12.59987662
AAEL017042	110679455	131.3344436	150.5481419	142.8300306	12.65651839	11.40894675	11.74122088	141.570872	11.935562	3.56621533	7.44E-27	1.17E-25	LOC110679455	NC_035109.1	389632277	389648301	-	1414	protein_coding	None	protein commissureless 2 homolog	-	145	154	140	13	11	11	5.786125123	6.637109747	6.289078085	0.554208375	0.502387302	0.516308553
AAEL023757	5579091	713.7347692	714.6148814	773.3225941	343.6731531	320.487686	363.9778471	733.8907482	342.7128954	1.09842851	1.10E-26	1.73E-25	LOC5579091	NC_035109.1	342318151	342375526	-	4146	protein_coding	None	trophoblast glycoprotein%2C transcript variant X2	-	788	731	758	353	309	341	10.7242307	10.74473643	11.61310275	5.132447894	4.813096395	5.458723852
AAEL023746	5569562	289.8415306	273.7238944	251.9929825	68.15048362	73.6395654	70.44732525	271.8528025	70.74579142	1.943378273	1.97E-26	3.07E-25	LOC5569562	NC_035107.1	71268976	71277808	+	8166	protein_coding	None	brefeldin A-inhibited guanine nucleotide-exchange protein 3	-	320	280	247	70	71	66	2.211107363	2.089567204	1.921303343	0.516734913	0.561493006	0.536414617
AAEL025966	5564099	196.548788	159.3464099	160.1736771	20.44514508	17.63200862	28.81936033	172.0229583	22.29883801	2.952596063	2.12E-26	3.29E-25	LOC5564099	NC_035108.1	51686910	51702488	+	4079	protein_coding	None	uncharacterized LOC5564099%2C transcript variant X1	Ldl_recept_a	217	163	157	21	17	27	3.001755096	2.435238979	2.44486176	0.310344984	0.269147651	0.439315071
AAEL014315	novel.148	809.7447762	781.0906843	829.4343918	391.3784916	353.6773493	420.5491841	806.7566174	388.5350083	1.054315946	2.30E-26	3.56E-25	-	NC_035107.1	129012980	129017157	-	3933	-	None	- && - && -	-	894	799	813	402	341	394	12.82575089	12.38028152	13.1303094	6.161426158	5.599197809	6.648724211
None	110677175	660.2952369	605.1253236	639.6744941	295.9678146	281.0749609	293.5305219	635.0316849	290.1910991	1.129923766	1.02E-25	1.54E-24	LOC110677175	NC_035108.1	450625139	450747608	+	3994	protein_coding	None	protein sickie-like	-	729	619	627	304	271	275	10.29884912	9.444745852	9.9716687	4.588224551	4.381840936	4.56973143
AAEL021359	5567053	255.4228489	304.0290398	257.094055	73.0183753	70.52803447	46.9648835	272.1819812	63.50376442	2.095767368	1.33E-25	1.99E-24	LOC5567053	NC_035107.1	122385671	122386441	+	716	protein_coding	None	general odorant-binding protein 99a	-	282	311	252	75	68	44	22.22313447	26.47006783	22.35609154	6.314331558	6.133258486	4.078549124
OBP22	5575443	152.1668036	136.8619472	152.0119611	18.49798841	12.44612373	18.14552317	147.0135706	16.36321177	3.165857873	1.98E-25	2.94E-24	LOC5575443	NC_035108.1	243628881	244547058	+	7254	protein_coding	odorant binding protein OBP22	discoidin domain-containing receptor 2	Pkinase_Tyr	168	140	149	19	12	17	1.306775425	1.176137702	1.304719273	0.157890206	0.106831438	0.155538324
AAEL019572	110681063	721.8865622	656.9373465	708.0288658	330.0430564	346.4171105	303.1369753	695.6175915	326.5323807	1.090794575	4.94E-25	7.26E-24	LOC110681063	NW_018735990.1	852	10666	+	1568	protein_coding	None	differentially expressed in FDCP 8 homolog	C1_1	797	672	694	339	334	284	28.68015481	26.11745784	28.11394383	13.03265147	13.75611464	12.02093711
AAEL022155	5578689	274.4436993	289.3652598	266.2759856	84.70131535	74.67674237	73.6494764	276.6949815	77.67584471	1.831197152	5.85E-25	8.57E-24	LOC5578689	NC_035107.1	188994098	188999677	-	1698	protein_coding	None	serine protease easter	Trypsin	303	296	261	87	72	69	10.06871784	10.62335544	9.763627055	3.08859318	2.738357769	2.696978276
CLIPB41	5564412	293.4645498	280.5669917	289.7409192	95.41067706	62.23061865	70.44732525	287.9241535	76.02954032	1.91725012	9.39E-25	1.37E-23	LOC5564412	NC_035108.1	136672079	136855550	-	3531	protein_coding	Clip-Domain Serine Protease family B.	gamma-1-syntrophin	PDZ	324	287	284	98	60	66	5.17745724	4.953268459	5.1089186	1.673044527	1.097359457	1.240544254
AAEL014422	110675366	384.0400281	473.1513031	412.1666597	160.6404257	133.7958301	153.7032551	423.1193303	149.379837	1.500870093	1.33E-24	1.91E-23	LOC110675366	NC_035108.1	19283757	19284953	+	1134	protein_coding	syntrophin	uncharacterized LOC110675366	-	424	484	404	165	129	144	21.09706448	26.00997858	22.62958926	8.771018581	7.346357075	8.427824453
AAEL027779	110675611	425.7047481	432.092719	450.9348108	155.772534	179.4316171	172.916162	436.2440926	169.3734377	1.365726085	1.47E-24	2.10E-23	LOC110675611	NC_035108.1	64872866	64874255	+	1390	protein_coding	None	uncharacterized LOC110675611	-	470	442	442	160	173	162	19.07885405	19.37827687	20.19834704	6.938799264	8.037605397	7.735105789
AAEL026833	5572786	889.4511971	803.575147	954.9207758	383.5898649	403.4618442	476.0531373	882.64904	421.0349488	1.068943618	5.47E-24	7.70E-23	LOC5572786	NC_035108.1	389344525	389347620	+	2965	protein_coding	None	glutamine synthetase 1%2C mitochondrial%2C transcript variant X1	-	982	822	936	394	389	446	18.68770708	16.89486817	20.05208384	8.010334749	8.472669807	9.983347871
AAEL001887	5569135	221.9099219	193.5618967	210.1641878	46.73176019	41.4870791	51.23441837	208.5453355	46.48441922	2.166591746	1.11E-23	1.56E-22	LOC5569135	NC_035109.1	407728613	407968714	+	10222	protein_coding	glutamine synthetase 1, 2 (glutamate-amonia ligase) (gs)	ecdysone-inducible protein E75%2C transcript variant X1	zf-C4	245	198	206	48	40	48	1.352382169	1.180421201	1.280087641	0.283063911	0.252708292	0.311653066
E75	5569911	834.2001553	770.3372456	865.1418995	425.4537334	344.3427565	420.5491841	823.2264335	396.7818913	1.052445261	1.13E-23	1.58E-22	LOC5569911	NC_035108.1	37006937	37008455	-	1459	protein_coding	Ecdysone-induced protein 75B isoform A Nuclear receptor	clavesin-1	-	921	788	848	437	332	394	35.61833108	32.91384451	36.91891431	18.05532401	14.6952903	17.92284601
AAEL008007	5570329	124.0884053	123.1757525	127.526813	12.65651839	12.44612373	9.606453444	124.9303236	11.56969852	3.428916648	1.65E-23	2.29E-22	LOC5570329	NC_035108.1	205974929	205993247	+	1237	protein_coding	CRAL-TRIO domain-containing protein [Source:UniProtKB/TrEMBL;Acc:A0A1S4FI79]	uncharacterized LOC5570329	-	137	126	125	13	12	9	6.249137717	6.207382865	6.418723591	0.633509007	0.626479587	0.482879594
AAEL001391	5578648	143.1092557	160.3239953	171.3960367	29.20735012	19.70636257	22.41505803	158.2764292	23.77625691	2.72937915	2.46E-23	3.38E-22	LOC5578648	NC_035108.1	315433443	315448335	+	1400	protein_coding	None	zinc finger protein 14	zf-C2H2	158	164	168	30	19	21	6.36792998	7.138771808	7.622362639	1.291731827	0.876437484	0.995536764
AAEL013799	novel.226	360.4904037	305.0066252	325.4484268	103.1993038	77.78827331	117.4122088	330.3151519	99.46659527	1.732686619	2.97E-23	4.05E-22	-	NC_035108.1	33864568	33873207	+	7103	-	None	- && - && -	-	398	312	319	106	75	110	3.161625935	2.676828003	2.852707403	0.899587044	0.681890793	1.027819644
None	5564468	394.9090855	336.2893559	339.7314299	110.0143521	129.6471222	127.0186622	356.9766238	122.2267122	1.548636606	3.07E-23	4.19E-22	LOC5564468	NC_035108.1	118821822	118823257	+	1043	protein_coding	None	uncharacterized LOC5564468	-	436	344	333	113	125	119	23.5869295	20.09934115	20.28001565	6.530903646	7.73964574	7.572315428
AAEL014455	5576584	149.4495392	123.1757525	141.8098161	13.63009672	3.111530932	18.14552317	138.1450359	11.62905028	3.572275854	3.43E-23	4.67E-22	LOC5576584	NC_035107.1	88246583	88290766	-	2873	protein_coding	None	serine-rich adhesin for platelets	-	165	126	139	14	3	17	3.240541192	2.672653186	3.073176722	0.293745722	0.067434324	0.392716672
AAEL027399	5564080	111.4078383	115.3550698	131.607671	9.735783374	11.40894675	5.33691858	119.4568597	8.827216235	3.751400165	5.49E-23	7.41E-22	LOC5564080	NC_035107.1	202439737	202640686	+	7304	protein_coding	None	probable serine/threonine-protein kinase cdc7%2C transcript variant X1	BTB	123	118	129	10	11	5	0.950196825	0.984529946	1.121856495	0.082531241	0.09725844	0.045433405
AAEL019601	5570551	666.6355204	678.4442239	642.7351376	350.4882015	300.7813235	291.3957545	662.6049606	314.2217598	1.074985088	8.20E-23	1.10E-21	LOC5570551	NC_035109.1	40896120	41132911	-	7286	protein_coding	None	extracellular sulfatase SULF-1 homolog%2C transcript variant X14	Sulfatase	736	694	630	360	290	273	5.699777145	5.804676099	5.492369456	2.978464823	2.570420694	2.486792355
AAEL019683	23687956	910.2835571	1296.278157	1071.225229	529.6266155	512.3654269	439.762091	1092.595648	493.9180445	1.144137953	9.81E-23	1.31E-21	LOC23687956	NC_035108.1	205873702	205887578	-	750	protein_coding	None	holotricin-3%2C transcript variant X3	-	1005	1326	1050	544	494	412	75.60909268	107.7432194	88.92756412	43.7236871	42.53643254	36.45876859
GRRP	5576032	119.5596314	107.5343871	111.2033809	3.89431335	6.223061865	4.269534864	112.7657998	4.795636693	4.559434151	1.01E-22	1.35E-21	LOC5576032	NC_035108.1	384387914	384414521	-	7585	protein_coding	holotricin glycine rich repeat protein (GRRP) anti-microbial peptide	probable chitinase 10%2C transcript variant X1	CBM_14	132	110	109	4	6	4	0.98194593	0.883781258	0.912807655	0.031789489	0.051084723	0.035000194
AAEL012268	5566495	756.305244	691.1528333	712.1097239	311.545068	371.3093579	367.1799983	719.8559337	350.0114747	1.041996582	1.05E-22	1.40E-21	LOC5566495	NC_035107.1	80523742	80541306	+	3017	protein_coding	brain chitinase and chia	probable 2-oxoglutarate dehydrogenase E1 component DHKTD1 homolog%2C mitochondrial%2C transcript variant X1	-	835	707	698	320	358	344	15.6163809	14.28077548	14.69563894	6.393722889	7.663075324	7.567443303
AAEL005429	5570893	956.4770511	765.4493189	826.3737483	427.4008901	401.3874903	433.3577887	849.4333728	420.7153897	1.014450189	1.98E-22	2.60E-21	LOC5570893	NC_035108.1	263559362	263973990	-	6089	protein_coding	2-oxoglutarate dehydrogenase	dual specificity tyrosine-phosphorylation-regulated kinase 2%2C transcript variant X3	Pkinase	1056	783	810	439	387	406	9.78559353	7.836524136	8.449818987	4.346079712	4.10450103	4.425334494
AAEL019550	5569616	236.4019984	256.1273583	233.6291214	65.2297486	72.60238842	65.11040667	242.052826	67.64751457	1.839464915	2.48E-22	3.24E-21	LOC5569616	NC_035108.1	152721520	152751836	+	1533	protein_coding	None	SH3 domain-containing protein Dlish	SH3_1	261	262	229	67	70	61	9.606552944	10.41518105	9.488590151	2.634582418	2.948840368	2.640910745
AAEL014832	5571167	351.4328559	386.1462081	364.216578	147.0103289	114.0894675	136.6251156	367.265214	132.5749707	1.468590375	3.30E-22	4.29E-21	LOC5571167	NC_035109.1	236990340	236991241	+	740	protein_coding	Putative sorbin and sh3 domain-containing protein [Source:UniProtKB/TrEMBL;Acc:A0A0N8ERZ4]	larval cuticle protein LCP-17	Chitin_bind_4	388	395	357	151	110	128	29.58484062	32.52917609	30.64395791	12.30054542	9.599670873	11.48006358
AAEL008873	5568091	187.4912401	140.7722885	120.3853115	1.947156675	4.14870791	0	149.5496134	2.031954861	6.192115974	5.76E-22	7.40E-21	LOC5568091	NC_035108.1	467795240	467950531	-	10707	protein_coding	pupal cuticle protein 78E, putative	protein turtle%2C transcript variant X4	I-set	207	144	118	2	4	0	1.090866917	0.819600806	0.700039531	0.011260076	0.024126125	0
AAEL006522	5571171	230.9674697	152.5033126	175.4768947	35.04882015	38.37554816	20.2802906	186.3158923	31.2348863	2.573623921	1.79E-21	2.26E-20	LOC5571171	NC_035109.1	236854886	236922070	-	13934	protein_coding	turtle protein, isoform	dynein beta chain%2C ciliary	Dynein_heavy	255	156	172	36	37	19	1.032603523	0.682270321	0.784081129	0.155742032	0.171483088	0.090499012
AAEL022731	5574074	172.9991636	173.0326047	182.6183962	29.20735012	42.52425607	16.01075574	176.2167215	29.24745398	2.587599891	2.49E-21	3.11E-20	LOC5574074	NC_035109.1	359927010	360022693	+	4118	protein_coding	None	venom dipeptidyl peptidase 4%2C transcript variant X1	-	191	177	179	30	41	15	2.617075508	2.619356505	2.761054946	0.43915118	0.642973231	0.241752492
AAEL023332	5580264	413.0241811	390.0565495	346.8729314	115.8558221	162.8367855	131.2881971	383.3178873	136.6602682	1.490223288	3.46E-21	4.30E-20	LOC5580264	NC_035109.1	38897477	39152978	+	2875	protein_coding	None	nicotinamidase%2C transcript variant X2	Isochorismatase	456	399	340	119	157	123	8.94944744	8.457514172	7.511893615	2.495101709	3.526607943	2.839443986
AAEL002995	5571997	198.3602975	244.3963343	206.0833298	60.36185692	52.89602585	36.29104634	216.2799872	49.84964304	2.112215569	4.09E-21	5.06E-20	LOC5571997	NC_035107.1	98204366	98206763	-	1976	protein_coding	pyrazinamidase/nicotinamidase	uncharacterized LOC5571997	-	219	250	202	62	51	34	6.253546776	7.710113227	6.493409468	1.891402203	1.666781279	1.141978744
AAEL009487	5567402	727.3210909	807.4854884	748.837446	327.1223214	426.2797377	365.0452309	761.2146751	372.8157633	1.030631527	7.02E-21	8.60E-20	LOC5567402	NC_035107.1	184742515	184744880	-	1656	protein_coding	F-box domain-containing protein [Source:UniProtKB/TrEMBL;Acc:A0A1S4FMM4]	DNA repair protein RAD51 homolog 1	-	803	826	734	336	411	342	27.36052591	30.39676755	28.15425814	12.23089073	16.02790898	13.70666559
AAEL006080	110676292	128.6171792	94.82577769	115.284239	7.788626699	1.037176977	1.067383716	112.9090653	3.297729131	5.055475737	7.28E-21	8.91E-20	LOC110676292	NC_035108.1	196010183	196041373	+	6606	protein_coding	DNA repair protein rad51	fibroin heavy chain	-	142	97	113	8	1	1	1.212883263	0.894830652	1.086546294	0.073001294	0.009775901	0.010046793
AAEL023471	5575209	302.5220976	330.4238439	345.8527169	100.2785688	123.4240603	122.7491273	326.2662195	115.4839188	1.499627509	1.05E-20	1.28E-19	LOC5575209	NC_035108.1	347629209	347644549	-	3476	protein_coding	None	acyl-CoA synthetase family member 2%2C mitochondrial%2C transcript variant X2	AMP-binding	334	338	339	103	119	115	5.421705545	5.925767668	6.194814285	1.786226788	2.210866767	2.195756191
AAEL019722	5574080	672.9758039	566.0219101	662.1192132	289.1527662	291.4467307	326.6194171	633.7056424	302.4063046	1.068344595	1.61E-20	1.95E-19	LOC5574080	NC_035109.1	360563320	360593511	-	3616	protein_coding	None	structural maintenance of chromosomes protein 5	SMC_N	743	579	649	297	281	306	11.59390187	9.757932947	11.40051934	4.951162369	5.018492461	5.616413157
AAEL010913	5575332	457.4061655	466.3082058	481.5412459	217.1079692	202.2495106	215.6115106	468.4185391	211.6563302	1.145561257	1.65E-20	2.01E-19	LOC5575332	NC_035109.1	256818348	256823148	+	1638	protein_coding	structural maintenance of chromosomes 5 smc5	serine proteinase stubble	Trypsin	505	477	472	223	195	202	17.39589224	17.74647776	18.30359771	8.206729273	7.688048102	8.184714133
AAEL002590	5572438	269.0091706	253.1946023	318.3069253	90.54278538	93.34592797	83.25592984	280.1702327	89.0482144	1.652253687	1.69E-20	2.05E-19	LOC5572438	NC_035108.1	374858820	374877029	-	2036	protein_coding	serine protease, putative	protein grindelwald	-	297	259	312	93	90	78	8.230910963	7.752284063	9.733861916	2.753495153	2.854697625	2.542628276
AAEL001817	novel.316	339.6580437	303.0514545	309.1249947	121.6972922	78.82545028	111.0079065	317.2781643	103.8435496	1.610198844	4.25E-20	5.05E-19	-	NC_035108.1	301730609	301738712	+	7996	-	None	- && - && -	-	375	310	303	125	76	104	2.646230742	2.362634797	2.407011714	0.94235897	0.613813145	0.863230143
None	5576802	659.3894822	577.7529342	594.7850559	268.7076211	301.8185004	315.9455799	610.6424907	295.4905672	1.049093656	4.80E-20	5.69E-19	LOC5576802	NC_035107.1	290559876	290581302	+	3207	protein_coding	None	aminopeptidase N	-	728	591	583	276	291	296	12.80859953	11.23042543	11.5472337	5.187872135	5.859889236	6.125743312
AAEL018249	5570848	274.4436993	263.948041	268.3164146	82.75415868	86.08568913	99.26668558	268.9027183	89.36884446	1.591091655	5.12E-20	6.06E-19	LOC5570848	NC_035108.1	455615233	455650540	+	2819	protein_coding	None	ATP-binding cassette sub-family G member 1%2C transcript variant X4	ABC2_membrane	303	270	263	85	83	93	6.064804149	5.836821013	5.926100786	1.817619575	1.901421474	2.189545205
AAEL008624	5576729	109.5963288	88.96026567	113.24381	5.841470024	4.14870791	11.74122088	103.9334681	7.243799603	3.853374487	6.07E-20	7.16E-19	LOC5576729	NC_035107.1	261273055	261298399	+	1836	protein_coding	ABC transporter	uncharacterized LOC5576729%2C transcript variant X2	-	121	91	111	6	4	11	3.718621035	3.02048305	3.840242615	0.196996139	0.140696305	0.397636325
AAEL002950	5571084	103.2560453	93.84819235	110.1831664	1.947156675	5.185884887	2.134767432	102.4291347	3.089269665	5.057294243	8.74E-20	1.03E-18	LOC5571084	NC_035109.1	132553740	132554769	-	950	protein_coding	None	apolipophorin-3	-	114	96	108	2	5	2	6.770963523	6.158221637	7.221185658	0.126906987	0.339892653	0.139724458
AAEL008789	5576682	500.8823951	519.097814	522.3498261	240.4738493	264.4801292	219.8810455	514.1100117	241.6116747	1.088727994	1.74E-19	2.02E-18	LOC5576682	NC_035107.1	93054101	93082559	-	3095	protein_coding	apolipophorin-III, putative	kelch-like protein 13%2C transcript variant X1	BTB	553	531	512	247	255	206	10.08169851	10.45542173	10.50794203	4.810779385	5.320775132	4.417459845
AAEL012709	5564828	692.9024091	1032.330116	984.5069964	438.1102518	396.2016054	372.5169169	903.2465072	402.276258	1.165229818	2.49E-19	2.88E-18	LOC5564828	NC_035107.1	84550297	84550936	+	574	lncRNA	None	uncharacterized LOC5564828	-	765	1056	965	450	382	349	75.20016108	112.1139653	106.7883267	47.25848149	42.97806402	40.35334849
AAEL025975	5570740	377.6997446	340.1996973	375.4389375	149.931064	146.2419538	152.6358714	364.4461265	149.6029631	1.284796889	2.88E-19	3.32E-18	LOC5570740	NC_035108.1	99558201	99914672	-	4631	protein_coding	None	zinc finger CCCH domain-containing protein 18	CBM_14	417	348	368	154	141	143	5.080781309	4.579437651	5.047558934	2.004587792	1.96625441	2.04940268
AAEL025518	5575930	275.3494541	293.2756011	312.1856382	109.0407738	107.8664057	102.4688367	293.6035645	106.4586721	1.462302641	3.35E-19	3.85E-18	LOC5575930	NC_035108.1	203984503	204056566	-	6311	protein_coding	None	protein wech%2C transcript variant X3	NHL	304	300	306	112	104	96	2.717969829	2.896881712	3.079864479	1.069791108	1.064217845	1.009576182
AAEL012178	novel.628	259.9516228	243.4187489	216.2854749	43.81102518	56.00755678	84.32331356	239.8852822	61.38063184	1.972818188	3.89E-19	4.46E-18	-	NC_035109.1	380152699	380157589	+	4487	-	None	- && - && -	-	287	249	212	45	54	79	3.609067921	3.381823713	3.001153108	0.604554677	0.777200495	1.168522462
None	23687801	137.674727	115.3550698	129.567242	23.3658801	19.70636257	19.21290689	127.5323463	20.76171652	2.616465823	7.79E-19	8.84E-18	LOC23687801	NC_035109.1	14765899	14767037	+	1075	protein_coding	None	glycine-rich cell wall structural protein 1.0	-	152	118	127	24	19	18	7.978189578	6.68930858	7.504186474	1.345804322	1.141406955	1.111296852
AAEL017381	110675612	422.081729	418.4065242	383.6006535	192.7685108	156.6137236	172.916162	408.0296356	174.0994655	1.227992422	8.42E-19	9.52E-18	LOC110675612	NC_035108.1	64884114	64896642	+	719	lncRNA	None	uncharacterized LOC110675612	-	466	428	376	198	151	162	36.57010897	36.27626503	33.21752842	16.60028106	13.56261504	14.95382065
AAEL022334	5568564	518.091736	521.0529846	488.6827475	257.0246811	250.9968285	235.8918012	509.2758227	247.9711036	1.037925926	1.03E-18	1.16E-17	LOC5568564	NC_035109.1	1421195	1422664	+	1012	protein_coding	None	protein Vhl%2C transcript variant X1	-	572	533	479	264	242	221	31.89221949	32.09625665	30.06514908	15.72543094	15.4429488	14.49365117
AAEL001105	5578828	365.0191776	296.2083571	277.4983451	112.9350871	113.0522905	107.8057553	312.9086266	111.2643777	1.492878826	1.03E-18	1.16E-17	LOC5578828	NC_035107.1	119314478	119326767	+	1766	protein_coding	von Hippel-Lindau disease tumor suppressor, putative	uncharacterized LOC5578828	-	403	303	272	116	109	101	12.87607729	10.45585656	9.783326905	3.959555469	3.985943852	3.795742285
AAEL013870	5569444	91.4812331	98.73611904	105.0820939	10.70936171	3.111530932	9.606453444	98.43314869	7.809115362	3.64943127	1.10E-18	1.24E-17	LOC5569444	NC_035108.1	371741438	371931143	+	3560	protein_coding	DUF4706 domain-containing protein [Source:UniProtKB/TrEMBL;Acc:A0A1S4G0E9]	Krueppel-like factor luna%2C transcript variant X2	-	101	101	103	11	3	9	1.600813005	1.728936581	1.837788745	0.186260956	0.054421015	0.167787095
AAEL001243	5577934	210.1351097	239.5084076	210.1641878	40.89029017	71.56521144	61.90825553	219.9359017	58.12125238	1.924123799	1.12E-18	1.26E-17	LOC5577934	NC_035108.1	90143983	90169046	-	2703	protein_coding	growth factor independence	uncharacterized LOC5577934	Trypsin	232	245	206	42	69	58	4.842963181	5.523670019	4.840938166	0.936660888	1.648535953	1.424124609
AAEL013413	5569070	112.3135931	106.5568017	118.3448825	7.788626699	10.37176977	21.34767432	112.4050924	13.16935693	3.106354664	3.21E-18	3.52E-17	LOC5569070	NC_035108.1	411815399	412010105	-	3444	protein_coding	Vitamin K-dependent protein C precursor, putative [Source:UniProtKB/TrEMBL;Acc:A0A1S4EZ97]	LIM domain transcription factor LMO4%2C transcript variant X4	LIM	124	109	116	8	10	20	2.031551193	1.928728255	2.139455251	0.14002513	0.187513368	0.385418801
AAEL001207	5565596	332.4120054	320.6479905	393.8027986	122.6708705	146.2419538	139.8272668	348.9542649	136.246697	1.357290533	3.39E-18	3.69E-17	LOC5565596	NC_035107.1	288693245	289157325	+	7400	protein_coding	None	transmembrane protein 132C%2C transcript variant X1	-	367	328	386	126	141	131	2.798359925	2.7011569	3.3133243	1.026403128	1.230503266	1.174912757
AAEL027699	5575396	518.9974908	556.2460568	541.7339017	294.0206579	246.8481206	248.7004058	538.9924831	263.1897281	1.032387048	3.91E-18	4.25E-17	LOC5575396	NC_035109.1	36343185	36345671	+	2301	protein_coding	None	uncharacterized LOC5575396	-	573	569	531	302	238	233	14.05099992	15.06965588	14.65838969	7.911693707	6.679680906	6.720558189
AAEL011801	5579004	317.0141741	297.1859425	335.6505718	123.6444488	133.7958301	101.401453	316.6168961	119.6139107	1.402886835	4.95E-18	5.38E-17	LOC5579004	NC_035107.1	44570046	45081782	+	7800	protein_coding	None	uncharacterized LOC5579004%2C transcript variant X5	-	350	304	329	127	129	95	2.531877386	2.37512608	2.679227893	0.98149538	1.068047298	0.808341817
AAEL003812	5580084	228.2502054	229.7325542	189.7598978	59.38827858	73.6395654	52.30180208	215.9142191	61.77654869	1.805717857	5.25E-18	5.67E-17	LOC5580084	NC_035107.1	243248492	243258916	-	1196	protein_coding	None	putative hydroxypyruvate isomerase	-	252	235	186	61	71	49	11.88881555	11.97414106	9.878480008	3.074523357	3.833739037	2.719136088
AAEL002165	5573983	374.0767255	392.9893055	390.7421551	171.3497874	176.3200862	176.1183131	385.936062	174.5960622	1.144311403	1.89E-17	1.99E-16	LOC5573983	NC_035109.1	51835343	51883258	-	3063	protein_coding	Putative hydroxypyruvate isomerase [Source:UniProtKB/TrEMBL;Acc:A0A1S4F0V8]	uncharacterized LOC5573983%2C transcript variant X1	DUF229	413	402	383	176	170	165	7.608031165	7.998098416	7.942553299	3.463736231	3.584241818	3.575221808
AAEL018200	5568000	430.233522	386.1462081	407.0655871	181.0855708	200.1751566	171.8487783	407.8151058	184.3698352	1.145574369	2.45E-17	2.56E-16	LOC5568000	NC_035108.1	437675155	438574294	+	11756	protein_coding	None	ras-interacting protein RIP3%2C transcript variant X1	GATA	475	395	399	186	193	161	2.279834179	2.0476004	2.155865581	0.953745514	1.060212962	0.908933985
AAEL006447	110677817	394.9090855	388.1013788	411.1464451	169.4026307	135.870184	196.3986037	398.0523031	167.2238062	1.251712412	3.44E-17	3.57E-16	LOC110677817	NC_035109.1	105132758	105153798	+	2349	protein_coding	GATA transcription factor (GATAb)	CD109 antigen-like	A2M_comp	436	397	403	174	131	184	10.47303851	10.29947713	10.89758813	4.465245823	3.601501972	5.198772939
AAEL025334	5567152	251.7998297	256.1273583	277.4983451	78.85984533	87.1228661	109.9405227	261.808511	91.97441139	1.511589482	7.15E-17	7.35E-16	LOC5567152	NC_035109.1	174623922	174646512	-	2664	protein_coding	None	UDP-glucuronosyltransferase 2B15	UDPGT	278	262	272	81	84	103	5.888162724	5.993420629	6.485493737	1.832862728	2.036293822	2.566073239
AAEL005903	5563985	179.3394471	183.7860434	224.4471909	64.25617027	53.93320283	42.69534864	195.8575604	53.62824058	1.863798075	8.00E-17	8.22E-16	LOC5563985	NC_035109.1	166305194	166331770	+	3225	protein_coding	UDP-glucuronosyltransferase, putative	glucose dehydrogenase [FAD%2C quinone]	-	198	188	220	66	52	40	3.464213896	3.552514161	4.333126048	1.233653962	1.041283538	0.823182854
AAEL004021	5578484	367.736442	354.8634773	365.2367925	180.1119924	126.5355912	135.5577319	362.6122373	147.4017719	1.295974205	9.63E-17	9.84E-16	LOC5578484	NC_035109.1	164032553	164034165	+	1560	protein_coding	Glucose dehydrogenase [Source:UniProtKB/TrEMBL;Acc:A0A1S4F6C5]	uncharacterized LOC5578484	-	406	363	358	185	122	127	14.68488884	14.18044025	14.57695419	7.148686822	5.050456215	5.403126879
AAEL000515	5571114	265.3861515	291.3204304	293.8217772	120.7237138	91.27157401	106.7383716	283.509453	106.2445531	1.413784216	9.66E-17	9.87E-16	LOC5571114	NC_035109.1	261690065	261704716	-	3160	protein_coding	juvenile hormone-inducible protein, putative	uncharacterized LOC5571114	RhoGEF	293	298	288	124	88	100	5.231783524	5.746942726	5.789136181	2.365449844	1.798419353	2.100288531
AAEL001519	5577497	155.7898227	135.8843618	137.7289581	22.39230176	40.44990212	25.61720918	143.1343809	29.48647102	2.28269428	1.27E-16	1.29E-15	LOC5577497	NC_035107.1	192046799	192049578	-	2027	protein_coding	None	lachesin%2C transcript variant X1	I-set	172	139	135	23	39	24	4.787887379	4.178965051	4.230467671	0.683995475	1.242528149	0.78582083
AAEL024958	5565753	138.5804818	130.9964352	135.688529	21.41872342	30.07813235	34.15627891	135.088482	28.55104489	2.247901189	1.90E-16	1.91E-15	LOC5565753	NC_035108.1	175481006	175486528	+	5523	protein_coding	None	uncharacterized LOC5565753	-	153	134	133	22	29	32	1.56309587	1.478554858	1.529624949	0.24011914	0.339092616	0.384539519
AAEL014964	110675596	95.10425224	77.22924162	73.45544429	3.89431335	4.14870791	8.539069728	81.92964605	5.527363662	3.903361364	2.07E-16	2.08E-15	LOC110675596	NC_035108.1	62340511	62351773	+	3677	lncRNA	None	uncharacterized LOC110675596	-	105	79	72	4	4	8	1.611257298	1.309305973	1.243790477	0.065576088	0.070252493	0.144398406
AAEL020445	5567249	282.5954924	280.5669917	296.8824207	129.4859189	91.27157401	101.401453	286.6816349	107.3863153	1.413690395	2.61E-16	2.61E-15	LOC5567249	NC_035109.1	335611134	335951315	+	6458	protein_coding	None	protein unzipped%2C transcript variant X2	-	312	287	291	133	88	95	2.72599956	2.708267409	2.862221957	1.24146003	0.879994605	0.976318701
AAEL000860	5566519	268.1034158	282.5221624	278.5185596	112.9350871	109.9407596	112.0752902	276.3813793	111.650379	1.307275805	6.85E-16	6.72E-15	LOC5566519	NC_035108.1	295808290	295818865	+	2807	protein_coding	None	uncharacterized LOC5566519	zf-AD	296	289	273	116	106	105	5.950021384	6.274268757	6.177725331	2.491120399	2.43870254	2.482635321
AAEL005445	5571740	404.8723881	294.2531864	385.6410825	151.8782206	136.907361	153.7032551	361.5888857	147.4962789	1.29404205	7.28E-16	7.13E-15	LOC5571740	NC_035108.1	268642858	268909507	-	3842	protein_coding	None	uncharacterized LOC5571740%2C transcript variant X2	-	447	301	378	156	132	144	6.564768122	4.774378246	6.249464423	2.447633447	2.218768281	2.487546312
AAEL009264	5577529	90.57547832	85.04992432	97.94059239	3.89431335	1.037176977	0	91.18866501	1.643830109	5.743480571	7.42E-16	7.26E-15	LOC5577529	NC_035107.1	201961111	202092994	-	5338	protein_coding	None	tolloid-like protein 1%2C transcript variant X4	Astacin	100	87	96	4	1	0	1.057038142	0.993226666	1.142354835	0.045171089	0.01209809	0
AAEL024332	5573486	115.9366122	94.82577769	102.0214504	3.89431335	0	0	104.2612801	1.29810445	6.259625719	7.83E-16	7.66E-15	LOC5573486	NC_035108.1	126505351	126672224	+	5801	protein_coding	None	myb-like protein AA%2C transcript variant X1	-	128	97	100	4	0	0	1.245020012	1.019005566	1.094978256	0.041565812	0	0
AAEL026094	5569036	161.2243514	164.2343366	172.4162512	36.02239848	42.52425607	55.50395323	165.9583131	44.68353593	1.897024316	1.01E-15	9.81E-15	LOC5569036	NC_035108.1	345285721	345576061	-	3538	protein_coding	None	ubiquitin-conjugating enzyme E2Q-like protein 1%2C transcript variant X1	UQ_con	178	168	169	37	41	52	2.83877781	2.893737556	3.034151324	0.630409918	0.748378679	0.975464701
AAEL022309	5563614	198.3602975	213.1136035	211.1844023	74.96553198	70.52803447	64.04302296	207.5527678	69.8455298	1.569313735	1.04E-15	1.00E-14	LOC5563614	NC_035109.1	105064117	105075902	+	1996	protein_coding	None	transmembrane protease serine 9	Trypsin	219	218	207	77	68	60	6.190885987	6.655851813	6.587462701	2.325462441	2.200106751	1.995063654
AAEL018109	5572620	72.46038266	104.6016311	60.19265574	2.920735012	4.14870791	2.134767432	79.08488982	3.068070118	4.68611592	1.39E-15	1.34E-14	LOC5572620	NC_035108.1	333533947	333873276	+	4835	protein_coding	None	protein turtle homolog A%2C transcript variant X2	-	80	107	59	3	4	2	0.933604071	1.34863674	0.775110989	0.037402783	0.053426767	0.027453616
AAEL023141	5572481	453.7831464	336.2893559	443.7933093	178.1648357	153.5021927	194.2638363	411.2886039	175.3102882	1.230866371	1.72E-15	1.66E-14	LOC5572481	NC_035109.1	202742757	202750507	-	2904	protein_coding	None	uncharacterized LOC5572481	-	501	344	435	183	148	182	9.734425864	7.218874939	9.514829396	3.79868795	3.291247039	4.159497038
AAEL009811	5566384	287.1242663	262.9704557	285.6600611	125.5916055	101.6433438	104.6036042	278.5849277	110.6128512	1.330765723	1.82E-15	1.75E-14	LOC5566384	NC_035108.1	370090899	370171307	+	3961	protein_coding	None	uncharacterized LOC5566384	-	317	269	280	129	98	98	4.51568509	4.138615931	4.490157239	1.963197577	1.597778641	1.642053401
AAEL005345	5564255	133.1459531	154.4584832	112.2235954	30.18092846	25.92942444	7.471686012	133.2760106	21.19401297	2.6427637	3.08E-15	2.93E-14	LOC5564255	NC_035107.1	15307766	15659703	+	5231	protein_coding	transcription factor castor (protein ming)	rhophilin-2%2C transcript variant X2	PDZ	147	158	110	31	25	7	1.585629959	1.840687464	1.335722759	0.357236738	0.308638903	0.088813577
AAEL004193	5571542	107.7848192	78.20682696	120.3853115	17.52441007	11.40894675	16.01075574	102.1256525	14.98137085	2.766385119	3.61E-15	3.43E-14	LOC5571542	NC_035108.1	418878237	418879946	+	1643	protein_coding	rhophilin	probable cytochrome P450 6d4	p450	119	80	118	18	11	15	4.086755221	2.967290807	4.561973987	0.660410673	0.432364969	0.60592621
CYP6Z7	110675223	92.38698789	81.13958297	77.53630231	10.70936171	7.260238842	10.67383716	83.68762439	9.547812571	3.1312945	3.74E-15	3.54E-14	LOC110675223	NC_035108.1	408449378	408732949	-	4432	protein_coding	cytochrome P450	neural-cadherin-like	Cadherin	102	83	76	11	7	10	1.298582806	1.141263764	1.089236538	0.149613945	0.101998472	0.149749814
AAEL023243	110676071	163.035861	176.942946	199.9620428	56.46754357	49.78449492	58.70610438	179.9802833	54.98604762	1.709643495	4.78E-15	4.50E-14	LOC110676071	NC_035108.1	446196780	446197406	-	549	lncRNA	None	uncharacterized LOC110676071	-	180	181	196	58	48	55	18.49990034	20.091572	22.67733875	6.368465354	5.64630418	6.64900085
AAEL025821	5569269	127.7114244	73.31890028	108.1427374	10.70936171	20.74353955	11.74122088	103.0576874	14.39804071	2.843467171	1.44E-14	1.32E-13	LOC5569269	NC_035107.1	197743626	198609376	+	6150	protein_coding	None	complexin%2C transcript variant X7	-	141	75	106	11	20	11	1.293639372	0.743179694	1.094810894	0.10781935	0.210014973	0.118708991
AAEL007518	5571760	63.40283482	83.09475365	63.25329925	2.920735012	3.111530932	2.134767432	69.91696257	2.722344459	4.67819041	1.82E-14	1.68E-13	LOC5571760	NC_035108.1	18106043	18107811	+	1535	protein_coding	complexin, putative	N-acetylneuraminate lyase B	-	70	85	62	3	3	2	2.573113174	3.374568385	2.565616089	0.117812675	0.12621421	0.08647442
AAEL009298	5575365	92.38698789	90.91543634	95.90016338	9.735783374	15.55765466	18.14552317	93.0675292	14.47965374	2.69213039	2.07E-14	1.90E-13	LOC5575365	NC_035108.1	168708951	168764477	+	2435	protein_coding	2-Keto-3-deoxy-(6-phospho-)gluconate aldolase, putative	integumentary mucin C.1%2C transcript variant X2	-	102	93	94	10	15	17	2.363580696	2.327510616	2.452094757	0.24755983	0.39782097	0.463357289
AAEL011766	5570220	345.9983272	340.1996973	364.216578	180.1119924	163.8739624	147.2989528	350.1382008	163.7616359	1.09441562	3.44E-14	3.13E-13	LOC5570220	NC_035109.1	9631607	9639750	-	1655	protein_coding	None	arrestin domain-containing protein 2	-	382	348	357	185	158	138	13.02370627	12.81412433	13.70183012	6.73833924	6.16530359	5.534101646
AAEL008151	110680287	96.01000702	103.6240457	74.4756588	12.65651839	7.260238842	18.14552317	91.36990385	12.6874268	2.852710324	4.89E-14	4.40E-13	LOC110680287	NW_018734587.1	149854	151382	-	1269	protein_coding	None	vitellogenin-like	Vitellogenin_N	106	106	73	13	7	17	4.713173979	5.09040024	3.654008882	0.617533997	0.35623107	0.889105594
AAEL025324	110676403	116.842367	121.2205818	114.2640245	28.23377178	29.04095537	26.6845929	117.4423244	27.98644002	2.068749917	8.94E-14	7.90E-13	LOC110676403	NC_035108.1	225502875	225561316	+	738	lncRNA	None	uncharacterized LOC110676403%2C transcript variant X2	-	129	124	112	29	28	25	9.862853371	10.23936468	9.639844349	2.368758455	2.45017468	2.24827634
AAEL022392	5579458	297.0875689	300.1186985	311.1654237	115.8558221	149.3534847	138.7598831	302.7905637	134.6563967	1.170541149	1.20E-13	1.06E-12	LOC5579458	NC_035108.1	35558218	35570341	-	967	protein_coding	None	lysozyme c-1%2C transcript variant X3	-	328	307	305	119	144	130	19.13888345	19.34726539	20.03464844	7.418218629	9.616817977	8.92242532
LYSC7B	5575629	228.2502054	289.3652598	305.0441367	119.7501355	110.9779366	85.39069728	274.2198673	105.3729231	1.37611885	1.29E-13	1.13E-12	LOC5575629	NC_035109.1	45073196	45281374	+	1571	protein_coding	C-Type Lysozyme (Lys-B).	transport and Golgi organization protein 2%2C transcript variant X2	DUF833	252	296	299	123	107	80	9.050937873	11.48214993	12.08936149	4.719631247	4.398483535	3.37971318
AAEL011962	23687471	96.01000702	89.93785101	101.0012359	0	0	0	95.64969798	0	8.986175079	1.31E-13	1.15E-12	LOC23687471	NC_035109.1	159915380	159927030	-	1144	protein_coding	None	trypsin delta	Trypsin	106	92	99	0	0	0	5.228162394	4.900828335	5.496896134	0	0	0
AAEL017051	5575359	291.6530402	333.3565999	288.7207047	132.4066539	142.0932459	140.8946505	304.5767816	138.4648501	1.137793597	1.86E-13	1.62E-12	LOC5575359	NC_035108.1	168663111	168671796	+	2242	protein_coding	None	phenoloxidase 2	-	322	341	283	136	137	132	8.103814505	9.268862898	8.017873278	3.656641985	3.946211309	3.907548403
PPO10	5569953	119.5596314	127.0860938	138.7491726	28.23377178	31.11530932	39.49319749	128.4649659	32.9474262	1.965843469	1.90E-13	1.65E-12	LOC5569953	NC_035109.1	359507367	359545642	-	1786	protein_coding	prophenoloxidase	uncharacterized LOC5569953	BESS	132	130	136	29	30	37	4.170246291	4.43577578	4.836885586	0.978803886	1.084763786	1.374948124
AAEL008049	5567542	93.29274267	112.4223138	104.0618794	22.39230176	23.85507048	17.07813946	103.2589786	21.1085039	2.287271101	2.22E-13	1.92E-12	LOC5567542	NC_035109.1	69619373	69627851	-	2695	protein_coding	None	probable chitinase 2	Trypsin	103	115	102	23	23	16	2.156491165	2.600439525	2.404084691	0.514455966	0.551143189	0.394028156
AAEL006151	5571543	96.01000702	78.20682696	88.75866186	18.49798841	13.48330071	9.606453444	87.65849861	13.86258085	2.652889595	3.04E-13	2.62E-12	LOC5571543	NC_035108.1	418865260	418867369	-	2051	protein_coding	serine protease, putative	cytochrome P450 6d3	p450	106	80	87	19	13	9	2.916147137	2.377015503	2.694399275	0.558427866	0.409329524	0.291234548
CYP6Z8	5578086	67.02585396	90.91543634	60.19265574	4.867891687	11.40894675	3.202151148	72.71131535	6.492996529	3.48582427	3.08E-13	2.65E-12	LOC5578086	NC_035109.1	348505227	348585447	+	5428	protein_coding	cytochrome P450	uncharacterized LOC5578086%2C transcript variant X4	-	74	93	59	5	11	3	0.769238671	1.044120919	0.690431398	0.055527652	0.130872447	0.036681531
AAEL003420	5567692	302.5220976	311.8497225	293.8217772	137.2745456	151.4278387	135.5577319	302.7311991	141.4200387	1.098302594	4.19E-13	3.57E-12	LOC5567692	NC_035108.1	221374767	221684140	+	5009	protein_coding	None	uncharacterized LOC5567692%2C transcript variant X1	-	334	319	288	141	146	127	3.762397379	3.88103303	3.652160178	1.696864728	1.882336233	1.682746642
AAEL018114	5569654	125.8999149	110.4671431	125.486384	31.1545068	23.85507048	35.22366263	120.617814	30.07774663	2.004445852	5.19E-13	4.39E-12	LOC5569654	NC_035109.1	151742496	151801379	+	3902	protein_coding	None	L-ascorbate oxidase	-	139	113	123	32	23	33	2.010003267	1.764813698	2.002286444	0.494358328	0.380658866	0.561296996
AAEL026602	5569913	92.38698789	61.58787623	108.1427374	12.65651839	13.48330071	13.87598831	87.37253385	13.33860247	2.712305669	8.37E-13	6.98E-12	LOC5569913	NC_035107.1	163284177	164462696	+	5864	protein_coding	None	serine-rich adhesin for platelets%2C transcript variant X1	V-set	102	63	106	13	13	13	0.981466404	0.654717991	1.148207196	0.133637558	0.143167608	0.14713481
AAEL008010	5565997	65.21434439	66.47580292	51.0107252	1.947156675	1.037176977	5.33691858	60.90029084	2.773750744	4.4751541	9.04E-13	7.51E-12	LOC5565997	NC_035108.1	357186388	357685749	-	16468	protein_coding	sidestep protein	probable nuclear hormone receptor HR3%2C transcript variant X9	zf-C4	72	68	50	2	1	5	0.246695295	0.25163772	0.192857933	0.007320964	0.003921521	0.020150934
AAEL009588	5566992	113.2193479	90.91543634	112.2235954	25.31303677	24.89224746	9.606453444	105.4527932	19.93724589	2.395627825	1.13E-12	9.28E-12	LOC5566992	NC_035108.1	293960086	294032082	-	3252	protein_coding	expressed protein (HR3)	protein yellow	-	125	93	110	26	24	9	2.168845942	1.742770095	2.148574955	0.481949964	0.476602244	0.18367837
AAEL005738	novel.272	130.4286888	131.9740205	124.4661695	27.26019345	43.56143305	35.22366263	128.9562929	35.34842971	1.870646426	1.76E-12	1.43E-11	-	NC_035108.1	163840964	163843793	+	2707	-	yellow protein precursor	- && - && -	-	144	135	122	28	42	33	3.001535363	3.03915745	2.86272701	0.623517887	1.001973909	0.809080488
None	5574952	97.82151659	115.3550698	115.284239	17.52441007	34.22684026	20.2802906	109.4869418	24.01051364	2.191182941	2.13E-12	1.72E-11	LOC5574952	NC_035109.1	313248739	313268483	+	955	protein_coding	None	zinc metalloproteinase nas-14	Astacin	108	118	113	18	33	19	6.381012745	7.529849973	7.515942218	1.136182969	2.231546528	1.320432706
AAEL011557	5567571	212.8523741	216.0463595	173.4364657	73.0183753	87.1228661	70.44732525	200.7783997	76.86285555	1.386354666	5.92E-12	4.64E-11	LOC5567571	NC_035107.1	125745893	126016939	+	6888	protein_coding	metalloproteinase, putative	putative uncharacterized protein DDB_G0282129%2C transcript variant X1	-	235	221	170	75	84	66	1.92505859	1.955270387	1.567704279	0.656367798	0.787556147	0.635941022
AAEL018112	5566341	203.7948262	202.3601648	214.2450459	75.93911032	92.30875099	84.32331356	206.8000123	84.19039162	1.297475509	6.41E-12	5.01E-11	LOC5566341	NC_035108.1	64283339	64338772	-	3325	protein_coding	None	uncharacterized LOC5566341	-	225	207	210	78	89	79	3.818212513	3.793904401	4.01176981	1.414106422	1.728596921	1.576890312
AAEL005329	5566469	64.30858961	55.72236421	68.35437177	7.788626699	2.074353955	8.539069728	62.79510853	6.134016794	3.353640837	7.11E-12	5.53E-11	LOC5566469	NC_035107.1	247161487	247162963	-	1239	protein_coding	None	annexin B10%2C transcript variant X3	-	71	57	67	8	2	8	3.233376447	2.80356892	3.434882276	0.389222396	0.10424472	0.428533447
AAEL005412	5573680	196.548788	212.1360181	243.8312665	102.2257254	67.41650353	78.98639498	217.5053575	82.87620798	1.388137719	7.32E-12	5.69E-11	LOC5573680	NC_035108.1	136015121	136016432	-	1248	protein_coding	annexin x	farnesol dehydrogenase-like	adh_short	217	217	239	105	65	74	9.81102487	10.59626561	12.16442755	5.071703489	3.363521045	3.935348317
AAEL010671	novel.248	101.4445357	126.1085085	120.3853115	10.70936171	38.37554816	19.21290689	115.9794519	22.76593892	2.354325978	8.14E-12	6.30E-11	-	NC_035108.1	103455274	103457560	+	2214	-	oxidoreductase	- && P10394.1 RecName: Full=Retrovirus-related Pol polyprotein from transposon 412; Includes: RecName: Full=Protease; Includes: RecName: Full=Reverse transcriptase; Includes: RecName: Full=Endonuclease && PF00665:Integrase core domain	rve	112	129	118	11	37	18	2.854365833	3.550747429	3.385421527	0.299498195	1.079243609	0.539586322
None	5570772	105.0675549	126.1085085	95.90016338	7.788626699	33.18966328	18.14552317	109.0254089	19.70793772	2.475722549	9.15E-12	7.06E-11	LOC5570772	NC_035109.1	29884714	29948659	-	7088	protein_coding	None	actin-binding Rho-activating protein%2C transcript variant X2	-	116	129	94	8	32	17	0.923428998	1.10910762	0.842388648	0.068037041	0.291555775	0.15918101
AAEL019441	5578493	59.77981569	49.85685219	73.45544429	0	0	0	61.03070406	0	8.337382119	1.54E-11	1.17E-10	LOC5578493	NC_035108.1	206832059	206836797	+	4739	protein_coding	None	POU domain protein CF1A	Pou	66	51	72	0	0	0	0.785826111	0.655829813	0.965059629	0	0	0
AAEL003560	110676705	358.6788941	312.8273078	304.0239222	133.3802322	158.6880775	178.2530806	325.1767081	156.7737968	1.055632841	1.81E-11	1.36E-10	LOC110676705	NC_035108.1	305641173	305667224	+	2275	protein_coding	pou domain/drifter/cf-1a	melanization protease 1-like%2C transcript variant X1	Trypsin	396	320	298	137	153	167	9.821617419	8.571883597	8.320381195	3.630097648	4.343155789	4.871930828
AAEL022822	23687559	340.5637985	282.5221624	306.0643512	155.772534	161.7996085	141.9620342	309.7167707	153.1780589	1.015984027	3.45E-11	2.55E-10	LOC23687559	NC_035107.1	107666318	107667276	+	959	protein_coding	None	uncharacterized LOC23687559	-	376	289	300	160	156	133	22.12271711	18.36483045	19.87060125	10.05727943	10.5051285	9.204476159
AAEL017139	5565475	175.7164279	163.2567513	154.0523901	47.70533853	53.93320283	72.58209268	164.3418564	58.07354468	1.505102491	3.67E-11	2.71E-10	LOC5565475	NC_035109.1	146770422	146799878	+	2144	protein_coding	None	uncharacterized protein DDB_G0283697	-	194	167	151	49	52	68	5.105592831	4.746782993	4.473634789	1.377686619	1.566296367	2.104990669
AAEL024741	5573564	219.1926575	253.1946023	196.9013993	104.1728821	87.1228661	90.72761586	223.0962197	94.00778802	1.245750266	3.79E-11	2.79E-10	LOC5573564	NC_035109.1	179300055	179303112	-	807	protein_coding	None	uncharacterized LOC5573564	-	242	259	193	107	84	85	16.9204169	19.55842671	15.19120187	7.992624029	6.722040571	6.990551417
AAEL002109	5572699	88.76396875	81.13958297	77.53630231	14.60367506	12.44612373	22.41505803	82.47995135	16.48828561	2.327871099	5.05E-11	3.69E-10	LOC5572699	NC_035108.1	93060275	93092879	-	2110	protein_coding	None	ras-related protein Rab-8A	Ras	98	83	76	15	12	21	2.620673086	2.397194787	2.287912956	0.428536625	0.367277369	0.66054572
AAEL009974	5564678	148.5437844	112.4223138	124.4661695	37.96955516	44.59861003	36.29104634	128.4774226	39.61973718	1.698469606	6.03E-11	4.37E-10	LOC5564678	NC_035107.1	237285961	237616326	+	7138	protein_coding	ras-related protein Rab-8A, putative	alpha-mannosidase 2	-	164	115	122	39	43	34	1.296392568	0.981813466	1.085654527	0.329357233	0.389033759	0.316131969
AAEL004389	110674153	97.82151659	100.6912897	61.21287025	15.5772534	21.78071653	9.606453444	86.57522551	15.65480779	2.4663381	6.39E-11	4.63E-10	LOC110674153	NC_035107.1	280191649	280194003	+	2260	protein_coding	mannosidase alpha class 2a	heat shock protein 70 A1-like	HSP70	108	103	60	16	21	9	2.696401403	2.777387478	1.686363416	0.426766857	0.600075967	0.264301796
AAEL023321	5565111	189.3027497	170.0998486	178.5375382	46.73176019	63.26779562	84.32331356	179.3133788	64.77428979	1.474081363	8.47E-11	6.11E-10	LOC5565111	NC_035108.1	35100548	35146136	-	1631	protein_coding	None	uncharacterized LOC5565111	Chitin_bind_4	209	174	175	48	61	79	7.230387167	6.501341435	6.815417238	1.774052295	2.415300949	3.214690551
AAEL004588	5578647	80.6121757	63.54304691	53.05115421	6.815048362	8.297415819	12.80860459	65.73545894	9.307022924	2.830265899	9.30E-11	6.68E-10	LOC5578647	NC_035108.1	363628802	364191610	+	7459	protein_coding	None	kinesin-like protein CG14535%2C transcript variant X1	Kinesin	89	65	52	7	8	12	0.673253512	0.531056143	0.442823946	0.056571354	0.069263552	0.106774288
AAEL023100	5572228	101.4445357	68.43097359	80.59694582	10.70936171	21.78071653	16.01075574	83.49081838	16.16694466	2.375188189	1.03E-10	7.35E-10	LOC5572228	NC_035109.1	268349399	269060338	+	5445	protein_coding	None	heterogeneous nuclear ribonucleoprotein L%2C transcript variant X1	-	112	70	79	11	21	15	1.160618174	0.783443792	0.921589606	0.121779432	0.249067343	0.182835035
AAEL025268	5571820	54.34528699	69.40855893	44.88943818	1.947156675	4.14870791	9.606453444	56.21442803	5.234106009	3.445858633	1.51E-10	1.07E-09	LOC5571820	NC_035108.1	86636371	86661742	+	2047	protein_coding	None	proton-coupled folate transporter	MFS_1	60	71	44	2	4	9	1.653874823	2.113723586	1.365347485	0.058896745	0.126193657	0.291803643
AAEL001697	5574072	230.0617149	238.5308222	208.1237588	73.99195364	94.38310495	117.4122088	225.5720987	95.26242245	1.24753036	1.71E-10	1.21E-09	LOC5574072	NC_035109.1	359851469	359852606	-	1078	protein_coding	adenylate cyclase, putative	uncharacterized LOC5574072	-	254	244	204	76	91	110	13.29487272	13.79363574	12.02042346	4.249853631	5.451525018	6.772358936
AAEL010909	5578104	315.2026646	357.7962334	327.4888558	160.6404257	121.3497064	196.3986037	333.4959179	159.4629119	1.065077687	2.04E-10	1.43E-09	LOC5578104	NC_035109.1	349316130	349317657	-	1470	protein_coding	None	regulator of microtubule dynamics protein 1	-	348	366	321	165	117	184	13.35768314	15.17299931	13.87062589	6.766214334	5.140009302	8.307426961
AAEL003428	5579522	69.74311831	109.4895577	75.4958733	10.70936171	12.44612373	24.54982547	84.90951645	15.9017703	2.424757001	2.10E-10	1.47E-09	LOC5579522	NC_035108.1	235003779	235162236	+	6363	protein_coding	None	protein Wnt-5%2C transcript variant X1	wnt	77	112	74	11	12	23	0.682807103	1.072664202	0.738717108	0.104210122	0.121790861	0.239900944
AAEL014566	5565693	72.46038266	77.22924162	64.27351376	9.735783374	15.55765466	14.94337202	71.32104601	13.41227002	2.416829002	2.67E-10	1.85E-09	LOC5565693	NC_035108.1	322923428	322959304	-	2771	protein_coding	wingless	transcriptional repressor CTCF	zf-AD	80	79	63	10	15	14	1.62900602	1.737393743	1.444150265	0.217541749	0.349582844	0.33531853
AAEL014216	5578077	38.04170089	47.90168151	52.03093971	1.947156675	3.111530932	3.202151148	45.99144071	2.753612918	4.069246099	3.88E-10	2.66E-09	LOC5578077	NC_035109.1	348266083	348267457	+	1156	protein_coding	None	inactive pancreatic lipase-related protein 1	Lipase	42	49	51	2	3	3	2.050032209	2.583128038	2.802339205	0.104292074	0.167594128	0.172238194
AAEL003421	5572716	153.0725584	153.4808979	171.3960367	57.44112191	72.60238842	40.56058121	159.3164977	56.86803051	1.484021761	4.03E-10	2.75E-09	LOC5572716	NC_035109.1	303681419	303806892	-	3493	protein_coding	triacylglycerol lipase, putative	frizzled	Fz	169	157	168	59	70	38	2.729966684	2.739105464	3.055055166	1.018198768	1.294180442	0.722023037
AAEL019756	110674750	65.21434439	82.11716831	82.63737483	16.55083174	15.55765466	17.07813946	76.65629584	16.39554195	2.223918944	4.26E-10	2.91E-09	LOC110674750	NC_035107.1	14943531	14944152	-	542	lncRNA	None	uncharacterized LOC110674750	-	72	84	81	17	15	16	7.495531576	9.444689549	9.492794799	1.890726783	1.787258415	1.959235943
AAEL020939	5568476	120.4653862	130.0188498	99.9810214	38.9431335	40.44990212	24.54982547	116.8217525	34.64762036	1.750821341	4.92E-10	3.33E-09	LOC5568476	NC_035108.1	24739625	24740925	+	1228	protein_coding	None	growth arrest and DNA damage-inducible protein GADD45 alpha	-	133	133	98	40	39	23	6.111143788	6.600258753	5.069160821	1.96354458	2.050980911	1.243069792
AAEL006886	110679185	46.19349394	81.13958297	61.21287025	6.815048362	9.334592797	11.74122088	62.84864905	9.296954011	2.762419482	6.64E-10	4.46E-09	LOC110679185	NC_035107.1	168242155	168242843	+	586	lncRNA	None	uncharacterized LOC110679185	-	51	83	60	7	9	11	4.910681736	8.631537544	6.503722388	0.720078038	0.991836922	1.245836678
AAEL023306	110676696	55.25104177	69.40855893	77.53630231	0	0	1.067383716	67.39863434	0.355794572	7.518070523	9.76E-10	6.45E-09	LOC110676696	NC_035108.1	302391014	302590665	+	1684	protein_coding	None	uncharacterized LOC110676696	-	61	71	76	0	0	1	2.043887445	2.569354027	2.866684286	0	0	0.03941159
AAEL025604	110674709	105.9733096	116.3326551	124.4661695	31.1545068	16.59483164	45.89749979	115.5907114	31.21561274	1.890671331	1.03E-09	6.79E-09	LOC110674709	NC_035107.1	453067	455570	-	2385	protein_coding	None	inositol polyphosphate 1-phosphatase	-	117	119	122	32	16	43	2.768003956	3.04064883	3.249225164	0.808799243	0.433238434	1.196592057
AAEL022538	5578139	228.2502054	265.9032117	240.770623	113.9086655	122.3868833	127.0186622	244.97468	121.104737	1.016845021	1.47E-09	9.58E-09	LOC5578139	NC_035107.1	144294496	144341856	-	1864	protein_coding	Putative bisphosphate 3'-nucleotidase bpnt1/inositol polyphosphate 1-phosphatase [Source:UniProtKB/TrEMBL;Acc:A0A0P6IYC3]	tissue inhibitor of metalloproteases	-	252	272	236	117	118	119	7.628231437	8.892639435	8.04219234	3.783720911	4.088193819	4.237084223
AAEL013525	5576416	134.0517079	150.5481419	134.6683145	58.41470024	38.37554816	57.63872066	139.7560548	51.47632302	1.439809865	3.15E-09	2.01E-08	LOC5576416	NC_035108.1	76225555	76227586	+	1961	protein_coding	Timp-3, putative	venom carboxylesterase-6	COesterase	148	154	132	60	37	54	4.258467625	4.785758889	4.275675116	1.844390167	1.218483095	1.827604461
AAEL012509	5566223	209.2293549	222.8894568	253.013197	93.46352039	125.4984143	106.7383716	228.3773363	108.5667688	1.073201307	4.73E-09	2.98E-08	LOC5566223	NC_035108.1	70639982	70684541	-	2272	protein_coding	Carboxylic ester hydrolase [Source:UniProtKB/TrEMBL;Acc:A0A1S4FWG0]	uncharacterized LOC5566223%2C transcript variant X4	-	231	228	248	96	121	100	5.736841894	6.1155315	6.933487142	2.547076843	3.439318702	2.921175949
AAEL029010	5570115	71.55462787	83.09475365	87.73844735	20.44514508	17.63200862	24.54982547	80.79594296	20.87565972	1.952829898	4.80E-09	3.01E-08	LOC5570115	NC_035107.1	61729353	61730249	-	897	protein_coding	None	myeloblastin	Trypsin	79	85	86	21	17	23	4.969399093	5.774763066	6.089959002	1.411256623	1.223916688	1.701772245
AAEL008080	5573887	143.1092557	143.7050445	109.1629519	44.78460352	37.33837119	58.70610438	131.9924174	46.94302636	1.494593222	7.16E-09	4.44E-08	LOC5573887	NC_035109.1	156596098	156661582	-	1573	protein_coding	trypsin-eta, putative	uncharacterized LOC5573887%2C transcript variant X6	-	158	147	107	46	36	55	5.667579131	5.695033717	4.320792553	1.762821142	1.477982038	2.320598516
AAEL010802	5571819	211.0408645	189.6515554	161.1938916	85.67489369	89.19722006	76.85162755	187.2954372	83.90791377	1.15927147	7.97E-09	4.93E-08	LOC5571819	NC_035108.1	86622196	86636442	-	1649	protein_coding	None	proton-coupled folate transporter	MFS_1	233	194	158	88	86	72	7.972682944	7.169498229	6.086179992	3.216926645	3.368008459	2.897863229
AAEL001687	5565069	33.51292698	53.76719354	35.70750764	1.947156675	2.074353955	0	40.99587605	1.340503543	4.910902096	8.07E-09	4.98E-08	LOC5565069	NC_035107.1	220751302	221353354	-	8992	protein_coding	adenylate cyclase	mushroom body large-type Kenyon cell-specific protein 1%2C transcript variant X1	HTH_psq	37	55	35	2	2	0	0.232174572	0.372746933	0.247240781	0.013407655	0.014363791	0
AAEL004572	5570884	170.2818992	214.0911888	149.9715321	71.07121863	84.01133517	71.51470897	178.1148734	75.53242092	1.238339043	8.68E-09	5.34E-08	LOC5570884	NC_035109.1	171968611	172331103	-	4210	protein_coding	None	cardioacceleratory peptide receptor%2C transcript variant X1	7tm_1	188	219	147	73	81	67	2.519677637	3.170076236	2.217908369	1.045249349	1.242505446	1.056230612
CCAPR	5567467	146.7322749	165.211922	171.3960367	64.25617027	70.52803447	73.6494764	161.1134112	69.47789371	1.213722278	9.23E-09	5.66E-08	LOC5567467	NC_035109.1	379899102	379999564	+	5540	protein_coding	GPCR vasopressin family receptor 1	transmembrane channel-like protein 7%2C transcript variant X1	-	162	169	168	66	68	69	1.649964035	1.85902242	1.926228826	0.718146936	0.79267384	0.826618973
AAEL000967	5564338	182.9624662	167.1670926	176.4971092	71.07121863	70.52803447	91.79499957	175.5422227	77.79808422	1.17628983	9.27E-09	5.68E-08	LOC5564338	NC_035109.1	293063976	293065976	+	1622	protein_coding	tmc7 protein	zinc finger protein OZF	-	202	171	173	73	68	86	7.026996669	6.424701403	6.774911305	2.713008482	2.707406335	3.518954446
AAEL023935	110681302	124.0884053	82.11716831	74.4756588	25.31303677	30.07813235	21.34767432	93.5604108	25.57961448	1.872685914	1.13E-08	6.85E-08	LOC110681302	NW_018736367.1	8667	9199	+	471	pseudogene	None	-	-	137	84	73	26	29	20	16.41227889	10.86841133	9.844877435	3.327603575	3.976238891	2.818221553
AAEL020413	110678853	249.0825654	237.5532369	332.5899283	141.1688589	113.0522905	146.2315691	273.0752435	133.4842395	1.031232844	1.20E-08	7.28E-08	LOC110678853	NC_035109.1	202550662	202551420	-	641	lncRNA	None	uncharacterized LOC110678853	-	275	243	326	145	109	137	24.20716288	23.1023379	32.30486506	13.63606661	10.98155514	14.18497521
AAEL022936	5565217	96.01000702	81.13958297	125.486384	38.9431335	25.92942444	21.34767432	100.878658	28.74007742	1.804423601	1.24E-08	7.53E-08	LOC5565217	NC_035109.1	246721330	247021697	+	7123	protein_coding	None	protein Fe65 homolog%2C transcript variant X10	PID	106	83	123	40	25	20	0.839676791	0.710105433	1.096858305	0.338513652	0.226658725	0.186351587
AAEL004669	5573846	31.70141741	46.92409618	47.95008169	1.947156675	0	1.067383716	42.19186509	1.004846797	5.365429308	1.31E-08	7.94E-08	LOC5573846	NC_035108.1	305065798	305077453	-	1814	protein_coding	None	sodium channel protein Nach	-	35	48	47	2	0	1	1.088679361	1.612544254	1.645769221	0.066461763	0	0.036587165
ppk204	5565932	40.75896524	60.6102909	45.90965268	0.973578337	0	0	49.09296961	0.324526112	7.061592566	1.55E-08	9.35E-08	LOC5565932	NC_035107.1	295287276	295353690	-	8240	protein_coding	pickpocket 204	endoplasmic reticulum aminopeptidase 2%2C transcript variant X1	-	45	62	45	1	0	0	0.308144578	0.458534656	0.346891504	0.007315633	0	0
AAEL005076	110674151	34.41868176	38.12582814	40.80858016	3.89431335	1.037176977	0	37.78436336	1.643830109	4.477337116	1.77E-08	1.06E-07	LOC110674151	NC_035107.1	280177257	280179533	+	2277	protein_coding	alanyl aminopeptidase	heat shock protein 70 A1-like	HSP70	38	39	40	4	1	0	0.941650614	1.043780704	1.115848725	0.105895158	0.028361706	0
HSP70Bb	5571430	155.7898227	220.9342862	231.5886924	102.2257254	85.04851215	81.12116241	202.7709338	89.46513333	1.176705926	1.96E-08	1.17E-07	LOC5571430	NC_035108.1	269424255	269425982	-	1587	protein_coding	heat shock protein HSP70	uncharacterized LOC5571430	-	172	226	227	105	82	76	6.115341977	8.678390736	9.085676953	3.988333934	3.336816341	3.178357237
AAEL009058	5576390	104.1618001	102.6464604	101.0012359	17.52441007	40.44990212	35.22366263	102.6031655	31.06599161	1.730049011	1.97E-08	1.17E-07	LOC5576390	NC_035107.1	270825576	271466929	+	9166	protein_coding	None	sodium/calcium exchanger 1%2C transcript variant X5	Na_Ca_ex	115	105	99	18	39	33	0.707924945	0.698099189	0.686062533	0.118378217	0.274776845	0.238946201
AAEL019513	5579100	119.5596314	195.5170674	188.7396833	56.46754357	76.75109633	25.61720918	167.938794	52.94528303	1.661555446	2.63E-08	1.55E-07	LOC5579100	NC_035109.1	342539573	342540089	+	455	lncRNA	None	uncharacterized LOC5579100	-	132	200	185	58	74	24	16.36936236	26.78713624	25.8266866	7.684148306	10.50305648	3.500788619
AAEL026896	5566258	79.70642092	66.47580292	86.71823285	21.41872342	15.55765466	25.61720918	77.63348556	20.86452909	1.896463512	3.22E-08	1.88E-07	LOC5566258	NC_035108.1	199338898	199341601	-	2515	protein_coding	None	phenoloxidase 2	-	88	68	85	22	15	24	1.974303479	1.64770178	2.146788682	0.52730736	0.385166625	0.633343468
AAEL015116	5569473	143.1092557	158.3688246	124.4661695	52.57323022	67.41650353	55.50395323	141.9814166	58.49789566	1.280756673	3.74E-08	2.18E-07	LOC5569473	NC_035107.1	13665399	13702958	-	2077	protein_coding	prophenoloxidase	histidine-rich glycoprotein	-	158	162	122	54	65	52	4.292297531	4.753201282	3.731055376	1.567243238	2.02102757	1.661624513
AAEL007659	110680616	269.9149254	219.9567008	186.6992542	116.8294005	105.7920517	106.7383716	225.5236268	109.7866079	1.03977619	4.01E-08	2.32E-07	LOC110680616	NW_018735117.1	8308	32695	-	2238	protein_coding	None	guanine nucleotide-releasing factor 2-like	-	298	225	183	120	102	100	7.513207961	6.126749492	5.19396918	3.232215475	2.943306351	2.965554851
AAEL024101	5568101	119.5596314	126.1085085	149.9715321	66.20332694	41.4870791	34.15627891	131.8798907	47.28222832	1.4730395	4.46E-08	2.58E-07	LOC5568101	NC_035108.1	58719269	58731245	+	1727	protein_coding	None	uncharacterized LOC5568101%2C transcript variant X2	-	132	129	147	68	40	32	4.31271562	4.55202942	5.40671351	2.373535417	1.495763846	1.229769405
AAEL006556	5564199	75.17764701	47.90168151	56.11179772	16.55083174	9.334592797	9.606453444	59.73037541	11.83062599	2.33009065	4.70E-08	2.71E-07	LOC5564199	NC_035108.1	238651726	238663046	+	1258	protein_coding	None	serine protease easter	Trypsin	83	49	55	17	9	9	3.722774062	2.373685225	2.777092906	0.814605657	0.462016245	0.474818806
AAEL014350	110679363	203.7948262	191.6067261	235.6695504	80.807002	112.0151136	111.0079065	210.3570342	101.276674	1.056382577	4.96E-08	2.86E-07	LOC110679363	NC_035109.1	365367172	365367965	-	736	protein_coding	None	C-type lectin 37Db-like	Lectin_C	225	196	231	83	108	104	17.24939756	16.22878268	19.93620663	6.797972751	9.476354943	9.378244874
AAEL027215	novel.203	36.23019133	35.19307213	46.92986719	2.920735012	1.037176977	7.471686012	39.45104355	3.809866	3.384827145	6.40E-08	3.65E-07	-	NC_035107.1	254363067	254363635	-	512	-	None	- && - && -	-	40	36	46	3	1	7	4.408179377	4.284895426	5.706847028	0.353207922	0.126132039	0.907390279
None	5576812	35.32443654	44.9689255	36.72772215	6.815048362	3.111530932	0	39.00702806	3.308859765	3.527969341	6.40E-08	3.65E-07	LOC5576812	NC_035107.1	778190	1129324	-	3785	protein_coding	None	pyrokinin-1 receptor%2C transcript variant X2	7tm_1	39	46	36	7	3	0	0.581390527	0.740627162	0.604150275	0.11148368	0.051185948	0
GPRGHP3	5567112	71.55462787	45.94651084	52.03093971	6.815048362	15.55765466	9.606453444	56.51069281	10.65971882	2.413264983	6.66E-08	3.78E-07	LOC5567112	NC_035107.1	22522508	22535346	+	2075	protein_coding	GPCR Growth Hormone Releasing Hormone Family	uncharacterized LOC5567112	-	79	47	51	7	15	9	2.148217343	1.380344358	1.561206806	0.203356978	0.466840511	0.287866052
AAEL005826	5568272	44.38198438	34.2154868	32.64686413	0.973578337	0	6.404302296	37.0814451	2.459293544	3.945382994	7.04E-08	3.99E-07	LOC5568272	NC_035109.1	352652598	352689793	+	1846	protein_coding	E3 ubiquitin-protein ligase [Source:UniProtKB/TrEMBL;Acc:A0A1S4FBP6]	uncharacterized LOC5568272	F-box	49	35	32	1	0	6	1.497730285	1.155431053	1.101099695	0.032654831	0	0.215717609
AAEL006705	110677774	200.1718071	165.211922	155.0726046	64.25617027	90.23439704	80.0537787	173.4854446	78.18144867	1.15343316	7.29E-08	4.12E-07	LOC110677774	NC_035109.1	149615000	149622186	+	1364	protein_coding	F-box domain-containing protein [Source:UniProtKB/TrEMBL;Acc:A0A1S4FEG5]	uncharacterized LOC110677774%2C transcript variant X1	-	221	169	152	66	87	75	9.142124503	7.550574931	7.078440378	2.916813804	4.119080317	3.649328312
AAEL024413	110676310	187.4912401	153.4808979	137.7289581	73.99195364	73.6395654	64.04302296	159.567032	70.55818067	1.17807176	8.00E-08	4.50E-07	LOC110676310	NC_035108.1	200159544	200326553	-	1914	lncRNA	None	uncharacterized LOC110676310	-	207	157	135	76	71	60	6.102357407	4.998795918	4.480228824	2.393595723	2.395586148	2.080536601
AAEL022493	5568896	53.43953221	29.32756011	52.03093971	7.788626699	4.14870791	6.404302296	44.93267734	6.113878968	2.873567693	8.37E-08	4.69E-07	LOC5568896	NC_035108.1	77087689	77146252	-	2410	protein_coding	None	fatty acyl-CoA reductase wat%2C transcript variant X5	NAD_binding_4	59	30	51	8	4	6	1.38135148	0.75859836	1.344192582	0.200102302	0.107186065	0.165234318
AAEL007218	5568949	84.23519484	65.49821758	66.31394277	11.68294005	21.78071653	22.41505803	72.01578506	18.6262382	1.95903759	8.50E-08	4.77E-07	LOC5568949	NC_035109.1	389840468	390119797	-	5955	protein_coding	None	uncharacterized LOC5568949%2C transcript variant X3	Ldl_recept_a	93	67	65	12	21	21	0.881191726	0.685647228	0.693329935	0.121472682	0.227736639	0.234047266
AAEL019428	110678629	100.5387809	71.3637296	38.76815116	16.55083174	9.334592797	17.07813946	70.2235539	14.321188	2.296162005	9.83E-08	5.49E-07	LOC110678629	NC_035107.1	155551431	155563324	-	1724	protein_coding	None	uncharacterized LOC110678629	-	111	73	38	17	9	16	3.632912563	2.580437153	1.400085945	0.594416425	0.337132504	0.615954687
AAEL028247	110674429	51.62802264	66.47580292	43.86922368	10.70936171	10.37176977	11.74122088	53.99101641	10.94078412	2.304326673	1.07E-07	5.96E-07	LOC110674429	NC_035107.1	65625503	65626392	-	728	lncRNA	None	uncharacterized LOC110674429	-	57	68	43	11	10	11	4.417867684	5.692266451	3.751849742	0.910836545	0.887082473	1.002830073
AAEL023703	novel.637	44.38198438	34.2154868	53.05115421	4.867891687	8.297415819	6.404302296	43.88287513	6.523203267	2.7538294	1.15E-07	6.36E-07	-	NC_035109.1	408122647	408123492	+	807	-	None	- && - && -	-	49	35	52	5	8	6	3.426034827	2.643030636	4.092966307	0.373487104	0.64019434	0.493450688
None	5575756	41.66472003	31.28273078	49.9905107	0	2.074353955	0	40.9793205	0.691451318	5.904581738	1.23E-07	6.77E-07	LOC5575756	NC_035108.1	13520551	13522025	-	1257	protein_coding	None	37 kDa salivary gland allergen Aed a 2-like%2C transcript variant X2	-	46	32	49	0	2	0	2.064865567	1.551395003	2.476105604	0	0.102751956	0
AAEL002726	5576909	45.28773916	47.90168151	22.44471909	0.973578337	0	0	38.54471325	0.324526112	6.715338336	1.42E-07	7.80E-07	LOC5576909	NC_035109.1	339240504	339241235	+	732	protein_coding	D7 protein, putative	uncharacterized LOC5576909	-	50	49	22	1	0	0	3.854145904	4.079366137	1.909061681	0.082350845	0	0
AAEL012856	5567042	25.36113393	41.05858416	36.72772215	0.973578337	2.074353955	0	34.38248008	1.015977431	5.068523087	1.53E-07	8.37E-07	LOC5567042	NC_035107.1	121990344	121991338	+	934	protein_coding	None	uncharacterized LOC5567042	-	28	42	36	1	2	0	1.691532643	2.740375662	2.448296351	0.064540491	0.13828609	0
AAEL005789	5564753	143.1092557	129.0412645	120.3853115	66.20332694	49.78449492	44.83011607	130.8452772	53.60597931	1.284745661	1.53E-07	8.39E-07	LOC5564753	NC_035109.1	368477849	368521442	+	1945	protein_coding	None	probable cytochrome P450 9f2	p450	158	132	118	68	48	42	4.583599986	4.135823657	3.853636638	2.107504198	1.593738301	1.433163464
None	5578773	110.5020835	99.71370438	68.35437177	32.12808513	17.63200862	34.15627891	92.8567199	27.97212422	1.732407109	1.57E-07	8.58E-07	LOC5578773	NC_035108.1	316751362	316753208	+	1727	protein_coding	None	zinc finger protein OZF	-	122	102	67	33	17	32	3.98599474	3.599279076	2.464284389	1.151862776	0.635699635	1.229769405
AAEL003692	5569869	57.06255134	37.14824281	53.05115421	2.920735012	13.48330071	6.404302296	49.08731612	7.602779338	2.700428146	1.59E-07	8.69E-07	LOC5569869	NC_035108.1	431355466	431474190	-	4287	protein_coding	None	P protein%2C transcript variant X8	-	63	38	52	3	13	6	0.829194273	0.540179129	0.770474413	0.042183918	0.195832716	0.092888898
AAEL007971	5566902	33.51292698	40.08099882	34.68729314	2.920735012	2.074353955	6.404302296	36.09373965	3.799797088	3.258594037	1.79E-07	9.69E-07	LOC5566902	NC_035109.1	119860800	119890243	-	2910	protein_coding	tyrosine transporter	inactive hydroxysteroid dehydrogenase-like protein 1%2C transcript variant X2	adh_short	37	41	34	3	2	6	0.717427407	0.858615166	0.742154438	0.062145174	0.044384608	0.136843541
AAEL018135	novel.659	212.8523741	160.3239953	190.7801123	110.9879305	66.37932656	75.78424383	187.9854939	84.38383362	1.152890485	1.94E-07	1.05E-06	-	NC_035109.1	68516941	68530271	-	5821	-	None	- && Q09575.1 RecName: Full=Uncharacterized protein K02A2.6 && PF00665:Integrase core domain	rve	235	164	187	114	64	71	2.277925368	1.716935326	2.04057409	1.180555458	0.710031723	0.809518527
None	110676585	73.36613744	60.6102909	67.33415727	15.5772534	19.70636257	20.2802906	67.10352853	18.52130219	1.86088512	2.03E-07	1.09E-06	LOC110676585	NC_035108.1	269012689	269014284	-	1468	lncRNA	None	uncharacterized LOC110676585	-	81	62	66	16	19	19	3.113351756	2.573791258	2.855789817	0.657011647	0.835839562	0.85900084
AAEL024792	23687690	95.10425224	83.09475365	93.85973438	36.02239848	29.04095537	29.88674405	90.68624675	31.65003263	1.516678	2.15E-07	1.16E-06	LOC23687690	NC_035108.1	186891341	186892952	-	1383	protein_coding	None	alcohol dehydrogenase 1	adh_short	105	85	92	37	28	28	4.283870631	3.745453703	4.225460127	1.612718936	1.307468484	1.343698693
AAEL017270	5569113	42.57047481	56.69994955	64.27351376	8.762205036	16.59483164	7.471686012	54.51464604	10.94290756	2.315565324	2.22E-07	1.19E-06	LOC5569113	NC_035108.1	233550687	233585698	+	3028	protein_coding	None	synaptic vesicle glycoprotein 2B	Sugar_tr	47	58	63	9	16	7	0.875812653	1.167292809	1.321578727	0.179170201	0.341239652	0.153429268
AAEL007378	5571384	185.6797306	146.6378006	124.4661695	59.38827858	72.60238842	67.2451741	152.2612335	66.41194703	1.200408082	2.31E-07	1.24E-06	LOC5571384	NC_035107.1	59331501	59363549	+	3050	protein_coding	None	dentin sialophosphoprotein%2C transcript variant X1	-	205	150	122	61	70	63	3.792479569	2.997085325	2.540787546	1.205616372	1.482154847	1.370903084
AAEL020950	5566493	53.43953221	49.85685219	72.43522979	15.5772534	15.55765466	9.606453444	58.57720473	13.58045383	2.103078292	2.80E-07	1.49E-06	LOC5566493	NC_035107.1	80493515	80509141	+	5028	protein_coding	None	protein mesh%2C transcript variant X3	VWD	59	51	71	16	15	9	0.662103633	0.618133946	0.896956622	0.191824403	0.192659917	0.118799136
AAEL005432	novel.570	33.51292698	33.23790146	39.78836566	5.841470024	1.037176977	4.269534864	35.5130647	3.716060622	3.245476825	2.83E-07	1.50E-06	-	NC_035109.1	189503149	189504626	+	1289	-	None	- && - && -	-	37	34	39	6	1	4	1.619638288	1.607435988	1.921852488	0.280593415	0.050100546	0.205955369
None	110675133	99.63302615	92.87060702	91.81930537	38.9431335	34.22684026	30.95412776	94.77431285	34.70803384	1.447472777	2.86E-07	1.52E-06	LOC110675133	NC_035108.1	121487316	121488137	-	822	protein_coding	None	alpha/beta-gliadin A-III-like	-	110	95	90	40	33	29	7.550750077	7.043028978	6.954710437	2.933373168	2.592611842	2.341489549
AAEL022027	5575053	76.08340179	62.56546157	70.39480078	20.44514508	16.59483164	23.48244175	69.68122138	20.17413949	1.789771604	2.95E-07	1.56E-06	LOC5575053	NC_035108.1	172376691	172377508	-	756	lncRNA	None	uncharacterized LOC5575053	Lectin_C	84	64	69	21	16	22	6.26941067	5.159004017	5.797431901	1.674467184	1.366764107	1.931376437
AAEL026265	5571468	76.08340179	86.02750966	68.35437177	24.33945843	28.00377839	19.21290689	76.82176107	23.8520479	1.686273585	3.22E-07	1.70E-06	LOC5571468	NC_035109.1	89551689	89566822	+	1023	lncRNA	None	uncharacterized LOC5571468	-	84	88	67	25	27	18	4.63311287	5.242213759	4.160136012	1.473138285	1.704447028	1.16778506
AAEL023418	novel.63	75.17764701	63.54304691	63.25329925	14.60367506	22.8178935	19.21290689	67.32466439	18.87815848	1.83891279	3.25E-07	1.71E-06	-	NC_035107.1	173149833	173151138	+	1306	-	None	- && - && -	-	83	65	62	15	22	18	3.585949288	3.03303811	3.015482922	0.692352434	1.087864693	0.914735158
None	5575886	33.51292698	21.50687741	41.82879467	0	1.037176977	4.269534864	32.28286635	1.768903947	4.227910428	3.42E-07	1.80E-06	LOC5575886	NC_035107.1	177483503	177585438	-	1011	protein_coding	None	neuropeptide F%2C transcript variant X4	-	37	22	41	0	1	4	2.064998767	1.32610897	2.575971548	0	0.063876958	0.262588002
npf	110675542	66.12009917	114.3774844	105.0820939	30.18092846	33.18966328	32.02151148	95.19322584	31.79736774	1.580310414	3.61E-07	1.89E-06	LOC110675542	NC_035108.1	219304104	219304493	+	300	lncRNA	neuropeptide F Precursor (NPF)	uncharacterized LOC110675542	-	73	117	103	31	32	30	13.73000937	23.76688663	21.80842644	6.229017923	6.888491099	6.636911757
AAEL023449	5572280	93.29274267	75.27407095	71.41501529	23.3658801	29.04095537	25.61720918	79.99394297	26.00801488	1.623888534	3.87E-07	2.03E-06	LOC5572280	NC_035108.1	165873980	166187010	+	4927	protein_coding	None	protein rhomboid%2C transcript variant X1	Rhomboid	103	77	70	24	28	24	1.179570467	0.952392245	0.902451432	0.293635	0.367004042	0.323291825
AAEL001749	5565262	39.85321046	26.3948041	29.58622062	0.973578337	0	0	31.94474506	0.324526112	6.44393376	5.05E-07	2.61E-06	LOC5565262	NC_035107.1	145543604	145573436	+	1066	protein_coding	ventrhoid transmembrane protein, putative	doublesex- and mab-3-related transcription factor A2	DM	44	27	29	1	0	0	2.32897432	1.543527058	1.728021549	0.05654861	0	0
AAEL004696	5572260	17.20934088	23.46204809	19.38407558	0	0	0	20.01848818	0	6.729243823	5.22E-07	2.69E-06	LOC5572260	NC_035109.1	35867476	35894932	+	1374	protein_coding	None	venom allergen 5.02	SCP	19	24	19	0	0	0	0.780254166	1.064466986	0.878365418	0	0	0
AAEL009695	5565612	32.6071722	35.19307213	29.58622062	4.867891687	2.074353955	3.202151148	32.46215498	3.381465597	3.253738902	5.89E-07	3.01E-06	LOC5565612	NC_035107.1	288196355	288213068	-	1262	protein_coding	None	GILT-like protein 1%2C transcript variant X1	-	36	36	29	5	2	3	1.609579284	1.738404483	1.459644193	0.238830502	0.102344856	0.157771278
AAEL004873	5575887	48.00500351	55.72236421	46.92986719	11.68294005	13.48330071	8.539069728	50.2190783	11.23510349	2.157782253	6.66E-07	3.39E-06	LOC5575887	NC_035107.1	177635067	177726653	+	2636	protein_coding	None	scavenger receptor class B member 1	-	53	57	46	12	13	8	1.134487439	1.317762478	1.108461942	0.274419508	0.318488184	0.201423726
SCRB6	5573213	119.5596314	101.6688751	143.8502451	52.57323022	56.00755678	42.69534864	121.6929172	50.42537855	1.268850588	6.70E-07	3.41E-06	LOC5573213	NC_035109.1	409074557	409083159	+	713	protein_coding	Class B Scavenger Receptor (CD36 domain).	hemoglobin-2	-	132	104	141	54	54	40	10.44608678	8.888971157	12.56139706	4.565447693	4.891021906	3.723372655
AAEL010322	110679499	25.36113393	24.43963343	38.76815116	0.973578337	2.074353955	3.202151148	29.52297284	2.083361147	3.840715359	7.98E-07	4.03E-06	LOC110679499	NC_035107.1	178418491	178457019	+	1603	protein_coding	hemoglobin (heterodimeric), putative	uncharacterized LOC110679499	-	28	25	38	1	2	3	0.98558421	0.950416952	1.505769288	0.037605002	0.08057343	0.124209203
AAEL020573	23687515	19.92660523	20.52929208	16.32343207	0	0	0	18.92644312	0	6.649702959	8.23E-07	4.15E-06	LOC23687515	NC_035109.1	351410501	352231239	+	6634	protein_coding	None	neuroligin-1	COesterase	22	21	16	0	0	0	0.187118377	0.192908567	0.153197923	0	0	0
AAEL017095	110674882	35.32443654	54.74477887	72.43522979	15.5772534	11.40894675	4.269534864	54.1681484	10.41857834	2.364578989	8.74E-07	4.40E-06	LOC110674882	NC_035107.1	40045803	40046482	+	621	lncRNA	None	uncharacterized LOC110674882	-	39	56	71	16	11	4	3.543579944	5.495460801	7.26231545	1.553128982	1.143922133	0.427498342
AAEL023911	5571268	99.63302615	86.02750966	63.25329925	19.47156675	24.89224746	35.22366263	82.97127835	26.52915894	1.652275716	9.01E-07	4.52E-06	LOC5571268	NC_035108.1	22685368	22799234	+	6166	protein_coding	None	uncharacterized LOC5571268%2C transcript variant X4	EGF_CA	110	88	62	20	24	33	1.0066034	0.869734784	0.638699432	0.195526496	0.251364012	0.355202867
AAEL001584	novel.375	117.7481218	129.0412645	111.2033809	47.70533853	43.56143305	61.90825553	119.3309224	51.05834237	1.22688887	9.43E-07	4.72E-06	-	NC_035108.1	34179668	34185606	-	5939	-	None	- && P10978.1 RecName: Full=Retrovirus-related Pol polyprotein from transposon TNT 1-94; Includes: RecName: Full=Protease; Includes: RecName: Full=Reverse transcriptase; Includes: RecName: Full=Endonuclease && -	-	130	132	109	49	42	58	1.235091848	1.354466579	1.165793242	0.497349741	0.456700349	0.64815774
None	110676240	44.38198438	56.69994955	46.92986719	15.5772534	7.260238842	8.539069728	49.33726704	10.45885399	2.228484175	9.60E-07	4.81E-06	LOC110676240	NC_035107.1	98220116	98222709	-	2533	protein_coding	None	uncharacterized LOC110676240	-	49	58	46	16	7	8	1.091516031	1.395405696	1.153535601	0.380771061	0.178467125	0.209614268
AAEL025610	110675956	171.187654	296.2083571	269.3366291	144.0895939	107.8664057	105.6709879	245.5775467	119.2089958	1.039048266	9.76E-07	4.88E-06	LOC110675956	NC_035108.1	115460670	115462380	-	1646	lncRNA	None	uncharacterized LOC110675956%2C transcript variant X3	-	189	303	264	148	104	99	6.478898876	11.21813043	10.187848	5.420146509	4.080363804	3.991824204
AAEL024728	110679619	27.1726435	28.34997477	30.60643512	0.973578337	0	0	28.70968446	0.324526112	6.28779489	1.07E-06	5.33E-06	LOC110679619	NC_035109.1	396288137	396382267	+	2967	protein_coding	None	uncharacterized LOC110679619%2C transcript variant X1	-	30	29	30	1	0	0	0.57052271	0.595645876	0.642261766	0.020317094	0	0
AAEL026490	110680646	28.98415306	42.03616949	40.80858016	1.947156675	5.185884887	8.539069728	37.27630091	5.224037096	2.850120219	1.10E-06	5.47E-06	LOC110680646	NW_018735166.1	21858	24008	-	2151	pseudogene	None	-	HSP70	32	43	40	2	5	8	0.839419002	1.218248072	1.181212248	0.056049111	0.150115305	0.246840047
AAEL024512	5565327	92.38698789	90.91543634	106.1023084	45.75818186	35.26401723	27.75197661	96.46824422	36.25805857	1.406485286	1.11E-06	5.51E-06	LOC5565327	NC_035108.1	377400862	377623279	-	5871	protein_coding	None	uncharacterized LOC5565327%2C transcript variant X3	-	102	93	104	47	34	26	0.980296201	0.965336118	1.125199731	0.482575111	0.373991916	0.293918763
AAEL004719	5565742	137.674727	122.1981671	135.688529	70.09764029	48.74731794	59.77348809	131.8538077	59.53948211	1.14519735	1.20E-06	5.94E-06	LOC5565742	NC_035109.1	322743967	322746196	+	2011	protein_coding	None	uncharacterized LOC5565742	Trypsin	152	125	133	72	47	56	4.264820386	3.787962143	4.200954048	2.158239155	1.509319438	1.848170355
AAEL004948	5568448	157.6013323	111.4447284	133.6481	61.33543525	63.26779562	57.63872066	134.2313869	60.74731718	1.144745858	1.32E-06	6.49E-06	LOC5568448	NC_035109.1	369643568	369673272	+	3642	protein_coding	None	target of rapamycin complex 1 subunit mip1	-	174	114	131	63	61	54	2.695743303	1.907535361	2.284755413	1.042748922	1.081646306	0.984056109
AAEL006865	5566733	35.32443654	41.05858416	45.90965268	6.815048362	4.14870791	10.67383716	40.76422446	7.212531144	2.502082027	1.37E-06	6.72E-06	LOC5566733	NC_035109.1	159892843	159894008	+	990	protein_coding	None	trypsin	Trypsin	39	42	45	7	4	10	2.222791056	2.585364513	2.887258575	0.42622801	0.260927693	0.670395127
AAEL005604	5576391	42.57047481	64.52063224	30.60643512	6.815048362	7.260238842	11.74122088	45.89918073	8.605502693	2.421721811	1.43E-06	7.01E-06	LOC5576391	NC_035107.1	271403322	271406949	-	3160	protein_coding	trypsin-epsilon, putative	uncharacterized LOC5576391	p450	47	66	30	7	7	11	0.839228074	1.272812819	0.603035019	0.133533459	0.143056085	0.231031738
CYP6P12	5570944	124.0884053	120.2429965	109.1629519	33.10166347	59.11908771	55.50395323	117.8314512	49.24156814	1.263701804	1.89E-06	9.15E-06	LOC5570944	NC_035108.1	2278588	2328389	+	4276	protein_coding	cytochrome P450	uncharacterized LOC5570944	-	137	123	107	34	57	52	1.807807146	1.752972497	1.58947771	0.479314273	0.860860017	0.807108071
AAEL008684	5570034	48.91075829	53.76719354	60.19265574	8.762205036	11.40894675	20.2802906	54.29020252	13.48381413	2.016937426	1.91E-06	9.26E-06	LOC5570034	NC_035109.1	214822187	215076608	-	3954	protein_coding	serrano protein	somatomedin-B and thrombospondin type-1 domain-containing protein%2C transcript variant X3	TSP_1	54	55	59	9	11	19	0.770595242	0.847683465	0.947815283	0.137209754	0.179660001	0.318920899
AAEL018036	5577670	73.36613744	72.34131494	70.39480078	17.52441007	33.18966328	17.07813946	72.03408439	22.59740427	1.674206834	2.04E-06	9.84E-06	LOC5577670	NC_035107.1	155980905	155990837	+	623	lncRNA	None	uncharacterized LOC5577670	-	81	74	69	18	32	16	7.336116177	7.238546366	7.035085902	1.741660891	3.317090417	1.704503822
AAEL025089	5575834	125.8999149	119.2654111	143.8502451	54.52038689	44.59861003	73.6494764	129.671857	57.58949111	1.172330032	2.26E-06	1.09E-05	LOC5575834	NC_035107.1	178359	182727	-	4181	protein_coding	None	tetratricopeptide repeat protein 21B%2C transcript variant X2	-	139	122	141	56	43	69	1.87587485	1.778227616	2.142137312	0.807396757	0.664176746	1.095304739
AAEL012104	110677274	29.88990785	47.90168151	36.72772215	7.788626699	8.297415819	3.202151148	38.17310384	6.429397889	2.561115705	2.83E-06	1.35E-05	LOC110677274	NC_035108.1	90683176	90683980	+	747	lncRNA	None	uncharacterized LOC110677274	-	33	49	36	8	8	3	2.492657254	3.997451155	3.061189815	0.645577709	0.691615572	0.266542641
AAEL020779	5570500	91.4812331	94.82577769	113.24381	53.54680856	29.04095537	30.95412776	99.85027358	37.84729723	1.392950947	2.90E-06	1.38E-05	LOC5570500	NC_035108.1	47801236	47847673	+	1978	protein_coding	None	mitochondrial enolase superfamily member 1	MR_MLE_N	101	97	111	55	28	29	2.881139686	2.988499136	3.564552801	1.676160275	0.91417033	0.973055819
AAEL001396	110676109	39.85321046	28.34997477	32.64686413	3.89431335	5.185884887	6.404302296	33.61668312	5.161500177	2.711202628	3.13E-06	1.48E-05	LOC110676109	NC_035108.1	147393054	147409734	-	3818	protein_coding	mandelate racemase	bone morphogenetic protein receptor type-2%2C transcript variant X7	Pkinase	44	29	32	4	5	6	0.650258414	0.462881434	0.532380837	0.063154341	0.084572556	0.104299294
AAEL004165	5566351	22.64386958	33.23790146	27.54579161	0	1.037176977	1.067383716	27.80918755	0.701520231	5.34204882	3.34E-06	1.58E-05	LOC5566351	NC_035108.1	64991552	65051302	+	3608	protein_coding	bone morphogenetic protein receptor type II, putative	uncharacterized LOC5566351	-	25	34	27	0	1	1	0.390969346	0.574275218	0.475341351	0	0.017899003	0.018394988
AAEL005315	novel.521	24.45537915	20.52929208	52.03093971	4.867891687	1.037176977	4.269534864	32.33853698	3.391534509	3.244233746	3.41E-06	1.61E-05	-	NC_035109.1	12431681	12432382	+	622	-	None	- && - && -	-	27	21	51	5	1	4	2.449303525	2.05748462	5.208205983	0.484572497	0.10382573	0.426811045
None	5574859	116.842367	168.144678	175.4768947	53.54680856	92.30875099	57.63872066	153.4879799	67.83142674	1.177624381	3.47E-06	1.63E-05	LOC5574859	NC_035108.1	186850045	186850842	+	731	protein_coding	None	perlucin-like protein	Lectin_C	129	172	172	55	89	54	9.957299299	14.33899646	14.9458091	4.535492508	7.862633052	4.902780231
CTL14	5575250	59.77981569	54.74477887	41.82879467	8.762205036	18.66918559	11.74122088	52.11779641	13.05753717	2.002700164	3.49E-06	1.64E-05	LOC5575250	NC_035108.1	106011434	106666963	-	6529	protein_coding	C-Type Lectin (CTL14)	diacylglycerol kinase 1%2C transcript variant X3	C1_1	66	56	41	9	18	11	0.570382898	0.522695843	0.39888302	0.083095017	0.178041488	0.111818087
AAEL019709	5572460	38.04170089	33.23790146	43.86922368	6.815048362	1.037176977	10.67383716	38.38294201	6.175354166	2.639101053	3.99E-06	1.86E-05	LOC5572460	NC_035108.1	375859121	375954396	+	4137	protein_coding	None	solute carrier organic anion transporter family member 4A1%2C transcript variant X7	-	42	34	43	7	1	10	0.572839554	0.500842395	0.660223982	0.101998001	0.01561025	0.16042813
AAEL001812	5574129	104.1618001	91.89302168	123.445955	48.67891687	47.71014096	42.69534864	106.5002589	46.36146882	1.197959299	4.92E-06	2.27E-05	LOC5574129	NC_035109.1	167658451	167691613	+	1381	protein_coding	organic anion transporter	uncharacterized LOC5574129%2C transcript variant X3	-	115	94	121	50	46	40	4.698653181	4.14802975	5.565447015	2.182506105	2.151094704	1.922349531
AAEL010956	5574207	20.83236001	7.820682696	18.36386107	0	0	0	15.67230126	0	6.377923086	5.41E-06	2.49E-05	LOC5574207	NC_035107.1	25749898	25790848	+	3627	protein_coding	None	uncharacterized LOC5574207%2C transcript variant X1	-	23	8	18	0	0	0	0.357807557	0.134415737	0.315234187	0	0	0
AAEL021698	5579020	79.70642092	71.3637296	67.33415727	33.10166347	19.70636257	23.48244175	72.80143593	25.43015593	1.514054748	5.96E-06	2.73E-05	LOC5579020	NC_035107.1	58435646	58520706	+	5595	protein_coding	None	LIM domain transcription factor LMO4%2C transcript variant X2	LIM	88	73	66	34	19	22	0.887466175	0.795115934	0.749293914	0.366317754	0.219305179	0.260968827
AAEL013959	5572472	56.15679656	69.40855893	91.81930537	22.39230176	25.92942444	26.6845929	72.46155362	25.00210636	1.534275856	7.22E-06	3.28E-05	LOC5572472	NC_035109.1	203148840	203210419	-	1724	protein_coding	None	uncharacterized LOC5572472%2C transcript variant X1	-	62	71	90	23	25	25	2.029194405	2.509740244	3.315993027	0.804210457	0.936479177	0.962429199
AAEL009818	23687990	31.70141741	31.28273078	18.36386107	2.920735012	4.14870791	2.134767432	27.11600309	3.068070118	3.144140914	8.72E-06	3.93E-05	LOC23687990	NC_035107.1	223321013	223321708	+	640	protein_coding	None	uncharacterized LOC23687990	-	35	32	18	3	4	2	3.085725564	3.047036747	1.786491243	0.282566337	0.403622525	0.207403492
AAEL017570	5569577	105.0675549	127.0860938	142.8300306	42.83744684	68.45368051	60.84087181	124.9945597	57.37733305	1.124631343	9.61E-06	4.31E-05	LOC5569577	NC_035108.1	219440108	219515737	+	974	protein_coding	None	uncharacterized LOC5569577	-	116	130	140	44	66	57	6.719984332	8.133773658	9.130140053	2.72315813	4.376030665	3.884024334
AAEL007773	110675276	36.23019133	68.43097359	51.0107252	9.735783374	18.66918559	11.74122088	51.89063004	13.38206328	1.956390441	9.76E-06	4.37E-05	LOC110675276	NC_035108.1	110790292	110790888	+	532	lncRNA	None	uncharacterized LOC110675276	-	40	70	50	10	18	11	4.242458348	8.018517756	5.96989555	1.133098094	2.185024197	1.372293784
AAEL026334	5578584	28.07839828	26.3948041	17.34364657	2.920735012	0	2.134767432	23.93894965	1.685167481	3.8164501	9.90E-06	4.43E-05	LOC5578584	NC_035108.1	117112441	117301237	+	7300	protein_coding	None	PR domain zinc finger protein 1%2C transcript variant X2	-	31	27	17	3	0	2	0.239611723	0.225397239	0.147922563	0.024772939	0	0.01818332
AAEL013770	5571073	60.68557047	74.29648561	49.9905107	19.47156675	21.78071653	19.21290689	61.65752226	20.15506339	1.613981922	9.90E-06	4.43E-05	LOC5571073	NC_035109.1	132781827	132937032	-	4358	protein_coding	zinc finger protein	synaptic vesicular amine transporter%2C transcript variant X3	MFS_1	67	76	49	20	21	18	0.867474675	1.062757195	0.714195673	0.276644418	0.3111913	0.27412669
AAEL026276	5574087	39.85321046	43.01375483	40.80858016	11.68294005	10.37176977	7.471686012	41.22518182	9.842131945	2.061580357	1.10E-05	4.89E-05	LOC5574087	NC_035108.1	31300873	31305186	+	2119	protein_coding	None	uncharacterized LOC5574087	-	44	44	40	12	10	7	1.171631253	1.265404595	1.199050281	0.341373206	0.304764531	0.219246731
AAEL002257	5568475	24.45537915	31.28273078	20.40429008	2.920735012	3.111530932	2.134767432	25.3808	2.722344459	3.217797967	1.10E-05	4.91E-05	LOC5568475	NC_035108.1	24751260	25092756	-	6454	protein_coding	None	protein prickle%2C transcript variant X2	LIM	27	32	20	3	3	2	0.236050014	0.302154248	0.196838205	0.028020213	0.030018409	0.020566817
AAEL022496	5573886	28.07839828	23.46204809	24.4851481	2.920735012	1.037176977	4.269534864	25.34186482	2.742482284	3.21255286	1.22E-05	5.38E-05	LOC5573886	NC_035109.1	156087691	156559561	+	5452	protein_coding	None	calcium/calmodulin-dependent protein kinase kinase 1%2C transcript variant X3	Pkinase	31	24	24	3	1	4	0.320830076	0.268264424	0.279617118	0.03316993	0.011845122	0.04869341
AAEL010804	5568576	12.68056696	22.48446275	28.56600611	0.973578337	0	0	21.24367861	0.324526112	5.850654513	1.24E-05	5.49E-05	LOC5568576	NC_035109.1	405709049	405745182	+	6245	protein_coding	calcium/calmodulin-dependent protein kinase kinase	serine-enriched protein%2C transcript variant X4	BTB	14	23	28	1	0	0	0.126492513	0.224441458	0.284796042	0.009652653	0	0
AAEL027331	5563832	104.1618001	75.27407095	84.67780384	37.96955516	38.37554816	33.08889519	88.03789162	36.47799951	1.271622365	1.31E-05	5.75E-05	LOC5563832	NC_035108.1	144504066	144939756	+	4335	protein_coding	None	potassium voltage-gated channel subfamily KQT member 1%2C transcript variant X1	Ion_trans	115	77	83	39	37	31	1.496848914	1.082453654	1.216178583	0.542318783	0.551198466	0.474611913
AAEL018234	110679664	55.25104177	58.65512022	38.76815116	14.60367506	18.66918559	7.471686012	50.89143772	13.58151556	1.903320703	1.35E-05	5.92E-05	LOC110679664	NC_035109.1	231048236	231049191	+	956	protein_coding	None	uncharacterized LOC110679664	-	61	60	38	15	18	7	3.600320562	3.824732319	2.524841181	0.945828744	1.215933968	0.485966342
AAEL021244	23687481	32.6071722	22.48446275	25.5053626	3.89431335	5.185884887	0	26.86566585	3.026732746	3.137128198	1.55E-05	6.74E-05	LOC23687481	NC_035107.1	271375696	271377569	-	1815	protein_coding	GSG8-like protein [Source:UniProtKB/TrEMBL;Acc:Q1HRU1]	cytochrome P450 6a8	p450	36	23	25	4	5	0	1.119167525	0.772251738	0.874926841	0.132850289	0.177905245	0
AAEL017061	110674793	37.13594611	27.37238944	20.40429008	4.867891687	4.14870791	3.202151148	28.30420854	4.072916915	2.794454461	1.71E-05	7.41E-05	LOC110674793	NC_035107.1	22704955	22705749	+	734	lncRNA	None	uncharacterized LOC110674793	-	41	28	20	5	4	3	3.151788198	2.324714685	1.730781707	0.410632279	0.351932447	0.271263423
AAEL028091	5575298	15.39783131	23.46204809	20.40429008	0.973578337	0	0	19.75472316	0.324526112	5.747637356	1.76E-05	7.61E-05	LOC5575298	NC_035108.1	401595060	402071880	+	6276	protein_coding	None	toll-like receptor Tollo%2C transcript variant X1	-	17	24	20	1	0	0	0.152839361	0.233042963	0.202420933	0.009604974	0	0
AAEL025736	5576243	27.1726435	23.46204809	37.74793665	0.973578337	7.260238842	4.269534864	29.46087608	4.167784014	2.834051988	1.87E-05	8.04E-05	LOC5576243	NC_035109.1	233471596	233477134	-	1728	protein_coding	None	uncharacterized LOC5576243	Lipase	30	24	37	1	7	4	0.979595417	0.846399097	1.360085926	0.034884733	0.261607192	0.153632217
AAEL026409	5569780	14.49207653	20.52929208	29.58622062	0.973578337	0	2.134767432	21.53586308	1.036115256	4.387549768	2.24E-05	9.53E-05	LOC5569780	NC_035109.1	311960130	311974181	-	1565	protein_coding	None	retinoid-inducible serine carboxypeptidase	Peptidase_S10	16	21	29	1	0	2	0.576865902	0.817735102	1.177042154	0.038518095	0	0.084816764
AAEL007926	110674150	53.43953221	28.34997477	28.56600611	3.89431335	7.260238842	10.67383716	36.78517103	7.276129784	2.351624894	2.41E-05	0.00010236	LOC110674150	NC_035107.1	280172798	280176289	-	3415	protein_coding	retinoid-inducible serine carboxypeptidase (serine carboxypeptidase	heat shock protein 70 A1-like%2C transcript variant X2	HSP70	59	29	28	4	7	10	0.974833694	0.517505509	0.520805646	0.070607108	0.132374005	0.194345879
HSP70Ba	5573767	85.14094962	117.3102404	107.1225229	28.23377178	40.44990212	60.84087181	103.1912377	43.17484857	1.261277719	2.46E-05	0.000104117	LOC5573767	NC_035108.1	74769999	74810233	-	3281	protein_coding	heat shock protein HSP70	uncharacterized LOC5573767%2C transcript variant X3	-	94	120	105	29	39	57	1.616556363	2.228859553	2.032784916	0.532808211	0.767633209	1.153014234
AAEL000281	110674275	36.23019133	45.94651084	27.54579161	9.735783374	7.260238842	7.471686012	36.57416459	8.155902742	2.162141078	2.76E-05	0.000116133	LOC110674275	NC_035107.1	95030616	95036133	+	1128	protein_coding	None	uncharacterized LOC110674275	-	40	47	27	10	7	7	2.000875746	2.53919729	1.52041808	0.53440442	0.400759954	0.411865091
AAEL025251	110679123	32.6071722	18.5741214	17.34364657	2.920735012	3.111530932	0	22.84164672	2.010755315	3.490307992	3.19E-05	0.000132991	LOC110679123	NC_035109.1	298789481	298791097	-	1492	protein_coding	None	phospholipase A1-like	Lipase	36	19	17	3	3	0	1.361453792	0.776054936	0.723749804	0.12120808	0.129851751	0
AAEL024222	5572380	123.1826505	101.6688751	87.73844735	59.38827858	29.04095537	45.89749979	104.1966576	44.77557791	1.217020426	3.19E-05	0.000132991	LOC5572380	NC_035107.1	4090222	4124232	+	2978	protein_coding	None	cytochrome P450 307a1	p450	136	104	86	61	28	43	2.576816205	2.128219085	1.834349639	1.234764921	0.60719574	0.958318353
CYP307A1	5567620	8.151793049	13.68619472	14.28300306	0	0	0	12.04033027	0	5.994151808	3.35E-05	0.000139442	LOC5567620	NC_035108.1	49156451	49208010	-	6187	protein_coding	cytochrome P450	glycogen-binding subunit 76A%2C transcript variant X12	-	9	14	14	0	0	0	0.082078918	0.137897251	0.143732931	0	0	0
AAEL006216	5577077	20.83236001	14.66378006	25.5053626	0	1.037176977	2.134767432	20.33383422	1.057314803	4.300668324	3.39E-05	0.000141002	LOC5577077	NC_035108.1	124988553	125233592	-	4616	protein_coding	None	protein vein	I-set	23	15	25	0	1	2	0.281145582	0.198030984	0.344019111	0	0.013990382	0.028756117
AAEL019712	novel.632	58.87406091	46.92409618	43.86922368	9.735783374	15.55765466	20.2802906	49.88912692	15.19124288	1.724155709	4.07E-05	0.00016782	-	NC_035109.1	383915872	383916611	+	683	-	None	- && - && -	-	65	48	43	10	15	19	5.369846621	4.282804213	3.999043356	0.882588852	1.418292915	1.846285847
None	5565429	11.77481218	7.820682696	15.30321756	0	0	0	11.63290415	0	5.94587617	4.37E-05	0.000179503	LOC5565429	NC_035109.1	393887660	394175855	-	6545	protein_coding	None	toll-like receptor 6%2C transcript variant X2	TIR	13	8	15	0	0	0	0.112073499	0.074488293	0.145576063	0	0	0
TOLL6	110676407	44.38198438	78.20682696	60.19265574	10.70936171	9.334592797	32.02151148	60.92715569	17.35515533	1.818884817	4.64E-05	0.000189284	LOC110676407	NC_035108.1	226146333	226147219	-	813	lncRNA	Toll-like receptor (TOLL6)	uncharacterized LOC110676407	-	49	80	59	11	9	30	3.400750437	5.996628285	4.609669902	0.815607632	0.714903366	2.449044929
AAEL025709	5567272	57.06255134	53.76719354	30.60643512	14.60367506	9.334592797	16.01075574	47.14539333	13.3163412	1.826464522	4.82E-05	0.000196222	LOC5567272	NC_035109.1	137887572	138173938	+	9441	protein_coding	None	uncharacterized LOC5567272%2C transcript variant X1	-	63	55	30	15	9	15	0.376523234	0.35501964	0.201842036	0.095775053	0.061563016	0.105448233
AAEL026392	5569028	15.39783131	26.3948041	26.52557711	4.867891687	1.037176977	1.067383716	22.77273751	2.324150793	3.263629336	4.98E-05	0.000202083	LOC5569028	NC_035108.1	222618595	222708013	+	3643	protein_coding	None	hillarin%2C transcript variant X2	-	17	27	26	5	1	1	0.263304922	0.451660676	0.453338431	0.082735134	0.017727039	0.018218259
AAEL007316	5577306	75.17764701	92.87060702	76.51608781	31.1545068	33.18966328	41.62796492	81.52144728	35.324045	1.208623107	5.11E-05	0.000206913	LOC5577306	NC_035109.1	304445977	305029024	-	2165	protein_coding	None	insulin-like growth factor-binding protein complex acid labile subunit%2C transcript variant X1	-	83	95	75	32	32	39	2.163163866	2.67407382	2.200451108	0.890986695	0.954525326	1.195563781
AAEL013159	novel.130	69.74311831	60.6102909	77.53630231	16.55083174	34.22684026	27.75197661	69.2965705	26.17654954	1.408804552	5.14E-05	0.000208008	-	NC_035107.1	84555463	84555930	-	404	-	tartan	- && P81417.2 RecName: Full=Cecropin-A1; AltName: Full=AalCecA; AltName: Full=Cecropin-A; Flags: Precursor && PF00272:Cecropin family	-	77	62	76	17	33	26	10.75421187	9.352291007	11.94924836	2.5365691	5.275066668	4.271279844
None	5574471	76.08340179	107.5343871	77.53630231	38.9431335	43.56143305	30.95412776	87.05136372	37.81956477	1.201000533	5.64E-05	0.000226986	LOC5574471	NC_035108.1	213989344	213999002	+	1956	protein_coding	None	esterase B1	COesterase	84	110	76	40	42	29	2.423146455	3.427137446	2.468045162	1.232736577	1.386678615	0.984000209
CCEAE1B	novel.319	68.83736352	94.82577769	94.87994888	34.07524181	43.56143305	36.29104634	86.18103003	37.97590707	1.181311358	6.00E-05	0.000240335	-	NC_035108.1	307607216	307613205	+	1131	-	Carboxy/choline esterase Alpha Esterase	- && - && -	-	76	97	93	35	42	34	3.791579928	5.226570548	5.223104372	1.865454157	2.398181583	1.995181253
None	5564194	3.623019133	4.887926685	30.60643512	0	0	0	13.03912698	0	6.105782239	6.41E-05	0.000256022	LOC5564194	NW_018735992.1	22267	32886	-	1263	protein_coding	None	uncharacterized LOC5564194	-	4	5	30	0	0	0	0.178700542	0.241253899	1.508781203	0	0	0
AAEL020555	5577040	21.7381148	16.61895073	18.36386107	0.973578337	1.037176977	0	18.90697553	0.670251772	4.79579867	6.54E-05	0.000260475	LOC5577040	NC_035107.1	239266375	239268653	+	1993	protein_coding	None	limulus clotting factor C%2C transcript variant X1	Trypsin	24	17	18	1	1	0	0.679474513	0.519815602	0.573685096	0.030246271	0.032403213	0
AAEL021257	5574901	20.83236001	18.5741214	16.32343207	0.973578337	0	2.134767432	18.57663783	1.036115256	4.178273001	6.62E-05	0.000263429	LOC5574901	NC_035108.1	81402986	81721021	+	5634	protein_coding	None	uncharacterized LOC5574901%2C transcript variant X1	-	23	19	16	1	0	2	0.230345759	0.205515436	0.180389602	0.010699471	0	0.023560212
AAEL011506	novel.399	76.08340179	84.07233898	92.83951987	47.70533853	34.22684026	16.01075574	84.33175355	32.64764484	1.36123184	6.65E-05	0.000264373	-	NC_035108.1	122391729	122400510	-	664	-	None	- && - && PF08395:7tm Chemosensory receptor	-	84	86	91	49	33	15	7.138063955	7.892926514	8.705258536	4.448433903	3.209528515	1.499302355
None	novel.366	11.77481218	19.55170674	17.34364657	0.973578337	0	0	16.2233885	0.324526112	5.463098017	6.79E-05	0.000269768	-	NC_035108.1	457335670	457336219	+	550	-	None	- && - && -	-	13	20	17	1	0	0	1.333674633	2.216026725	1.963335831	0.109601488	0	0
None	5563889	90.57547832	17.59653607	25.5053626	4.867891687	8.297415819	11.74122088	44.55912566	8.302176127	2.435685994	7.44E-05	0.000294483	LOC5563889	NW_018736518.1	247	20486	+	2279	protein_coding	None	EH domain-binding protein 1	-	100	18	25	5	8	11	2.47585327	0.481322172	0.696793425	0.132252783	0.226694529	0.320342384
AAEL026251	23687419	99.63302615	117.3102404	99.9810214	43.81102518	52.89602585	60.84087181	105.6414293	52.51597428	1.010833236	8.06E-05	0.000317032	LOC23687419	NC_035107.1	107942728	108005678	-	3462	protein_coding	None	protein white%2C transcript variant X2	ABC2_membrane	110	120	98	45	51	57	1.79281241	2.112330501	1.79807322	0.783546169	0.951345987	1.092732438
white	5575763	25.36113393	17.59653607	33.66707863	2.920735012	4.14870791	5.33691858	25.54158288	4.135453834	2.633091441	8.11E-05	0.000318649	LOC5575763	NC_035108.1	14407438	14409063	-	1559	protein_coding	white protein; eye pigment transporter	neuroserpin	Serpin	28	18	33	3	4	5	1.01340057	0.703613361	1.344547611	0.11599901	0.165694943	0.212857978
SRPN7	110681111	7.246038266	108.5119724	128.5470275	1.947156675	4.14870791	4.269534864	81.43501273	3.455133149	4.562576693	8.68E-05	0.000339732	LOC110681111	NW_018736106.1	43393	64712	+	1328	protein_coding	Serine Protease Inhibitor (serpin) likely cleavage at R/S.	AMME syndrome candidate gene 1 protein-like%2C transcript variant X2	-	8	111	126	2	4	4	0.339907807	5.093690948	6.026717448	0.090784365	0.19451688	0.199906981
AAEL026683	5574600	24.45537915	32.26031612	30.60643512	5.841470024	3.111530932	8.539069728	29.1073768	5.830690228	2.321838785	8.89E-05	0.000347781	LOC5574600	NC_035109.1	313556899	313569332	-	964	lncRNA	None	uncharacterized LOC5574600	-	27	33	30	6	3	8	1.580359744	2.086145491	1.976753796	0.375191817	0.200973872	0.550781059
AAEL026146	novel.7	19.92660523	13.68619472	32.64686413	0.973578337	0	5.33691858	22.08655469	2.103498972	3.414690654	8.90E-05	0.000347873	-	NC_035107.1	23578847	23579496	+	595	-	None	- && - && -	-	22	14	32	1	0	5	2.086291282	1.433899646	3.416184936	0.1013123	0	0.557723677
None	5571893	56.15679656	59.63270556	41.82879467	19.47156675	13.48330071	21.34767432	52.53943226	18.10084726	1.538761585	9.40E-05	0.000366718	LOC5571893	NC_035109.1	8158773	8160684	+	1711	protein_coding	None	microfibril-associated glycoprotein 4	Fibrinogen_C	62	61	41	20	13	20	2.044612013	2.172638709	1.522096572	0.704626752	0.490669113	0.775793309
AAEL009384	novel.599	18.11509566	31.28273078	19.38407558	0.973578337	6.223061865	1.067383716	22.92730068	2.754674639	3.063419037	9.80E-05	0.000380638	-	NC_035109.1	256218304	256219421	+	1059	-	fibrinogen and fibronectin	- && - && PF01607:Chitin binding Peritrophin-A domain	CBM_14	20	32	19	1	6	1	1.06562221	1.841457524	1.139635585	0.056922397	0.365890108	0.062671499
None	5567607	46.19349394	63.54304691	73.45544429	27.26019345	16.59483164	23.48244175	61.06399505	22.44582228	1.439042005	9.89E-05	0.00038412	LOC5567607	NC_035109.1	149582976	149597551	+	1434	protein_coding	None	uncharacterized LOC5567607%2C transcript variant X2	-	51	65	72	28	16	22	2.006736051	2.762306675	3.189273071	1.177031326	0.720553462	1.018215193
AAEL020644	110681558	8.151793049	7.820682696	15.30321756	0	0	0	10.4252311	0	5.786079357	9.94E-05	0.000385572	LOC110681558	NC_035107.1	220569251	220599836	+	2658	protein_coding	None	uncharacterized LOC110681558	-	9	8	15	0	0	0	0.191054275	0.183418314	0.358463254	0	0	0
AAEL004564	5569737	57.06255134	44.9689255	65.29372826	18.49798841	24.89224746	17.07813946	55.77506837	20.15612511	1.468012329	0.000103727	0.000401113	LOC5569737	NC_035109.1	381616266	381885758	+	4870	protein_coding	None	tyrosine-protein kinase-like otk%2C transcript variant X1	Pkinase_Tyr	63	46	64	19	24	16	0.729929333	0.575620905	0.834755662	0.235181839	0.318256776	0.218050489
AAEL007876	5564665	33.51292698	35.19307213	35.70750764	10.70936171	8.297415819	8.539069728	34.80450225	9.181949086	1.918948492	0.000108448	0.000418563	LOC5564665	NC_035109.1	92467794	92561305	+	3246	protein_coding	tyrosine protein kinase with ig domain	neuroligin-4%2C X-linked	COesterase	37	36	35	11	8	8	0.64316505	0.67586767	0.684901141	0.204278806	0.15916107	0.163571454
AAEL004357	novel.830	630.4053291	792.8217083	8.161716033	14.60367506	13.48330071	6.404302296	477.1295845	11.49709269	5.374184358	0.000114831	0.000442209	-	NW_018736144.1	13307	13893	-	468	-	neuroligin,	- && Q78IK2.1 RecName: Full=Up-regulated during skeletal muscle growth protein 5; AltName: Full=Diabetes-associated protein in insulin-sensitive tissues && PF14960:ATP synthase regulation	-	696	811	8	15	13	6	83.9136505	105.6045642	1.085806644	1.93207752	1.79387789	0.850886123
None	5569925	31.70141741	31.28273078	32.64686413	7.788626699	7.260238842	8.539069728	31.87700411	7.86264509	2.020057679	0.000118345	0.000454577	LOC5569925	NC_035107.1	75387960	75491755	+	3680	protein_coding	None	short-chain dehydrogenase/reductase family 16C member 6%2C transcript variant X2	adh_short	35	32	32	8	7	8	0.536647924	0.529919434	0.552345119	0.131045258	0.122841638	0.14428069
AAEL027654	novel.100	44.38198438	29.32756011	41.82879467	15.5772534	6.223061865	8.539069728	38.51277972	10.11312833	1.921183314	0.000119412	0.000457947	-	NC_035107.1	285580819	285583099	+	2066	-	None	- && - && -	-	49	30	41	16	6	8	1.338243033	0.884909026	1.260555293	0.466840802	0.187549673	0.256995615
None	5577485	10.8690574	5.865512022	13.26278855	0	0	0	9.999119325	0	5.727905821	0.000133046	0.000506694	LOC5577485	NC_035109.1	280141344	280196496	-	4400	protein_coding	None	serologically defined colon cancer antigen 8 homolog%2C transcript variant X1	-	12	6	13	0	0	0	0.153885535	0.083101002	0.187671807	0	0	0
AAEL025150	5570229	17.20934088	14.66378006	11.22235954	0	0	1.067383716	14.36516016	0.355794572	5.291194789	0.000142033	0.000539216	LOC5570229	NC_035109.1	9993811	10002427	-	8368	protein_coding	None	fatty acid synthase	ketoacyl-synt	19	15	11	0	0	1	0.128115347	0.109238889	0.083498635	0	0	0.0079313
FAS2	5575158	81.51793049	84.07233898	77.53630231	42.83744684	37.33837119	33.08889519	81.04219059	37.75490441	1.099948701	0.00014298	0.000542468	LOC5575158	NC_035108.1	369005863	369020188	-	1869	protein_coding	fatty acid synthase	class E basic helix-loop-helix protein 23	HLH	90	86	76	44	36	31	2.717080066	2.804121565	2.58293009	1.419131096	1.243908906	1.100825385
AAEL000341	110676026	35.32443654	44.9689255	28.56600611	11.68294005	11.40894675	6.404302296	36.28645605	9.832063032	1.879514425	0.00016645	0.000626343	LOC110676026	NC_035108.1	131500761	131718345	+	7169	protein_coding	basic helix-loop-helix protein	uncharacterized LOC110676026%2C transcript variant X1	-	39	46	28	12	11	6	0.306955384	0.391027174	0.248089173	0.100902472	0.099089921	0.055546758
AAEL023651	5577716	12.68056696	9.77585337	6.121287025	0	0	0	9.525902453	0	5.661334005	0.000177299	0.000662626	LOC5577716	NC_035108.1	135674291	135675477	+	1065	protein_coding	None	protein lethal(2)essential for life	-	14	10	6	0	0	0	0.741733093	0.572213474	0.357857401	0	0	0
AAEL013347	5578194	22.64386958	15.64136539	13.26278855	0	3.111530932	0	17.18267451	1.037176977	4.06559473	0.000181813	0.000678493	LOC5578194	NC_035109.1	221459161	221559458	-	3886	protein_coding	lethal(2)essential for life protein, l2efl	calpain-C%2C transcript variant X3	Peptidase_C2	25	16	13	0	3	0	0.362999846	0.250913988	0.212495098	0	0.049855587	0
AAEL003476	5576465	65.21434439	79.1844123	86.71823285	38.9431335	35.26401723	32.02151148	77.03899651	35.40955407	1.117959124	0.000212776	0.000787708	LOC5576465	NC_035107.1	107744376	107878309	-	8242	protein_coding	calpain-c	serine-rich adhesin for platelets%2C transcript variant X4	PID	72	81	85	40	34	30	0.492911686	0.598907975	0.655080507	0.292554325	0.266404579	0.241576502
AAEL021084	5568837	33.51292698	27.37238944	28.56600611	7.788626699	9.334592797	4.269534864	29.81710751	7.13091812	2.060731243	0.000215712	0.000797842	LOC5568837	NC_035108.1	148923329	149048450	-	3676	protein_coding	None	uncharacterized LOC5568837%2C transcript variant X3	-	37	28	28	8	9	4	0.567930836	0.464184053	0.483827879	0.131187853	0.158111109	0.072218844
AAEL001184	110681320	16.3035861	14.66378006	17.34364657	0	2.074353955	1.067383716	16.10367091	1.04724589	3.966521533	0.000216748	0.00080143	LOC110681320	NW_018736397.1	8539	23806	-	1607	protein_coding	None	dynein beta chain%2C ciliary-like%2C transcript variant X1	-	18	15	17	0	2	1	0.632012774	0.568830756	0.671956881	0	0.080372874	0.041300011
AAEL025041	5577168	58.87406091	30.30514545	62.23308475	12.65651839	20.74353955	17.07813946	50.4707637	16.8260658	1.588007347	0.000216917	0.00080181	LOC5577168	NC_035109.1	310744023	310744772	-	750	protein_coding	None	lipase maturation factor 2	-	65	31	61	13	20	16	4.890140322	2.518883711	5.166268011	1.044867523	1.722122775	1.415874508
AAEL013056	5564979	65.21434439	60.6102909	73.45544429	32.12808513	31.11530932	22.41505803	66.42669319	28.5528175	1.214780292	0.00022705	0.000837982	LOC5564979	NC_035108.1	310266241	310318940	+	3123	protein_coding	Lipase maturation factor [Source:UniProtKB/TrEMBL;Acc:Q16KB9]	glycine receptor subunit alpha-2	Neur_chan_LBD	72	62	72	33	30	21	1.300857545	1.209838478	1.464430862	0.636973107	0.62036123	0.446286093
AAEL004513	5569983	76.08340179	52.7896082	69.37458628	26.28661511	24.89224746	33.08889519	66.08253209	28.08925259	1.23691458	0.000234138	0.000863878	LOC5569983	NC_035108.1	230721130	230753973	+	1195	protein_coding	neurotransmitter gated ion channel	diuretic hormone class 2%2C transcript variant X2	-	84	54	68	27	24	31	3.966254784	2.75380727	3.61450948	1.361993391	1.296996232	1.721709326
AAEL008070	110681097	29.88990785	38.12582814	27.54579161	10.70936171	4.14870791	9.606453444	31.85384253	8.154841021	1.962425021	0.000286018	0.001038461	LOC110681097	NW_018736075.1	1089	10493	+	1312	protein_coding	None	uncharacterized LOC110681097	-	33	39	27	11	4	9	1.419218726	1.811500505	1.307188715	0.505403205	0.196889037	0.455275959
AAEL027643	110674716	31.70141741	24.43963343	28.56600611	7.788626699	5.185884887	7.471686012	28.23568565	6.815399199	2.049906432	0.000288305	0.001045194	LOC110674716	NC_035107.1	1206864	1208038	+	131	lncRNA	None	uncharacterized LOC110674716	-	35	25	28	8	5	7	15.07530047	11.62991125	13.57672735	3.681271365	2.464870384	3.546441397
AAEL020295	5568510	51.62802264	58.65512022	53.05115421	16.55083174	21.78071653	26.6845929	54.44476569	21.67204705	1.333025593	0.000309952	0.001116623	LOC5568510	NC_035109.1	144049781	144051027	-	1193	protein_coding	None	leucine-rich repeat-containing G-protein coupled receptor 6	-	57	60	52	17	21	25	2.69589914	3.064915421	2.768670419	0.858989033	1.136774254	1.390802967
LRIM20	110678991	53.43953221	59.63270556	49.9905107	29.20735012	13.48330071	19.21290689	54.35424949	20.63451924	1.39213704	0.000323824	0.001162433	LOC110678991	NC_035109.1	276397769	276398516	-	670	lncRNA	leucine-rich immune protein (Coil-less)	uncharacterized LOC110678991	-	59	61	49	30	13	18	4.968741889	5.54833557	4.645469767	2.699141132	1.253037094	1.78305092
AAEL027217	5573817	7.246038266	13.68619472	28.56600611	0	2.074353955	1.067383716	16.49941303	1.04724589	3.99561573	0.000333271	0.001193533	LOC5573817	NC_035108.1	406828248	406863087	-	1915	protein_coding	None	protein Wnt-4	wnt	8	14	28	0	2	1	0.235716746	0.445519733	0.928747406	0	0.067446062	0.034657503
AAEL010739	110678740	43.47622959	43.01375483	70.39480078	23.3658801	17.63200862	17.07813946	52.2949284	19.35867606	1.427967402	0.000335374	0.001200678	LOC110678740	NC_035107.1	157426672	157441619	+	690	lncRNA	WNT4 precursor, putative	uncharacterized LOC110678740	-	48	44	69	24	17	16	3.925196245	3.886075852	6.351968866	2.096724126	1.591091694	1.538994031
AAEL021613	110673977	83.32944005	62.56546157	73.45544429	35.04882015	37.33837119	29.88674405	73.11678197	34.09131179	1.100884364	0.000365019	0.001299101	LOC110673977	NC_035108.1	295823881	295847809	-	1943	protein_coding	None	PRKCA-binding protein-like%2C transcript variant X3	Arfaptin	92	64	72	36	36	28	2.671678865	2.007311908	2.35379186	1.116885986	1.196534095	0.956425781
AAEL005449	5566278	53.43953221	33.23790146	19.38407558	12.65651839	8.297415819	6.404302296	35.35383641	9.119412167	1.952359469	0.000365868	0.001301355	LOC5566278	NC_035108.1	52111383	52151957	+	2283	protein_coding	protein kinase c alpha binding protein	deoxynucleotidyltransferase terminal-interacting protein 1%2C transcript variant X2	-	59	34	19	13	8	6	1.458194072	0.907571173	0.528635166	0.343254771	0.226297342	0.174426065
AAEL000721	5566409	7.246038266	10.75343871	7.141501529	0	0	0	8.380326167	0	5.47338572	0.000388108	0.001374788	LOC5566409	NC_035107.1	244333679	245051743	+	6398	protein_coding	None	uncharacterized LOC5566409%2C transcript variant X1	-	8	11	7	0	0	0	0.070552918	0.10477463	0.069496377	0	0	0
AAEL019706	110674913	37.13594611	30.30514545	46.92986719	13.63009672	13.48330071	9.606453444	38.12365292	12.23995029	1.63502724	0.000435961	0.001533043	Trnag-ucc	NC_035107.1	222823569	222823640	+	72	tRNA	None	tRNA-Gly	-	41	31	46	14	13	9	32.13072968	26.23837199	40.58202331	11.72127029	11.66020629	8.296139696
None	novel.337	27.1726435	20.52929208	37.74793665	3.89431335	9.334592797	7.471686012	28.48329074	6.900197386	2.050955731	0.00045837	0.001605759	-	NC_035108.1	352077597	352078547	+	559	-	None	- && - && -	-	30	21	37	4	9	7	3.028159	2.289365714	4.20434433	0.431347539	1.039743178	0.831098073
None	5573696	33.51292698	22.48446275	20.40429008	4.867891687	7.260238842	5.33691858	25.4672266	5.821683036	2.134075895	0.000482854	0.001684682	LOC5573696	NC_035108.1	418134312	418136064	+	1625	protein_coding	None	trehalose-phosphate phosphatase B	-	37	23	20	5	7	5	1.284746925	0.862545787	0.781780783	0.185479442	0.278189064	0.204212669
AAEL010684	novel.386	28.98415306	25.41721876	37.74793665	11.68294005	8.297415819	4.269534864	30.71643616	8.083296911	1.915237546	0.00049767	0.001731993	-	NC_035108.1	76952125	76953595	-	1407	-	Trehalose 6-phosphate phosphatase [Source:UniProtKB/TrEMBL;Acc:A0A1S4FR40]	- && - && -	-	32	26	37	12	8	4	1.283290883	1.126125877	1.670382715	0.51412212	0.367190357	0.188682637
None	novel.826	6.340283482	18.5741214	11.22235954	0.973578337	0	0	12.04558814	0.324526112	5.032981096	0.000497993	0.001731993	-	NW_018735994.1	2426	2920	+	415	-	None	- && - && -	-	7	19	11	1	0	0	0.951741861	2.790057745	1.683654398	0.145254985	0	0
None	5575060	38.04170089	39.10341348	43.86922368	17.52441007	8.297415819	14.94337202	40.33811268	13.58839931	1.565739188	0.000498423	0.001732989	LOC5575060	NC_035108.1	172394614	172398567	-	1594	protein_coding	None	chymotrypsinogen B	Trypsin	42	40	43	18	8	14	1.486723484	1.529253073	1.713517323	0.680711879	0.324113446	0.582915713
AAEL019633	5575401	5.434528699	6.843097359	12.24257405	0	0	0	8.173400036	0	5.434305723	0.000501078	0.001741719	LOC5575401	NC_035109.1	35907754	35931381	-	1053	protein_coding	None	venom allergen 5	SCP	6	7	12	0	0	0	0.321508239	0.405114097	0.723871096	0	0	0
AAEL019798	23687552	54.34528699	49.85685219	53.05115421	28.23377178	19.70636257	13.87598831	52.41776446	20.60537422	1.340908188	0.000508184	0.001764387	LOC23687552	NC_035108.1	35588182	35590420	-	919	protein_coding	None	lysozyme c-1%2C transcript variant X3	-	60	51	52	29	19	13	3.683875693	3.381912386	3.594149957	1.902223873	1.335160476	0.938844971
LYSC4	5573245	20.83236001	23.46204809	31.62664963	4.867891687	9.334592797	1.067383716	25.30701924	5.089956067	2.307114239	0.000509033	0.001766825	LOC5573245	NC_035108.1	403895866	403992424	+	2857	protein_coding	C-Type Lysozyme (Lys-C).	uncharacterized LOC5573245%2C transcript variant X1	-	23	24	31	5	9	1	0.454241515	0.51192777	0.689223083	0.105496707	0.203435925	0.023230353
AAEL010347	5564297	67.93160874	48.87926685	78.55651681	33.10166347	26.96660141	25.61720918	65.12246414	28.56182469	1.186139939	0.000509365	0.00176747	LOC5564297	NC_035109.1	12367334	12382525	-	2749	protein_coding	None	E3 ubiquitin-protein ligase MYLIP	Band_41	75	50	77	34	26	24	1.539415134	1.108416423	1.779198264	0.745561234	0.610792908	0.579432092
DNR1	5567066	41.66472003	43.99134017	38.76815116	19.47156675	4.14870791	14.94337202	41.47473712	12.85454889	1.684852637	0.000516302	0.001788452	LOC5567066	NC_035107.1	200475743	200892524	-	3820	protein_coding	Defense repressor 1	gastrin-releasing peptide receptor%2C transcript variant X2	7tm_1	46	45	38	20	4	14	0.67945969	0.717888239	0.631871248	0.31560638	0.067622622	0.243237604
AAEL005803	5567899	67.02585396	66.47580292	46.92986719	0	4.14870791	11.74122088	60.14384135	5.296642928	3.51657971	0.000528156	0.001825844	LOC5567899	NC_035109.1	396525899	396557556	-	3137	protein_coding	Gastrin-releasing peptide receptor [Source:UniProtKB/TrEMBL;Acc:A0A411JKA4]	hybrid signal transduction histidine kinase B	-	74	68	46	0	4	11	1.331025663	1.320997761	0.931433114	0	0.082345686	0.232725627
AAEL006352	novel.138	78.80066614	76.25165629	89.77887636	41.86386851	29.04095537	49.09965093	81.6103996	40.0014916	1.028639207	0.000539277	0.001861624	-	NC_035107.1	101371017	101371469	-	453	-	None	- && - && -	-	87	78	88	43	28	46	10.83653103	10.49310668	12.33936557	5.722020309	3.991675306	6.739468892
None	5565071	18.11509566	17.59653607	15.30321756	0	3.111530932	3.202151148	17.00494976	2.104560693	3.03935621	0.000553181	0.001907439	LOC5565071	NC_035107.1	145302484	145312740	-	1629	protein_coding	None	uncharacterized LOC5565071	-	20	18	15	0	3	3	0.69275256	0.673378287	0.584895844	0	0.118931131	0.122226736
AAEL004569	5568269	17.20934088	10.75343871	31.62664963	2.920735012	3.111530932	3.202151148	19.86314307	3.078139031	2.688336281	0.000570428	0.001961447	LOC5568269	NC_035109.1	352719158	352729385	-	2856	protein_coding	None	venom serine protease%2C transcript variant X2	Trypsin	19	11	31	3	3	3	0.375374378	0.234715716	0.689464408	0.063320188	0.067835719	0.06971546
AAEL006689	5573031	9.057547832	20.52929208	13.26278855	1.947156675	0	0	14.28320949	0.649052225	4.399372731	0.000577738	0.001985305	LOC5573031	NC_035107.1	43651028	43695028	-	2074	protein_coding	lumbrokinase-3(1) precursor, putative	uncharacterized LOC5573031%2C transcript variant X4	-	10	21	13	2	0	0	0.272057358	0.617046979	0.398146554	0.058130008	0	0
AAEL010205	5563693	19.02085045	23.46204809	18.36386107	4.867891687	3.111530932	3.202151148	20.2822532	3.727191256	2.437516323	0.000581147	0.001994746	LOC5563693	NC_035109.1	388283407	388542853	-	3311	protein_coding	None	5-hydroxytryptamine receptor 1D	7tm_1	21	24	18	5	3	3	0.357873336	0.441732902	0.345319962	0.091031137	0.058513685	0.060135111
GPRNNA22	110677198	51.62802264	48.87926685	67.33415727	30.18092846	19.70636257	19.21290689	55.94714892	23.03339931	1.274309362	0.000590568	0.002023632	LOC110677198	NC_035108.1	458374066	458380017	+	1713	protein_coding	GPCR Orphan/Putative Class A Family	uncharacterized LOC110677198	-	57	50	66	31	19	18	1.87752929	1.778772182	2.447343521	1.090896309	0.716294499	0.697398784
AAEL023713	5564491	59.77981569	76.25165629	79.57673132	34.07524181	39.41272514	28.81936033	71.8694011	34.10244243	1.072892972	0.000609749	0.002085803	LOC5564491	NC_035108.1	293156551	293157425	-	875	protein_coding	None	protein C10	-	66	78	78	35	38	27	4.256034215	5.43243123	5.662326532	2.411232744	2.804599948	2.047961342
AAEL004276	5579096	27.1726435	53.76719354	31.62664963	11.68294005	12.44612373	11.74122088	37.52216222	11.95676155	1.648866913	0.000649662	0.002210426	LOC5579096	NC_035109.1	342496706	342497213	+	448	lncRNA	None	uncharacterized LOC5579096	-	30	55	31	12	12	11	3.778439466	7.481563442	4.395335599	1.614664784	1.729810823	1.629598869
AAEL026353	110680809	94.19849745	58.65512022	69.37458628	39.91671183	33.18966328	32.02151148	74.07606798	35.04262886	1.080185406	0.00067891	0.002306038	LOC110680809	NW_018735347.1	79226	149064	+	6266	protein_coding	None	lateral signaling target protein 2 homolog%2C transcript variant X1	FYVE	104	60	68	41	32	30	0.936509478	0.5835372	0.689329529	0.394432423	0.329803276	0.317758303
AAEL024170	5564013	67.93160874	39.10341348	29.58622062	20.44514508	16.59483164	7.471686012	45.54041428	14.83722091	1.615003161	0.000705362	0.002387819	LOC5564013	NC_035107.1	83863369	83962068	-	4615	protein_coding	None	clumping factor B%2C transcript variant X3	-	75	40	29	21	16	7	0.916977725	0.528197053	0.399148639	0.274300583	0.223894619	0.100668217
AAEL014274	5577754	13.58632175	12.70860938	33.66707863	4.867891687	3.111530932	1.067383716	19.98733659	3.015602112	2.709372536	0.000718877	0.002429172	LOC5577754	NC_035109.1	340246713	340358946	-	4896	protein_coding	None	uncharacterized LOC5577754%2C transcript variant X9	-	15	13	33	5	3	1	0.172869779	0.161811592	0.428135156	0.061561294	0.039570836	0.013555784
AAEL018298	5572540	21.7381148	20.52929208	21.42450459	2.920735012	2.074353955	7.471686012	21.23063715	4.15559166	2.364137513	0.000735223	0.002479167	LOC5572540	NC_035107.1	91887902	91942290	-	2182	protein_coding	None	uncharacterized LOC5572540	-	24	21	21	3	2	7	0.620619938	0.586505698	0.611326059	0.082879219	0.059193038	0.212916509
AAEL009876	5577584	86.95245919	82.11716831	62.23308475	34.07524181	40.44990212	40.56058121	77.10090408	38.36190838	1.010511359	0.000744012	0.002505305	LOC5577584	NC_035107.1	307260413	307282381	-	1622	protein_coding	None	single-strand selective monofunctional uracil DNA glycosylase	UDG	96	84	61	35	39	38	3.339562774	3.155993672	2.388841559	1.300757492	1.552777163	1.554886848
AAEL013286	5566785	8.151793049	12.70860938	19.38407558	0	1.037176977	1.067383716	13.414826	0.701520231	4.283889072	0.00076738	0.002575364	LOC5566785	NC_035108.1	143168663	143169903	-	1178	protein_coding	single-strand selective monofunctional uracil DNA glycosylase	perlucin	Lectin_C	9	13	19	0	1	1	0.43108851	0.672520844	1.024511107	0	0.054821396	0.056340507
CTLGA5	5574611	16.3035861	20.52929208	21.42450459	4.867891687	1.037176977	4.269534864	19.41912759	3.391534509	2.510509936	0.000787263	0.002636958	LOC5574611	NC_035107.1	223319498	223352947	-	1308	protein_coding	C-Type Lectin (CTL) - galactose binding.	uncharacterized LOC5574611%2C transcript variant X1	-	18	21	21	5	1	4	0.776486643	0.978406295	1.019811515	0.230431264	0.049372786	0.202963662
AAEL029015	110674811	48.00500351	71.3637296	45.90965268	20.44514508	22.8178935	26.6845929	55.09279527	23.31587716	1.242554274	0.000833859	0.002776079	LOC110674811	NC_035107.1	25763312	25763956	-	577	lncRNA	None	uncharacterized LOC110674811	-	53	73	45	21	22	25	5.182857694	7.710006328	4.953875198	2.193929273	2.46230726	2.87561168
AAEL028126	novel.197	96.01000702	86.02750966	55.09158322	30.18092846	46.67296398	36.29104634	79.0430333	37.7149796	1.071916951	0.000834697	0.002778102	-	NC_035107.1	237993024	237994803	-	1257	-	None	- && - && -	-	106	88	54	31	45	34	4.75816848	4.266336257	2.728769441	1.486639122	2.311919	1.795186951
None	5564551	40.75896524	25.41721876	40.80858016	9.735783374	10.37176977	14.94337202	35.66158806	11.68364172	1.614244118	0.000853699	0.002836652	LOC5564551	NC_035109.1	51007653	51062231	+	2022	protein_coding	None	uncharacterized LOC5564551	SH2	45	26	40	10	10	14	1.255742493	0.783609846	1.256571487	0.298124721	0.319384788	0.459529004
AAEL004326	5577556	9.963302615	5.865512022	6.121287025	0	0	0	7.316700554	0	5.280267471	0.000909685	0.003005298	LOC5577556	NC_035108.1	62234244	62265207	-	1433	protein_coding	None	uncharacterized LOC5577556%2C transcript variant X2	-	11	6	6	0	0	0	0.433127464	0.255160091	0.265958222	0	0	0
AAEL020690	110680597	39.85321046	55.72236421	67.33415727	25.31303677	19.70636257	23.48244175	54.30324398	22.83394703	1.245774751	0.000921264	0.003041054	LOC110680597	NW_018735095.1	10137	25639	-	2148	protein_coding	None	macrophage erythroblast attacher-like	-	44	57	66	26	19	22	1.15581314	1.617142408	1.951722277	0.729656091	0.571234859	0.679758187
AAEL025587	5566567	14.49207653	7.820682696	9.181930537	0	0	1.067383716	10.49822992	0.355794572	4.839485138	0.000930865	0.003069385	LOC5566567	NC_035109.1	60289189	60399015	-	3593	protein_coding	None	A disintegrin and metalloproteinase with thrombospondin motifs 12	TSP_1	16	8	9	0	0	1	0.251264998	0.135687693	0.159108599	0	0	0.018471783
AAEL005485	5566465	2.71726435	8.798268033	11.22235954	0	0	0	7.579297309	0	5.324141874	0.000942456	0.003105062	LOC5566465	NC_035107.1	247233412	247241184	-	3382	protein_coding	adamts-7	regulator of G-protein signaling 7	RGS	3	9	11	0	0	0	0.050051475	0.162172269	0.206598633	0	0	0
AAEL005409	110678441	59.77981569	43.01375483	47.95008169	30.18092846	15.55765466	11.74122088	50.24788407	19.15993467	1.383907242	0.000952032	0.003130625	LOC110678441	NC_035109.1	161679781	161680977	+	942	protein_coding	regulator of g protein signaling	uncharacterized LOC110678441	-	66	44	47	31	15	11	3.953322652	2.846488681	3.169241366	1.98376367	1.028337644	0.775010927
AAEL022566	5567056	8.151793049	10.75343871	12.24257405	0	1.037176977	0	10.38260194	0.345725659	4.819099619	0.00095799	0.003149361	LOC5567056	NC_035109.1	114802398	114815879	+	1805	protein_coding	None	cytochrome P450 4c21	p450	9	11	12	0	1	0	0.281341975	0.37138398	0.422291559	0	0.035778174	0
CYP325R1	23687755	41.66472003	36.17065747	38.76815116	7.788626699	22.8178935	6.404302296	38.86784288	12.33694083	1.657798553	0.000960323	0.00315531	LOC23687755	NC_035109.1	105317562	105657040	+	3789	protein_coding	cytochrome P450	G-protein coupled receptor 39%2C transcript variant X1	7tm_1	46	37	38	8	22	6	0.685018743	0.595092951	0.637040952	0.127275415	0.37496735	0.105097573
GPRGHP2	110675406	18.11509566	23.46204809	11.22235954	1.947156675	0	5.33691858	17.59983443	2.428025085	2.872155422	0.000986097	0.003234237	LOC110675406	NC_035108.1	26358226	26359142	+	795	lncRNA	GPCR Growth Hormone Releasing Hormone Family	uncharacterized LOC110675406	-	20	24	11	2	0	5	1.419489208	1.8397203	0.878888774	0.151649858	0	0.417415834
AAEL022354	5574754	9.057547832	12.70860938	9.181930537	0	1.037176977	0	10.31602925	0.345725659	4.811330526	0.000986221	0.003234237	LOC5574754	NC_035107.1	75713585	75820428	-	6541	protein_coding	None	uncharacterized LOC5574754	CUB	10	13	9	0	1	0	0.086263104	0.121117498	0.087399052	0	0.009873048	0
None	5575755	18.11509566	11.73102404	8.161716033	0.973578337	1.037176977	0	12.66927858	0.670251772	4.222560571	0.001026229	0.003357226	LOC5575755	NC_035108.1	13257325	13694090	+	7308	protein_coding	None	BAI1-associated protein 3%2C transcript variant X1	C2	20	12	8	1	1	0	0.154418982	0.100066888	0.069534416	0.008248607	0.008836837	0
AAEL002724	5565073	35.32443654	28.34997477	17.34364657	5.841470024	7.260238842	8.539069728	27.0060193	7.213592865	1.911951905	0.001027885	0.003360822	LOC5565073	NC_035107.1	144814430	144829022	+	2204	protein_coding	munc13-4	beta-galactosidase	-	39	29	17	6	7	8	0.998440628	0.801851776	0.489943152	0.164103862	0.205107635	0.240904238
AAEL004582	110681356	6.340283482	6.843097359	8.161716033	0	0	0	7.115032291	0	5.236456664	0.001029748	0.003365999	LOC110681356	NW_018736438.1	22460	57998	-	5366	protein_coding	beta-galactosidase	ADAMTS-like protein 1	I-set	7	7	8	0	0	0	0.073606573	0.079497791	0.094699499	0	0	0
AAEL021202	110676357	38.04170089	49.85685219	43.86922368	23.3658801	9.334592797	16.01075574	43.92259225	16.23707621	1.429367709	0.001033616	0.003376814	LOC110676357	NC_035108.1	212126134	212126986	+	787	lncRNA	None	uncharacterized LOC110676357	-	42	51	43	24	9	15	3.011229013	3.949145467	3.470580193	1.838296883	0.73852152	1.264976828
AAEL021823	5572844	28.07839828	29.32756011	34.68729314	16.55083174	2.074353955	1.067383716	30.69775051	6.564189802	2.202054489	0.00107546	0.003505262	LOC5572844	NC_035109.1	11379679	11755501	-	3784	protein_coding	None	uncharacterized LOC5572844%2C transcript variant X3	CBM_14	31	30	34	17	2	1	0.462253059	0.483145362	0.57073716	0.270817631	0.034132983	0.017539407
AAEL010064	novel.189	57.06255134	22.48446275	59.17244124	11.68294005	20.74353955	16.01075574	46.23981844	16.14574511	1.521337444	0.001081841	0.00352482	-	NC_035107.1	222831708	222833111	-	1195	-	None	- && - && -	-	63	23	58	12	20	15	2.974691088	1.172917911	3.082963968	0.605330396	1.080830193	0.833085158
None	novel.410	3.623019133	7.820682696	10.20214504	0	0	0	7.21528229	0	5.253873412	0.001104563	0.003588193	-	NC_035108.1	155882475	155882910	-	377	-	None	- && - && -	-	4	8	10	0	0	0	0.598670515	1.293172094	1.684872378	0	0	0
None	novel.31	7.246038266	13.68619472	9.181930537	0	1.037176977	0	10.03805451	0.345725659	4.770958259	0.001195738	0.003863571	-	NC_035107.1	81992157	81992594	+	375	-	None	- && - && -	-	8	14	9	0	1	0	1.203726849	2.275120771	1.524472528	0	0.172212277	0
None	5579849	21.7381148	20.52929208	14.28300306	3.89431335	3.111530932	4.269534864	18.85013664	3.758459715	2.328829632	0.001279493	0.004117655	LOC5579849	NC_035109.1	218937266	219454745	-	11615	protein_coding	None	hormone receptor 4%2C transcript variant X4	zf-C4	24	21	14	4	3	4	0.116589987	0.110181269	0.07656269	0.020759645	0.016680053	0.022856347
HR4	5578160	39.85321046	85.04992432	71.41501529	35.04882015	11.40894675	32.02151148	65.43938336	26.15975946	1.318561792	0.001327963	0.004254349	LOC5578160	NC_035108.1	174437495	174465587	+	3480	protein_coding	Hormone receptor-like in 4 (nuclear receptor)	esterase B1%2C transcript variant X1	COesterase	44	87	70	36	11	30	0.713415697	1.523518374	1.277694887	0.623594675	0.204130932	0.572147565
CCEAE1A	5573436	45.28773916	25.41721876	25.5053626	9.735783374	11.40894675	9.606453444	32.07010684	10.25039452	1.649508187	0.001385571	0.004423634	LOC5573436	NC_035107.1	278890285	278897293	+	1818	protein_coding	Carboxy/choline esterase Alpha Esterase	facilitated trehalose transporter Tret1	Sugar_tr	50	26	25	10	11	9	1.551834324	0.871539664	0.873483067	0.33157766	0.390745679	0.328559988
AAEL010485	110678059	48.00500351	55.72236421	49.9905107	21.41872342	16.59483164	28.81936033	51.23929281	22.27763846	1.203365053	0.001393878	0.004447801	LOC110678059	NC_035109.1	269360055	269436885	-	4100	protein_coding	sugar transporter	serine/arginine repetitive matrix protein 2%2C transcript variant X2	-	53	57	49	22	16	27	0.729392412	0.847224852	0.759137742	0.323458051	0.252017967	0.437064921
AAEL009660	110676079	19.92660523	25.41721876	15.30321756	3.89431335	5.185884887	4.269534864	20.21568052	4.449911033	2.186252517	0.001419409	0.004518513	LOC110676079	NC_035108.1	453190131	453190693	-	490	lncRNA	None	uncharacterized LOC110676079	-	22	26	15	4	5	4	2.533353699	3.233590018	1.944480265	0.492088315	0.658975552	0.541788715
AAEL020284	5575474	60.68557047	38.12582814	62.23308475	22.39230176	25.92942444	22.41505803	53.68149446	23.57892808	1.187531168	0.001476952	0.004691792	LOC5575474	NC_035108.1	192999631	193024126	+	1760	protein_coding	None	uncharacterized LOC5575474	-	67	39	61	23	25	21	2.147985587	1.350391286	2.201534664	0.787760698	0.917323921	0.791904244
AAEL011854	5568174	38.94745568	44.9689255	36.72772215	8.762205036	18.66918559	18.14552317	40.21470111	15.1923046	1.410933179	0.001511526	0.004797834	LOC5568174	NC_035108.1	462897060	462898678	+	1509	protein_coding	None	uncharacterized LOC5568174%2C transcript variant X1	-	43	46	36	9	18	17	1.607860788	1.857702987	1.515380246	0.359527745	0.770333249	0.74769715
AAEL006630	23687449	9.057547832	12.70860938	13.26278855	0.973578337	1.037176977	0	11.67631526	0.670251772	4.099408197	0.001518116	0.004817482	LOC23687449	NC_035108.1	6799065	6889674	-	1875	protein_coding	CHK domain-containing protein [Source:UniProtKB/TrEMBL;Acc:A0A1S4FE87]	protein henna%2C transcript variant X1	-	10	13	13	1	1	0	0.300931712	0.422522429	0.440403175	0.03214977	0.034442455	0
AAEL017029	novel.307	9.963302615	1.955170674	9.181930537	0	0	0	7.033467942	0	5.222023357	0.001537025	0.004869803	-	NC_035108.1	279346124	279346672	+	234	-	None	- && - && -	-	11	2	9	0	0	0	2.652442976	0.520860982	2.443064948	0	0	0
None	novel.717	7.246038266	8.798268033	4.080858016	0	0	0	6.708388105	0	5.15423577	0.001548857	0.004903426	-	NC_035109.1	224909018	224909472	-	373	-	None	- && - && -	-	8	9	4	0	0	0	1.210181148	1.470419878	0.681176286	0	0	0
None	5572212	67.02585396	82.11716831	80.59694582	41.86386851	48.74731794	23.48244175	76.57998936	38.0312094	1.005906225	0.001589763	0.005017132	LOC5572212	NC_035108.1	168993945	169069372	+	6815	protein_coding	None	cadherin-23%2C transcript variant X1	Cadherin	74	84	79	43	47	22	0.612681952	0.751140387	0.736325078	0.380348525	0.44537658	0.214251003
AAEL009616	5569819	9.963302615	8.798268033	2.040429008	0	0	0	6.933999886	0	5.20443548	0.001616583	0.005099103	LOC5569819	NC_035108.1	447580295	447641198	-	1357	protein_coding	cadherin	alpha-tocopherol transfer protein-like	-	11	9	2	0	0	0	0.457385156	0.40417584	0.093617817	0	0	0
AAEL001308	5575348	21.7381148	13.68619472	9.181930537	1.947156675	1.037176977	3.202151148	14.86874668	2.0621616	2.859941538	0.001694372	0.00531667	LOC5575348	NC_035109.1	257061410	257082338	-	1346	protein_coding	CRAL/TRIO domain-containing protein	general odorant-binding protein 56d	-	24	14	9	2	1	3	1.006086705	0.633856084	0.42472303	0.08957031	0.047978903	0.147925225
OBP15	5575399	49.81651308	32.26031612	29.58622062	13.63009672	15.55765466	11.74122088	37.22101661	13.64299075	1.450454666	0.001717244	0.00538144	LOC5575399	NC_035109.1	35997980	35999449	-	1026	protein_coding	odorant binding protein OBP15	venom allergen 5	SCP	55	33	29	14	15	11	3.024715674	1.960082118	1.79539081	0.822545283	0.944146258	0.71155974
AAEL011798	novel.424	5.434528699	6.843097359	7.141501529	0	0	0	6.473042529	0	5.099890373	0.001773164	0.005550913	-	NC_035108.1	203581888	203582198	-	311	-	allergen, putative	- && - && -	-	6	7	7	0	0	0	1.088579345	1.371656414	1.429703603	0	0	0
None	5565945	19.02085045	9.77585337	8.161716033	1.947156675	1.037176977	0	12.31947328	0.994777884	3.604482481	0.001783876	0.005575769	LOC5565945	NC_035107.1	294957306	294967982	-	1762	protein_coding	None	protein cereblon homolog	-	21	10	8	2	1	0	0.672485026	0.345861152	0.288398132	0.068423177	0.036651308	0
AAEL005058	5573094	4.528773916	19.55170674	14.28300306	1.947156675	0	1.067383716	12.7878279	1.004846797	3.64676635	0.001831899	0.005714029	LOC5573094	NC_035108.1	341332841	341507259	-	4252	protein_coding	None	leucine-rich repeat and fibronectin type-III domain-containing protein 3%2C transcript variant X2	-	5	20	14	2	0	1	0.066350771	0.286645037	0.209142907	0.028354101	0	0.015608918
AAEL010286	novel.564	57.06255134	40.08099882	47.95008169	22.39230176	22.8178935	18.14552317	48.36454395	21.11857281	1.19536548	0.001847429	0.005758004	-	NC_035109.1	180077243	180078770	+	1528	-	leucine-rich transmembrane protein	- && - && -	-	63	41	47	23	22	17	2.326410896	1.635189878	1.953812413	0.907368343	0.929811053	0.738399868
None	5568164	23.54962436	41.05858416	48.9702962	11.68294005	14.52047768	14.94337202	37.85950157	13.71559659	1.463408552	0.001864103	0.005800981	LOC5568164	NC_035108.1	462843226	462844672	-	1447	protein_coding	None	uncharacterized LOC5568164	-	26	42	48	12	14	14	1.013850792	1.768839577	2.107080204	0.499910037	0.624819942	0.642133826
AAEL006605	5574987	28.07839828	29.32756011	32.64686413	7.788626699	13.48330071	8.539069728	30.01760751	9.936999044	1.596172101	0.001913772	0.005935645	LOC5574987	NC_035107.1	90025362	90089939	+	3831	protein_coding	juvenile hormone-inducible protein, putative	glutamate receptor ionotropic%2C kainate 2%2C transcript variant X2	ANF_receptor	31	30	32	8	13	8	0.456581983	0.477217971	0.530574272	0.12588007	0.219142483	0.138593824
AAEL022196	110674348	54.34528699	105.5792164	84.67780384	47.70533853	30.07813235	43.76273235	81.53410241	40.51540108	1.005422457	0.001923597	0.005963053	LOC110674348	NC_035107.1	29507	30127	-	541	lncRNA	None	uncharacterized LOC110674348	-	60	108	83	49	29	41	6.25782211	12.16561807	9.745164803	5.459815364	3.461753267	5.029822219
AAEL027741	5565034	55.25104177	30.30514545	40.80858016	19.47156675	11.40894675	18.14552317	42.12158913	16.34201222	1.366570329	0.001927897	0.005974302	LOC5565034	NC_035107.1	220500671	220501915	+	1174	protein_coding	None	estrogen sulfotransferase	Sulfotransfer_1	61	31	40	20	11	17	2.931777221	1.609167618	2.164214264	1.02693047	0.605089987	0.961051958
AAEL004557	novel.8	16.3035861	21.50687741	14.28300306	0.973578337	6.223061865	2.134767432	17.36448886	3.110469211	2.490367383	0.001931994	0.005982934	-	NC_035107.1	25247666	25248486	+	747	-	sulfotransferase (sult)	- && - && -	-	18	22	14	1	6	2	1.35963123	1.794773988	1.190462706	0.080697214	0.518711679	0.177695094
None	5578640	13.58632175	17.59653607	13.26278855	1.947156675	0	4.269534864	14.81521546	2.072230513	2.847623747	0.001944968	0.006021567	LOC5578640	NC_035109.1	23653961	23664816	-	1121	protein_coding	None	pollen-specific leucine-rich repeat extensin-like protein 1%2C transcript variant X1	-	15	18	13	2	0	4	0.755013774	0.97853098	0.7366244	0.107548294	0	0.236821115
AAEL013793	110680362	47.09924873	51.81202286	52.03093971	25.31303677	25.92942444	16.01075574	50.31407043	22.41773898	1.162534884	0.001963095	0.006073011	LOC110680362	NW_018734655.1	14741	16848	-	1893	protein_coding	None	box A-binding factor-like%2C transcript variant X1	-	52	53	51	26	25	15	1.549965237	1.706211808	1.711306984	0.827945739	0.852873799	0.52590426
AAEL026577	novel.131	11.77481218	13.68619472	3.060643512	0	0	1.067383716	9.507216804	0.355794572	4.697126844	0.001969998	0.006091146	-	NC_035107.1	90815986	90816422	-	371	-	None	- && - && -	-	13	14	3	0	0	1	1.977145683	2.299650375	0.513636296	0	0	0.1788925
None	110678018	28.07839828	40.08099882	45.90965268	14.60367506	7.260238842	19.21290689	38.02301659	13.6922736	1.472406173	0.002009437	0.006205238	LOC110678018	NC_035109.1	3528534	3529329	-	738	lncRNA	None	uncharacterized LOC110678018	-	31	41	45	15	7	18	2.370143058	3.385596386	3.873151747	1.22521989	0.61254367	1.618758965
AAEL021848	5575814	60.68557047	45.94651084	42.84900917	26.28661511	17.63200862	22.41505803	49.82703016	22.11122725	1.172273175	0.002141128	0.006579906	LOC5575814	NC_035108.1	144272882	144274702	+	1761	protein_coding	None	uncharacterized LOC5575814	-	67	47	42	27	17	21	2.146765834	1.626470496	1.514949985	0.924237423	0.623426047	0.791454554
LRIM1	110678670	23.54962436	32.26031612	37.74793665	5.841470024	12.44612373	12.80860459	31.18595905	10.36539945	1.5937252	0.002236344	0.006832486	LOC110678670	NC_035109.1	235075501	235076084	-	523	lncRNA	leucine-rich immune protein (Long)	uncharacterized LOC110678670	-	26	33	37	6	12	12	2.80505181	3.845208897	4.493744704	0.691558148	1.481749997	1.522809581
AAEL025743	novel.56	22.64386958	14.66378006	24.4851481	4.867891687	5.185884887	5.33691858	20.59759924	5.130231718	2.006389135	0.002367341	0.007190829	-	NC_035107.1	166449656	166450987	+	1265	-	None	- && - && -	-	25	15	24	5	5	5	1.11511257	0.72261741	1.205116623	0.238264105	0.255255352	0.262328528
None	5574871	21.7381148	11.73102404	10.20214504	4.867891687	0	0	14.55709463	1.622630562	3.12498264	0.002392278	0.007259264	LOC5574871	NC_035109.1	142803345	142870200	-	2487	protein_coding	None	probable sulfoacetate transporter SauU%2C transcript variant X2	MFS_1	24	12	10	5	0	0	0.544508526	0.294044559	0.25540687	0.121191835	0	0
AAEL011470	5575990	65.21434439	71.3637296	58.15222673	31.1545068	42.52425607	22.41505803	64.91010024	32.03127364	1.018249145	0.002395575	0.00726744	LOC5575990	NC_035109.1	145304957	145337248	+	1123	protein_coding	cis,cis-muconate transport protein MucK, putative	uncharacterized LOC5575990	-	72	73	57	32	41	21	3.617611856	3.961419102	3.224062559	1.717708099	2.357759364	1.241096589
AAEL002757	110674171	31.70141741	15.64136539	35.70750764	11.68294005	7.260238842	5.33691858	27.68343015	8.093365823	1.76619258	0.002437367	0.007377529	LOC110674171	NC_035107.1	287813457	287814211	+	621	lncRNA	None	uncharacterized LOC110674171	-	35	16	35	12	7	5	3.180135847	1.570131657	3.580014659	1.164846736	0.727950448	0.534372927
AAEL026980	110677252	60.68557047	52.7896082	65.29372826	32.12808513	24.89224746	32.02151148	59.58963564	29.68061469	1.004695344	0.002630194	0.007925799	LOC110677252	NC_035108.1	473289106	473309087	+	619	lncRNA	None	uncharacterized LOC110677252	-	67	54	64	33	24	30	6.107358052	5.316316134	6.56746377	3.213678537	2.50389418	3.216596974
AAEL021895	novel.270	27.1726435	22.48446275	11.22235954	1.947156675	8.297415819	3.202151148	20.29315526	4.482241214	2.188600086	0.002744427	0.008242845	-	NC_035108.1	152074432	152075576	+	1071	-	None	- && - && -	-	30	23	11	2	8	3	1.580523698	1.308717931	0.652396429	0.112569222	0.482387332	0.185907892
None	110675426	41.66472003	53.76719354	35.70750764	5.841470024	22.8178935	21.34767432	43.7131404	16.66901262	1.399466124	0.002782486	0.008339149	LOC110675426	NC_035108.1	30668959	30669991	+	973	protein_coding	None	serine protease snake-like	Trypsin	46	55	35	6	22	20	2.667560141	3.444748635	2.284880887	0.371721389	1.460176042	1.364216188
AAEL021678	5573611	33.51292698	14.66378006	7.141501529	6.815048362	1.037176977	1.067383716	18.43940285	2.973203018	2.61485836	0.002888242	0.008616873	LOC5573611	NC_035107.1	42351009	42358691	+	1124	protein_coding	None	uncharacterized LOC5573611	-	37	15	7	7	1	1	1.857396577	0.813266036	0.39558525	0.375414351	0.057455164	0.059047258
AAEL026004	novel.649	38.94745568	24.43963343	46.92986719	16.55083174	4.14870791	17.07813946	36.77231876	12.5925597	1.543797652	0.002948107	0.008782447	-	NC_035109.1	31318370	31319367	-	938	-	None	- && - && -	-	43	25	46	17	4	16	2.586633187	1.624220015	3.115038036	1.092509506	0.275392768	1.132095822
None	5577643	28.07839828	14.66378006	14.28300306	0	2.074353955	8.539069728	19.0083938	3.537807894	2.452691208	0.003150849	0.009337999	LOC5577643	NC_035107.1	291588934	291589492	-	485	protein_coding	None	larval cuticle protein LCP-17	Chitin_bind_4	31	15	14	0	2	8	3.606526963	1.884764998	1.833558023	0	0.266307646	1.094748331
AAEL003239	5569910	12.68056696	21.50687741	21.42450459	5.841470024	5.185884887	1.067383716	18.53731632	4.031579542	2.186405921	0.00322633	0.009542946	LOC5569910	NC_035108.1	36983819	36984592	-	774	protein_coding	pupal cuticle protein, putative	clavesin-1	-	14	22	21	6	5	1	1.020601737	1.732165593	1.723402405	0.467293168	0.417180905	0.085748214
AAEL007991	novel.848	14.49207653	16.61895073	18.36386107	3.89431335	0	5.33691858	16.49162944	3.07707731	2.422049989	0.003241476	0.009580698	-	NW_018736379.1	81610	82469	+	860	-	CRAL_TRIO_N domain-containing protein [Source:UniProtKB/TrEMBL;Acc:A0A1S4FI53]	- && - && -	-	16	17	18	4	0	5	1.049761787	1.204642435	1.329481856	0.280375901	0	0.385866963
AAEL021528	5565588	43.47622959	34.2154868	29.58622062	2.920735012	16.59483164	17.07813946	35.75931234	12.19790204	1.563883835	0.003271145	0.009651837	LOC5565588	NC_035107.1	289386124	289399452	+	3604	protein_coding	None	cytochrome P450 18a1	p450	48	35	29	3	16	16	0.751494287	0.591821788	0.511118471	0.050178262	0.286701905	0.294646471
None	5563690	25.36113393	11.73102404	15.30321756	2.920735012	5.185884887	3.202151148	17.46512518	3.769590349	2.217950069	0.003322868	0.009797265	LOC5563690	NC_035109.1	388619881	388731726	-	4445	protein_coding	None	sn1-specific diacylglycerol lipase beta%2C transcript variant X7	Lipase_3	28	12	15	3	5	3	0.355431156	0.164519419	0.214352155	0.040684467	0.072642974	0.044793555
CYP18A1	110680645	7.246038266	4.887926685	5.10107252	0	0	0	5.74501249	0	4.930708162	0.00339386	0.009991929	LOC110680645	NW_018735166.1	24728	26940	+	2213	pseudogene	cytochrome P450	-	HSP70	8	5	5	0	0	0	0.203975404	0.137688059	0.143514886	0	0	0
AAEL000558	5578589	10.8690574	6.843097359	1.020214504	0	0	0	6.244123087	0	5.054707362	0.003398807	0.01000161	LOC5578589	NC_035108.1	277647302	277648382	-	1017	protein_coding	Neural stem cell-derived dendrite regulator [Source:UniProtKB/TrEMBL;Acc:A0A1S4EW65]	uncharacterized LOC5578589	-	12	7	1	0	0	0	0.665778124	0.41945442	0.062457904	0	0	0
AAEL022059	23687499	24.45537915	49.85685219	49.9905107	19.47156675	19.70636257	8.539069728	41.43424734	15.90566635	1.373336737	0.00347885	0.010208651	LOC23687499	NC_035107.1	268708662	268720133	+	1472	protein_coding	None	odorant receptor 4-like	-	27	51	49	20	19	8	1.034963854	2.111397746	2.114446158	0.819032862	0.833568259	0.360701726
AAEL013775	110674224	34.41868176	33.23790146	30.60643512	15.5772534	14.52047768	5.33691858	32.75433945	11.81154989	1.465013301	0.003496829	0.01025504	LOC110674224	NC_035107.1	304272516	304273189	+	614	lncRNA	None	uncharacterized LOC110674224	-	38	34	30	16	14	5	3.492082165	3.374568385	3.10356785	1.570835664	1.472499115	0.540465127
AAEL024607	5575825	11.77481218	15.64136539	16.32343207	0	4.14870791	3.202151148	14.57986988	2.450286353	2.591086911	0.003659654	0.010680631	LOC5575825	NC_035107.1	198560	208090	+	3752	protein_coding	None	aminopeptidase N%2C transcript variant X1	-	13	16	16	0	4	3	0.195501346	0.259875202	0.270872873	0	0.068848192	0.053066992
Or47	novel.321	26.26688871	46.92409618	21.42450459	18.49798841	6.223061865	3.202151148	31.53849649	9.307733808	1.746589224	0.003677528	0.010727604	-	NC_035108.1	310332882	310333401	+	344	-	Odorant receptor [Source:UniProtKB/TrEMBL;Acc:J9HTA3]	- && - && -	-	29	48	21	19	6	3	4.756733095	8.503358365	3.877655412	3.329463819	1.126388443	0.578800444
AAEL022288	5570496	13.58632175	19.55170674	15.30321756	2.920735012	2.074353955	5.33691858	16.14708202	3.444002516	2.23484413	0.0039468	0.011421958	LOC5570496	NC_035108.1	48000116	48026370	+	3106	protein_coding	None	uncharacterized LOC5570496	-	15	20	15	3	2	5	0.272495312	0.392406535	0.306759604	0.058223585	0.041583776	0.106840176
AAEL012110	5573593	9.963302615	12.70860938	9.181930537	0	2.074353955	1.067383716	10.61794751	1.04724589	3.363514796	0.003975314	0.011496205	LOC5573593	NC_035109.1	177302739	177325824	-	5206	protein_coding	protease m1 zinc metalloprotease	protein tipE%2C transcript variant X2	-	11	13	9	0	2	1	0.11922237	0.152176249	0.109811217	0	0.024809683	0.012748582
None	novel.694	18.11509566	23.46204809	39.78836566	4.867891687	4.14870791	14.94337202	27.12183647	7.986657207	1.770033559	0.004095072	0.011808567	-	NC_035109.1	195762945	195763638	-	630	-	None	- && - && -	-	20	24	39	5	4	14	1.791260191	2.321551808	3.932171202	0.478419195	0.410029232	1.474869279
AAEL023787	5568466	28.98415306	15.64136539	20.40429008	6.815048362	2.074353955	8.539069728	21.67660285	5.809490681	1.902598533	0.004123916	0.01188606	LOC5568466	NC_035108.1	25143746	25358833	+	6345	protein_coding	None	multiple C2 and transmembrane domain-containing protein 1%2C transcript variant X5	C2	32	16	20	7	2	8	0.284568995	0.15367246	0.200219665	0.066503661	0.020356061	0.083680526
AAEL002088	110681214	9.057547832	14.66378006	68.35437177	8.762205036	2.074353955	10.67383716	30.69189989	7.17013205	2.092953591	0.004383581	0.012574396	LOC110681214	NW_018736250.1	15184	29764	+	3960	pseudogene	sodium channel, auxiliary protein, putative	-	Peptidase_S8	10	15	67	9	2	10	0.142486606	0.230836117	1.074701803	0.13700186	0.032615962	0.167598782
None	5576701	12.68056696	12.70860938	6.121287025	1.947156675	1.037176977	0	10.50348779	0.994777884	3.373844864	0.004463952	0.012777598	LOC5576701	NC_035109.1	42440566	42453388	+	1630	protein_coding	None	uncharacterized LOC5576701	-	14	13	6	2	1	0	0.484629291	0.486030401	0.233814805	0.073964195	0.039619389	0
AAEL006881	110679439	18.11509566	9.77585337	15.30321756	3.89431335	3.111530932	1.067383716	14.39805553	2.691075999	2.408922537	0.004729274	0.013485865	LOC110679439	NC_035109.1	226735679	226759280	-	722	protein_coding	multiple C2 domain and transmembrane region protein, putative	uncharacterized LOC110679439	-	20	10	15	4	3	1	1.56301097	0.844054501	1.319661122	0.333965754	0.268336305	0.091923986
AAEL023955	5574457	23.54962436	11.73102404	15.30321756	1.947156675	3.111530932	6.404302296	16.86128866	3.820996634	2.156963904	0.005042289	0.014274718	LOC5574457	NC_035108.1	182341652	182351942	+	1610	protein_coding	None	gustatory receptor for sugar taste 64a	-	26	12	15	2	3	6	0.911206271	0.454216658	0.591798342	0.074883004	0.120334666	0.247338326
AAEL012720	110677132	7.246038266	12.70860938	8.161716033	0	1.037176977	1.067383716	9.372121227	0.701520231	3.767398738	0.005086269	0.014388239	LOC110677132	NC_035107.1	131643773	131791348	-	2756	protein_coding	None	uncharacterized LOC110677132%2C transcript variant X3	-	8	13	8	0	1	1	0.163787216	0.287456297	0.18438226	0	0.023432367	0.024081683
AAEL020802	110681114	38.94745568	31.28273078	35.70750764	13.63009672	9.334592797	20.2802906	35.3125647	14.41499337	1.296271827	0.0051677	0.014587811	LOC110681114	NW_018736108.1	28840	29893	-	1054	protein_coding	None	fatty acid-binding protein-like	-	43	32	35	14	9	19	2.30195629	1.850193091	2.109287574	0.800693985	0.551438744	1.196407243
Gr11	5566740	21.7381148	19.55170674	28.56600611	4.867891687	11.40894675	5.33691858	23.28527588	7.204585673	1.693876721	0.005215347	0.014705108	LOC5566740	NC_035109.1	159769838	159779079	+	1001	protein_coding	gustatory receptor Gr11	trypsin alpha-3	Trypsin	24	20	28	5	11	5	1.352839865	1.217597102	1.776774508	0.30110299	0.709665979	0.331514074
AAEL026796	5576505	28.07839828	18.5741214	10.20214504	1.947156675	9.334592797	1.067383716	18.95155491	4.116377729	2.20932429	0.005414621	0.015201539	LOC5576505	NC_035108.1	348536416	348587314	-	2896	protein_coding	None	protein-glucosylgalactosylhydroxylysine glucosidase%2C transcript variant X2	-	31	19	10	2	9	1	0.603993638	0.399818358	0.219335941	0.0416304	0.200696283	0.022917513
AAEL025330	110676474	0	9.77585337	17.34364657	0.973578337	0	0	9.039833313	0.324526112	4.615432837	0.005450894	0.015283531	LOC110676474	NC_035108.1	235140535	235141075	+	481	lncRNA	None	uncharacterized LOC110676474	-	0	10	17	1	0	0	0	1.266959147	2.244978601	0.125323947	0	0
AAEL005616	5576325	65.21434439	54.74477887	55.09158322	11.68294005	19.70636257	46.9648835	58.35023549	26.11806204	1.168380369	0.00548527	0.015372771	LOC5576325	NC_035109.1	400113922	400448234	+	6794	protein_coding	trypsin	cyclic AMP response element-binding protein A%2C transcript variant X1	bZIP_1	72	56	54	12	19	44	0.597965575	0.502308089	0.504866527	0.106471861	0.180602366	0.42982649
AAEL014537	110675346	40.75896524	56.69994955	73.45544429	26.28661511	16.59483164	38.42581377	56.97145303	27.10242017	1.071124049	0.005679778	0.015862621	LOC110675346	NC_035108.1	16267136	16268944	-	1687	lncRNA	maltose phosphorylase	uncharacterized LOC110675346	-	45	58	72	27	16	36	1.505104518	2.095176424	2.710976635	0.964778958	0.612491799	1.416294151
AAEL022299	5571027	11.77481218	6.843097359	14.28300306	2.920735012	0	1.067383716	10.96697087	1.329372909	3.01923963	0.006033679	0.016769485	LOC5571027	NC_035109.1	326858089	326948499	+	3667	protein_coding	None	transmembrane protein 164%2C transcript variant X1	-	13	7	14	3	0	1	0.20003301	0.116330828	0.242507674	0.049316186	0	0.018099023
AAEL027096	novel.470	15.39783131	4.887926685	13.26278855	2.920735012	0	1.067383716	11.18284885	1.329372909	3.049944941	0.00618908	0.017173699	-	NC_035108.1	321900578	321901286	-	548	-	None	- && - && -	-	17	5	13	3	0	1	1.750401154	0.556028604	1.506853928	0.330004481	0	0.121111528
AAEL022381	novel.368	37.13594611	5.865512022	170.3758222	1.947156675	7.260238842	0	71.12576011	3.069131839	4.533620367	0.006243397	0.017308499	-	NC_035108.1	464435508	464442702	+	665	-	None	- && Q1HR20.1 RecName: Full=NADH-ubiquinone oxidoreductase chain 4; AltName: Full=NADH dehydrogenase subunit 4 && PF00361:Proton-conducting membrane transporter	-	41	6	167	2	7	0	3.478815845	0.549841218	15.95156091	0.181295695	0.679785306	0
AAEL008760	110676490	27.1726435	36.17065747	41.82879467	11.68294005	15.55765466	17.07813946	35.05736521	14.77291139	1.247620298	0.006290947	0.017424306	LOC110676490	NC_035108.1	239782049	239807524	+	1825	lncRNA	None	uncharacterized LOC110676490%2C transcript variant X1	-	30	37	41	12	15	16	0.92752925	1.235510791	1.427017663	0.396367026	0.530791266	0.581866236
None	110674152	7.246038266	13.68619472	6.121287025	0.973578337	0	1.067383716	9.017840003	0.680320684	3.724400279	0.006380817	0.017628705	LOC110674152	NC_035107.1	280188751	280190941	-	2191	protein_coding	None	heat shock protein 70 A1-like	HSP70	8	14	6	1	0	1	0.206023536	0.389397667	0.173947116	0.027512925	0	0.030291701
None	110676114	16.3035861	12.70860938	18.36386107	2.920735012	3.111530932	5.33691858	15.79201885	3.789728175	2.065201211	0.006422851	0.017736713	LOC110676114	NC_035108.1	149835251	149870948	-	1593	protein_coding	None	uncharacterized LOC110676114%2C transcript variant X2	-	18	13	18	3	3	5	0.637567187	0.497319243	0.717736595	0.113523199	0.12161884	0.20831487
AAEL028132	5575361	8.151793049	6.843097359	1.020214504	0	0	0	5.338368304	0	4.827752272	0.006705341	0.018444455	LOC5575361	NC_035109.1	111517628	111536894	-	2151	protein_coding	None	cytochrome P450 4C1	p450	9	7	1	0	0	0	0.236086594	0.198319454	0.029530306	0	0	0
AAEL020330	110678930	20.83236001	11.73102404	16.32343207	0	8.297415819	1.067383716	16.29560537	3.121599845	2.395522667	0.006996542	0.019167411	LOC110678930	NC_035109.1	348591054	348600003	+	1793	protein_coding	None	neuropeptide Y receptor type 5	7tm_1	23	12	16	0	8	1	0.723796993	0.40785768	0.566823769	0	0.288141011	0.037015682
AAEL020322	5575420	2.71726435	5.865512022	13.26278855	0.973578337	0	0	7.281854975	0.324526112	4.30329738	0.007098854	0.019425645	LOC5575420	NC_035107.1	104210863	104213190	-	2150	protein_coding	None	gamma-glutamyltranspeptidase 1	-	3	6	13	1	0	0	0.078732134	0.170067167	0.384072536	0.02803759	0	0
AAEL020553	novel.325	7.246038266	2.932756011	11.22235954	0	1.037176977	0	7.133717941	0.345725659	4.277753541	0.007134252	0.019509235	-	NC_035108.1	326314681	326315177	+	406	-	None	- && - && -	-	8	3	11	0	1	0	1.111816671	0.450300997	1.720976786	0	0.159063064	0
GPRNNA14	novel.289	23.54962436	10.75343871	13.26278855	4.867891687	4.14870791	2.134767432	15.85528387	3.717122343	2.088858597	0.007357997	0.020080125	-	NC_035108.1	226158731	226159258	+	528	-	GPCR Orphan/Putative Class A Family	- && - && -	-	26	11	13	5	4	2	2.77848882	1.269598645	1.563931728	0.570841085	0.489239425	0.251398173
AAEL011822	5566809	44.38198438	23.46204809	23.46493359	13.63009672	4.14870791	14.94337202	30.43632202	10.90739222	1.483129838	0.007502905	0.020433985	LOC5566809	NC_035108.1	382063773	382101568	-	6333	protein_coding	gamma glutamyl transpeptidases	myosin heavy chain%2C muscle%2C transcript variant X1	Myosin_head	49	24	23	14	4	14	0.436571941	0.230945466	0.230688906	0.13325935	0.040789265	0.146718403
None	5575254	9.963302615	14.66378006	12.24257405	0	0	5.33691858	12.28988557	1.77897286	2.81995981	0.007683985	0.020880019	LOC5575254	NC_035109.1	306643825	306647382	-	3558	protein_coding	None	insulin-like growth factor-binding protein complex acid labile subunit	-	11	15	12	0	0	5	0.174443973	0.256917095	0.214231665	0	0	0.09326745
None	110673997	33.51292698	50.83443753	56.11179772	21.41872342	28.00377839	18.14552317	46.81972074	22.52267499	1.052325323	0.007863871	0.021325603	LOC110673997	NW_018735106.1	1758	3843	+	1580	protein_coding	None	sorbitol dehydrogenase-like%2C transcript variant X3	ADH_N	37	52	55	22	27	17	1.321337818	2.005644441	2.211128403	0.839353171	1.103575512	0.7140981
AAEL005656	110681141	6.340283482	0.977585337	8.161716033	0	0	0	5.159861617	0	4.773445914	0.00791891	0.021441124	LOC110681141	NW_018736131.1	16439	40055	+	768	protein_coding	myosin heavy chain, nonmuscle or smooth muscle	uncharacterized LOC110681141	I-set	7	1	8	0	0	0	0.514287594	0.079349915	0.661663423	0	0	0
AAEL011716	5573526	7.246038266	0.977585337	7.141501529	0	0	0	5.121708377	0	4.764141806	0.008109918	0.021889522	LOC5573526	NC_035107.1	50070844	50086724	-	668	protein_coding	tartan	uncharacterized LOC5573526	-	8	1	7	0	0	0	0.675744863	0.091228645	0.66562548	0	0	0
AAEL024696	110679483	11.77481218	0.977585337	3.060643512	0	0	0	5.271013677	0	4.811273191	0.008210513	0.022141224	LOC110679483	NC_035109.1	391042861	391043473	-	544	lncRNA	None	uncharacterized LOC110679483	-	13	1	3	0	0	0	1.34838428	0.11202341	0.350292401	0	0	0
AAEL020358	5578688	21.7381148	17.59653607	7.141501529	5.841470024	3.111530932	1.067383716	15.4920508	3.340128224	2.202151502	0.008297995	0.022362143	LOC5578688	NC_035107.1	189018380	189028949	+	1542	protein_coding	None	serine protease easter	Trypsin	24	18	7	6	3	1	0.878205386	0.711370447	0.288351375	0.234555714	0.125641253	0.043040932
AAEL010564	novel.291	28.07839828	19.55170674	20.40429008	11.68294005	4.14870791	6.404302296	22.6781317	7.411983418	1.607008659	0.008382429	0.02256448	-	NC_035108.1	227755420	227756244	+	699	-	None	- && - && -	-	31	20	20	12	4	6	2.5023828	1.743654791	1.817444597	1.034863839	0.369554244	0.569691996
AAEL021487	5572932	6.340283482	3.910341348	4.080858016	0	0	0	4.777160949	0	4.665001503	0.008394073	0.022585748	LOC5572932	NC_035108.1	265186572	266031105	-	8035	protein_coding	None	ADAMTS-like protein 1%2C transcript variant X3	TSP_1	7	4	4	0	0	0	0.049156549	0.03033764	0.0316215	0	0	0
CLIPB38	5566850	38.04170089	23.46204809	25.5053626	12.65651839	7.260238842	13.87598831	29.00303719	11.26424851	1.367006036	0.008448227	0.022706139	LOC5566850	NC_035109.1	119817255	119819278	+	1737	protein_coding	Clip-Domain Serine Protease family B.	zinc metalloproteinase nas-14	Astacin	42	24	25	13	7	13	1.364327711	0.842013609	0.914215438	0.45115178	0.260251715	0.496717633
None	5576882	9.057547832	3.910341348	7.141501529	0	1.037176977	0	6.703130236	0.345725659	4.191493257	0.008459034	0.022724677	LOC5576882	NC_035107.1	130264248	130275937	-	1496	protein_coding	None	opsin-3	7tm_1	10	4	7	0	1	0	0.377170428	0.162943142	0.297217795	0	0.043168185	0
AAEL022782	5567814	21.7381148	8.798268033	14.28300306	6.815048362	1.037176977	1.067383716	14.9397953	2.973203018	2.308332394	0.00852056	0.022875069	LOC5567814	NC_035108.1	9540820	9809846	-	3464	protein_coding	None	sodium-coupled monocarboxylate transporter 1%2C transcript variant X2	-	24	9	14	7	1	1	0.390933229	0.158333318	0.256719296	0.121814587	0.018643073	0.019159676
AAEL000801	110674122	10.8690574	17.59653607	7.141501529	0.973578337	2.074353955	3.202151148	11.86903166	2.083361147	2.5246727	0.008594887	0.023043847	LOC110674122	NC_035107.1	271521680	271534338	-	1241	protein_coding	metalloproteinase, putative	uncharacterized LOC110674122	-	12	18	7	1	2	3	0.545605441	0.883910741	0.358289944	0.04857439	0.104076719	0.160441058
GPROP9	110681291	40.75896524	35.19307213	37.74793665	17.52441007	17.63200862	18.14552317	37.89999134	17.76731395	1.093919893	0.008633233	0.023125197	LOC110681291	NW_018736355.1	37866	38752	-	808	lncRNA	short wavelength sensitive opsin	uncharacterized LOC110681291	-	45	36	37	18	17	17	3.142464507	2.71518126	2.908698614	1.342889523	1.358729293	1.396379949
AAEL018150	5568107	36.23019133	48.87926685	36.72772215	13.63009672	18.66918559	24.54982547	40.61239344	18.94970259	1.104147264	0.008634812	0.023125197	LOC5568107	NC_035108.1	59187236	59214292	+	1239	protein_coding	None	uncharacterized LOC5568107	-	40	50	36	14	18	23	1.821620534	2.459270983	1.845608387	0.681139193	0.93820248	1.23203366
AAEL027536	110676393	12.68056696	12.70860938	13.26278855	2.920735012	2.074353955	3.202151148	12.8839883	2.732413372	2.237237639	0.008640619	0.02313048	LOC110676393	NC_035108.1	221975452	221988226	-	1082	protein_coding	Putative alpha amylase catalytic domain family found in maltase [Source:UniProtKB/TrEMBL;Acc:A0A0P6IY06]	uncharacterized LOC110676393	CBM_14	14	13	13	3	2	3	0.730079246	0.732189976	0.763175557	0.167137205	0.119370802	0.184017886
AAEL024084	5575988	6.340283482	1.955170674	6.121287025	0	0	0	4.805580394	0	4.672171301	0.00904789	0.024113715	LOC5575988	NC_035107.1	232654765	232960321	+	11900	protein_coding	None	homeobox protein prospero%2C transcript variant X3	Prox1	7	2	6	0	0	0	0.033190998	0.01024214	0.032026734	0	0	0
AAEL006536	5568727	16.3035861	5.865512022	6.121287025	0.973578337	2.074353955	0	9.430128381	1.015977431	3.211684055	0.009170173	0.024418038	LOC5568727	NC_035107.1	211595819	211693462	-	4652	protein_coding	None	endothelin-converting enzyme homolog%2C transcript variant X4	-	18	6	6	1	2	0	0.218324275	0.0785994	0.081925652	0.012958044	0.027764232	0
AAEL026402	5568755	5.434528699	6.843097359	2.040429008	0	0	0	4.772685022	0	4.663872851	0.009243439	0.024585999	LOC5568755	NC_035108.1	162961305	162963261	+	1885	protein_coding	None	toll-like receptor Tollo	-	6	7	2	0	0	0	0.179601154	0.226305117	0.067394895	0	0	0
AAEL002769	110677937	6.340283482	4.887926685	8.161716033	0	0	1.067383716	6.463308733	0.355794572	4.13610012	0.009503643	0.025200319	LOC110677937	NC_035109.1	284909707	284911311	+	1404	lncRNA	homeobox protein prospero/prox-1	uncharacterized LOC110677937	-	7	5	8	0	0	1	0.28131971	0.217025409	0.361935548	0	0	0.047271451
AAEL026287	5576153	0	106.5568017	29.58622062	0.973578337	1.037176977	0	45.38100745	0.670251772	6.072107858	0.009512499	0.02521826	LOC5576153	NW_018736209.1	15762	17909	-	1666	protein_coding	None	splicing factor 3A subunit 3	-	0	109	29	1	1	0	0	3.987118913	1.105684857	0.036182964	0.038763268	0
LRIM15	5570813	18.11509566	12.70860938	14.28300306	3.89431335	2.074353955	5.33691858	15.03556937	3.768528628	2.000385484	0.009561198	0.025319547	LOC5570813	NC_035109.1	222688560	222860734	-	5565	protein_coding	leucine-rich immune protein (TM)	zinc finger protein 629%2C transcript variant X2	zf-C2H2	20	13	14	4	2	5	0.202784173	0.142359309	0.159797959	0.043328531	0.023209202	0.059630833
AAEL024789	5569282	9.963302615	8.798268033	10.20214504	0.973578337	1.037176977	2.134767432	9.654571896	1.381840916	2.815126619	0.009685279	0.025625634	LOC5569282	NC_035109.1	126596778	126972518	+	4969	protein_coding	None	dendritic arbor reduction protein 1%2C transcript variant X1	-	11	9	10	1	1	2	0.124908766	0.110377664	0.127831935	0.012131378	0.012996499	0.026713269
AAEL021751	110675163	19.92660523	25.41721876	42.84900917	0.973578337	10.37176977	17.07813946	29.39761105	9.474495856	1.64355372	0.009765377	0.025803607	LOC110675163	NC_035108.1	103744641	103745210	+	490	lncRNA	None	uncharacterized LOC110675163	-	22	26	42	1	10	16	2.533353699	3.233590018	5.444544742	0.123022079	1.317951103	2.167154859
AAEL026327	110674792	10.8690574	12.70860938	17.34364657	5.841470024	2.074353955	0	13.64043778	2.638607993	2.342264848	0.009809464	0.025903083	LOC110674792	NC_035107.1	22704309	22704929	+	546	protein_coding	None	uncharacterized LOC110674792	HTH_psq	12	13	17	6	2	0	1.240103209	1.45096988	1.977719244	0.662426578	0.236555326	0
AAEL024756	110679610	2.71726435	9.77585337	2.040429008	0	0	0	4.844515576	0	4.682499479	0.009845388	0.025968814	LOC110679610	NC_035109.1	326948812	326949781	-	480	lncRNA	None	uncharacterized LOC110679610	-	3	10	2	0	0	0	0.35265435	1.269598645	0.264665369	0	0	0
AAEL024560	5577951	38.04170089	23.46204809	21.42450459	7.788626699	14.52047768	9.606453444	27.64275119	10.63851928	1.383949388	0.009952052	0.026199325	LOC5577951	NC_035109.1	153267484	153341470	-	2143	protein_coding	None	prostaglandin E2 receptor EP4 subtype%2C transcript variant X1	7tm_1	42	24	21	8	14	9	1.105850319	0.682490732	0.622451452	0.225033387	0.421891954	0.278731712
AAEL023788	5569229	39.85321046	31.28273078	34.68729314	15.5772534	10.37176977	21.34767432	35.27441146	15.76556583	1.164967087	0.01023451	0.026860857	LOC5569229	NC_035107.1	216517093	216646571	+	2498	protein_coding	None	esterase B1	COesterase	44	32	34	16	10	20	0.993869746	0.78066594	0.864559413	0.386106124	0.258525236	0.531378043
AAEL024997	5566057	18.11509566	17.59653607	4.080858016	3.89431335	3.111530932	0	13.26416325	2.335281427	2.492819494	0.010417549	0.027293752	LOC5566057	NC_035109.1	346445737	346769315	+	8916	protein_coding	None	protein kinase C-binding protein NELL2%2C transcript variant X1	EGF_CA	20	18	4	4	3	0	0.126569529	0.123029748	0.028496944	0.027043885	0.021729342	0
AAEL024034	5573601	22.64386958	33.23790146	29.58622062	14.60367506	9.334592797	10.67383716	28.48933055	11.53736834	1.298557712	0.010493789	0.027463681	LOC5573601	NC_035109.1	176928497	176936146	-	1597	protein_coding	None	45 kDa calcium-binding protein	-	25	34	29	15	9	10	0.883292048	1.297423286	1.153457089	0.566194289	0.363942665	0.415586209
AAEL019445	110676172	9.963302615	11.73102404	14.28300306	3.89431335	2.074353955	1.067383716	11.99244324	2.34535034	2.337043512	0.010553672	0.027608425	LOC110676172	NC_035108.1	161625906	161626855	+	894	lncRNA	None	uncharacterized LOC110676172	-	11	12	14	4	2	1	0.694263598	0.817996442	0.994715482	0.269712835	0.144473387	0.074238387
AAEL026845	110677786	19.02085045	2.932756011	4.080858016	0.973578337	1.037176977	0	8.678154825	0.670251772	3.683283834	0.010657326	0.027843361	LOC110677786	NC_035109.1	240547572	240564179	+	1800	lncRNA	None	uncharacterized LOC110677786%2C transcript variant X2	-	21	3	4	1	1	0	0.65828812	0.101567892	0.141154864	0.033489344	0.035877558	0
AAEL005131	5565696	4.528773916	4.887926685	4.080858016	0	0	0	4.499186206	0	4.576634945	0.010751887	0.028072174	LOC5565696	NC_035108.1	260847547	260852332	+	1426	protein_coding	protein kinase c-binding protein nell1	neuronal acetylcholine receptor subunit alpha-5	Neur_chan_LBD	5	5	4	0	0	0	0.197842553	0.213677191	0.178175845	0	0	0
AAEL002116	110676167	18.11509566	3.910341348	6.121287025	1.947156675	0	1.067383716	9.382241346	1.004846797	3.21153166	0.010754971	0.02807415	LOC110676167	NC_035107.1	95304599	95361256	-	1816	protein_coding	supercoiling factor, putative	uncharacterized LOC110676167%2C transcript variant X2	-	20	4	6	2	0	1	0.621417357	0.134230694	0.209866813	0.066388567	0	0.036546871
AAEL022641	110674492	53.43953221	21.50687741	14.28300306	5.841470024	15.55765466	9.606453444	29.74313756	10.33519271	1.534732684	0.01075915	0.028078984	LOC110674492	NC_035107.1	129163283	129164277	+	995	protein_coding	None	nucleoside diphosphate kinase homolog 5	NDK	59	22	14	6	15	9	3.345785996	1.347433336	0.893744363	0.363502424	0.97356187	0.600323677
AAEL020904	110676569	28.98415306	27.37238944	18.36386107	2.920735012	9.334592797	13.87598831	24.90680119	8.710438705	1.529034254	0.010780114	0.028115169	LOC110676569	NC_035107.1	108734761	108736487	-	403	lncRNA	None	uncharacterized LOC110676569	-	32	28	18	3	9	13	4.480372886	4.234095728	2.837107682	0.448740585	1.442224408	2.140939276
AAEL004935	110681424	48.00500351	6.843097359	8.161716033	6.815048362	5.185884887	3.202151148	21.0032723	5.067694799	2.052397581	0.010910889	0.02837678	LOC110681424	NW_018736548.1	12774	14021	+	1185	lncRNA	nicotinic acetylcholine receptor, beta-2 subunit, putative	uncharacterized LOC110681424	-	53	7	8	7	5	3	2.523636194	0.359987464	0.428824902	0.356089224	0.272487781	0.168023082
AAEL026914	5577413	5.434528699	14.66378006	7.141501529	0	2.074353955	1.067383716	9.079936761	1.04724589	3.134505173	0.010974708	0.028530458	LOC5577413	NC_035108.1	253860196	254480142	-	7232	protein_coding	None	contactin-2	fn3	6	15	7	0	2	1	0.046812524	0.126398095	0.061482	0	0.017859404	0.009177146
AAEL020005	5573865	5.434528699	3.910341348	4.080858016	0	0	0	4.475242688	0	4.570040378	0.011079989	0.028748402	LOC5573865	NC_035107.1	178725066	178746706	-	1553	protein_coding	None	uncharacterized LOC5573865	-	6	4	4	0	0	0	0.21799625	0.156962614	0.163605122	0	0	0
AAEL025618	5564292	8.151793049	0.977585337	5.10107252	0	0	0	4.743483635	0	4.655805763	0.011231142	0.029078053	LOC5564292	NC_035108.1	172348257	172348565	+	309	protein_coding	None	uncharacterized LOC5564292	-	9	1	5	0	0	0	1.643437748	0.197219207	1.027826677	0	0	0
AAEL023931	novel.596	13.58632175	12.70860938	17.34364657	2.920735012	5.185884887	3.202151148	14.54619257	3.769590349	1.949300143	0.011656931	0.03005147	-	NC_035109.1	249701619	249702125	+	447	-	None	- && - && -	-	15	13	17	3	5	3	1.893446175	1.772325625	2.4157376	0.404569252	0.722366936	0.445430319
AAEL019702	5574351	11.77481218	18.5741214	7.141501529	3.89431335	0	3.202151148	12.4968117	2.365488166	2.394798558	0.011872765	0.030542624	LOC5574351	NC_035108.1	175167909	175169785	+	1411	protein_coding	None	uncharacterized LOC5574351	-	13	19	7	4	0	3	0.519859	0.820605219	0.315122481	0.170888217	0	0.14111081
AAEL010785	5569271	18.11509566	7.820682696	13.26278855	0	6.223061865	1.067383716	13.06618897	2.430148527	2.44001939	0.012022113	0.030880731	LOC5569271	NC_035107.1	197895810	197898589	-	2469	protein_coding	None	nose resistant to fluoxetine protein 6%2C transcript variant X1	-	20	8	13	0	6	1	0.457065176	0.197458841	0.334449555	0	0.156937069	0.026880971
None	5568134	12.68056696	8.798268033	11.22235954	2.920735012	1.037176977	2.134767432	10.90039818	2.03089314	2.4179524	0.012044991	0.030919749	LOC5568134	NC_035108.1	133151437	133215730	+	3081	protein_coding	None	uncharacterized LOC5568134	-	14	9	11	3	1	2	0.256392647	0.178015779	0.2267824	0.058696026	0.020960599	0.043082842
None	5564749	32.6071722	11.73102404	10.20214504	1.947156675	4.14870791	8.539069728	18.18011376	4.878311437	1.915737285	0.012677329	0.032370788	LOC5564749	NC_035109.1	368609784	368611605	+	1762	protein_coding	None	probable cytochrome P450 9f2	p450	36	12	10	2	4	8	1.152831474	0.415033382	0.360497665	0.068423177	0.146605231	0.301335381
AAEL002361	110675955	15.39783131	37.14824281	23.46493359	12.65651839	5.185884887	9.606453444	25.33700257	9.149618906	1.462912111	0.012715299	0.032454004	LOC110675955	NC_035108.1	115463331	115465902	-	714	protein_coding	None	protein lin-7 homolog B-like	PDZ	17	38	23	13	5	9	1.343445144	3.243344437	2.046152436	1.097549919	0.452238124	0.836585516
AAEL007507	110678856	15.39783131	40.08099882	37.74793665	11.68294005	13.48330071	12.80860459	31.07558893	12.65828178	1.292428452	0.012739005	0.032493889	LOC110678856	NC_035109.1	9272155	9272735	+	512	lncRNA	None	uncharacterized LOC110678856	-	17	41	37	12	13	12	1.873476235	4.880019791	4.59029	1.412831686	1.639716509	1.555526193
AAEL006584	5566849	14.49207653	8.798268033	10.20214504	2.920735012	3.111530932	0	11.1641632	2.010755315	2.460102003	0.012808839	0.032651307	LOC5566849	NC_035109.1	120106834	120108208	+	1311	protein_coding	None	vitellogenin-1	Lipase	16	9	10	3	3	0	0.68863092	0.418357448	0.484513262	0.137942377	0.147779414	0
CYP9J26	5576923	15.39783131	33.23790146	34.68729314	10.70936171	6.223061865	14.94337202	27.77434197	10.6252652	1.384448228	0.012972911	0.033022833	LOC5576923	NC_035107.1	222243764	222244925	+	1025	protein_coding	cytochrome P450	uncharacterized LOC5576923	-	17	34	34	11	6	14	0.935824227	2.021448769	2.106994551	0.646916102	0.378026951	0.90650502
AAEL023530	110675730	32.6071722	31.28273078	38.76815116	21.41872342	11.40894675	13.87598831	34.21935138	15.56788616	1.130266593	0.013246294	0.033638504	LOC110675730	NC_035108.1	301746313	301746931	+	505	lncRNA	None	uncharacterized LOC110675730	-	36	32	38	22	11	13	4.022354568	3.861591125	4.779699344	2.626095068	1.406684445	1.708511937
AAEL027968	110680770	15.39783131	5.865512022	14.28300306	3.89431335	1.037176977	2.134767432	11.84878213	2.355419253	2.320601695	0.013591893	0.034443645	LOC110680770	NW_018735264.1	22343	28876	-	1626	protein_coding	None	LIM and senescent cell antigen-like-containing domain protein 1	LIM	17	6	14	4	1	2	0.589926096	0.224873561	0.546909988	0.148292297	0.039716854	0.081634831
AAEL024981	110679073	29.88990785	31.28273078	29.58622062	5.841470024	8.297415819	22.41505803	30.25295308	12.18464796	1.321962481	0.013876213	0.03507574	LOC110679073	NC_035107.1	165381808	165383503	-	1454	lncRNA	None	uncharacterized LOC110679073	-	33	32	29	6	8	21	1.280615522	1.341199119	1.26689888	0.248751659	0.355321068	0.958563596
AAEL012864	110676693	13.58632175	9.77585337	119.365097	5.841470024	2.074353955	9.606453444	47.57575737	5.840759141	3.026198268	0.014135206	0.035648258	LOC110676693	NC_035108.1	302186122	302200011	+	1921	protein_coding	None	cyclin-dependent kinase 8%2C transcript variant X1	Pkinase	15	10	117	6	2	9	0.440588465	0.317234435	3.868716071	0.188279496	0.067235402	0.310943289
AAEL021030	5576794	14.49207653	8.798268033	8.161716033	0.973578337	0	4.269534864	10.4840202	1.7477044	2.606348597	0.01432646	0.036032674	LOC5576794	NC_035107.1	290774708	290776554	-	1160	protein_coding	None	serine protease Hayan	Trypsin	16	9	8	1	0	4	0.778271669	0.472816047	0.438066818	0.051966223	0	0.228859026
AAEL024419	5569778	2.71726435	3.910341348	6.121287025	0	0	0	4.249630907	0	4.490692494	0.014466167	0.036334277	LOC5569778	NC_035109.1	311025978	311565856	+	3880	protein_coding	LIM domain-containing protein [Source:UniProtKB/TrEMBL;Acc:Q17I98]	prolactin-releasing peptide receptor	7tm_1	3	4	6	0	0	0	0.043627342	0.0628255	0.098226323	0	0	0
AAEL024603	5566347	28.07839828	40.08099882	27.54579161	9.735783374	21.78071653	9.606453444	31.90172957	13.70765111	1.220083509	0.014467457	0.036334277	LOC5566347	NC_035108.1	271133364	271195258	-	4382	protein_coding	None	guanylate cyclase 32E%2C transcript variant X2	Guanylate_cyc	31	41	27	10	21	9	0.399170602	0.570189442	0.391381012	0.137564625	0.30948692	0.136312656
Cdk8	5580187	14.49207653	21.50687741	10.20214504	2.920735012	2.074353955	7.471686012	15.40036633	4.15559166	1.900132704	0.014908365	0.037317307	LOC5580187	NC_035107.1	226701822	226738056	+	3449	protein_coding	Cyclin-dependent kinase (Cdk8)	anosmin-1%2C transcript variant X1	-	16	22	10	3	2	7	0.261755621	0.388720258	0.184168422	0.052433301	0.037448306	0.134701021
AAEL012777	5566448	34.41868176	14.66378006	31.62664963	8.762205036	9.334592797	13.87598831	26.90303715	10.65759538	1.340814347	0.015022693	0.037564517	LOC5566448	NC_035108.1	257749960	257808136	-	2579	protein_coding	serine protease snake, putative	nuclear receptor subfamily 2 group E member 1	zf-C4	38	15	31	9	9	13	0.831383656	0.35444398	0.763517002	0.210363462	0.225365039	0.334547704
GPRNPY7	5567039	29.88990785	19.55170674	17.34364657	10.70936171	5.185884887	8.539069728	22.26175372	8.144772109	1.450293549	0.015065233	0.037663082	LOC5567039	NC_035107.1	121946515	121949846	+	1143	protein_coding	GPCR Neuropeptide Y Family	protein hemingway%2C transcript variant X2	-	33	20	17	11	5	8	1.629059465	1.06632957	0.944737277	0.580130363	0.282500455	0.464525757
AAEL005330	110681168	193.8315236	203.3377501	609.0680589	166.4818957	82.97415819	105.6709879	335.4124442	118.3756806	1.501795076	0.015199647	0.037928385	LOC110681168	NW_018736177.1	38790	110203	+	4396	protein_coding	atrial natriuretic peptide receptor	bestrophin-4-like	-	214	208	597	171	80	99	2.746789115	2.883456067	8.626308946	2.344863508	1.175243022	1.494663931
AAEL002554	5580248	38.04170089	37.14824281	29.58622062	0.973578337	11.40894675	0	34.92538811	4.127508363	3.082830801	0.015524587	0.038695841	LOC5580248	NC_035108.1	238165045	238335549	+	1790	protein_coding	anosmin, putative	short neuropeptide F%2C transcript variant X2	-	42	38	29	1	11	0	1.323931415	1.293713926	1.029089928	0.033676435	0.396857902	0
AAEL025692	110679084	6.340283482	2.932756011	8.161716033	0.973578337	0	0	5.811585175	0.324526112	3.982945498	0.01558883	0.038824397	LOC110679084	NC_035109.1	310082231	310082974	+	675	lncRNA	None	uncharacterized LOC110679084	-	7	3	8	1	0	0	0.585144996	0.270847711	0.75282594	0.089304916	0	0
AAEL005777	5571034	23.54962436	31.28273078	37.74793665	16.55083174	9.334592797	14.94337202	30.86009727	13.60959885	1.176300694	0.015664323	0.038975057	LOC5571034	NC_035109.1	326023639	326025510	-	1754	protein_coding	None	venom carboxylesterase-6	COesterase	26	32	37	17	9	14	0.836398003	1.111803602	1.339925017	0.584249667	0.331366269	0.529742101
AAEL022327	5576817	1.811509566	6.843097359	9.181930537	0.973578337	0	0	5.945512487	0.324526112	4.011106158	0.015898023	0.039467005	LOC5576817	NC_035108.1	358718370	358923959	+	6901	protein_coding	None	serine proteinase stubble%2C transcript variant X1	Trypsin	2	7	9	1	0	0	0.016352614	0.061814975	0.082839762	0.008735085	0	0
sNPF	novel.242	29.88990785	55.72236421	36.72772215	22.39230176	16.59483164	21.34767432	40.77999807	20.11160257	1.01735016	0.016080752	0.039844259	-	NC_035108.1	86883181	86884935	+	1329	-	Short neuropeptide F [Source:UniProtKB/Swiss-Prot;Acc:A0SIX6]	- && - && -	-	33	57	36	23	16	20	1.401064687	2.61371098	1.72062362	1.043234634	0.777482065	0.998782808
AAEL020175	5568280	4.528773916	5.865512022	2.040429008	0	0	0	4.144904982	0	4.46001155	0.016361607	0.040476275	LOC5568280	NC_035107.1	167358615	167373047	+	992	lncRNA	None	uncharacterized LOC5568280	-	5	6	2	0	0	0	0.284398669	0.368593155	0.128063888	0	0	0
AAEL008757	5565259	9.057547832	12.70860938	4.080858016	2.920735012	0	0	8.615671743	0.973578337	3.102237757	0.016512836	0.040800319	LOC5565259	NC_035107.1	145735488	145749245	+	1397	protein_coding	Carboxylic ester hydrolase [Source:UniProtKB/TrEMBL;Acc:A0A1S4FKP8]	uncharacterized LOC5565259	-	10	13	4	3	0	0	0.403899041	0.567093453	0.181874556	0.129450577	0	0
AAEL027037	5576537	8.151793049	1.955170674	7.141501529	0	1.037176977	0	5.749488417	0.345725659	3.969822248	0.017252712	0.042376623	LOC5576537	NC_035107.1	20920360	20921731	+	1304	lncRNA	None	uncharacterized LOC5576537	-	9	2	7	0	1	0	0.389434252	0.093467385	0.340979924	0	0.049524236	0
None	5570053	43.47622959	25.41721876	53.05115421	21.41872342	20.74353955	18.14552317	40.64820086	20.10259538	1.013846426	0.017331229	0.042538412	LOC5570053	NC_035109.1	216038299	216190199	-	3919	protein_coding	None	uncharacterized LOC5570053%2C transcript variant X12	-	48	26	52	22	20	17	0.691090944	0.40430189	0.842823121	0.338397042	0.32957185	0.287898698
AAEL025280	110674126	2.71726435	11.73102404	3.060643512	0	0	1.067383716	5.836310635	0.355794572	3.988523569	0.017449594	0.04280792	LOC110674126	NC_035107.1	273438132	273486928	+	1622	lncRNA	None	uncharacterized LOC110674126	-	3	12	3	0	0	1	0.104361337	0.450856239	0.117484011	0	0	0.040918075
AAEL004703	5564473	57.96830612	26.3948041	42.84900917	25.31303677	19.70636257	18.14552317	42.4040398	21.05497417	1.009839142	0.017577369	0.043060093	LOC5564473	NC_035108.1	118913325	118914820	+	1271	protein_coding	None	uncharacterized LOC5564473	-	64	27	42	26	19	17	2.841212074	1.294571081	2.098998366	1.233124535	0.965391406	0.887706529
AAEL024887	110680761	0.905754783	3.910341348	78.55651681	1.947156675	1.037176977	2.134767432	27.79087098	1.706367028	4.024001703	0.018419476	0.044967823	LOC110680761	NW_018735251.1	11365	56424	-	1998	protein_coding	None	3'-5' ssDNA/RNA exonuclease TatD-like	-	1	4	77	2	1	2	0.028240589	0.122003473	2.447955969	0.06034116	0.032322124	0.066435553
AAEL000204	5566889	39.85321046	9.77585337	6.121287025	6.815048362	1.037176977	6.404302296	18.58345029	4.752175878	1.971064844	0.018459877	0.045057336	LOC5566889	NC_035109.1	120326151	120328519	+	2107	protein_coding	None	protein-cysteine N-palmitoyltransferase Rasp%2C transcript variant X1	MBOAT	44	10	6	7	1	6	1.178304046	0.289229876	0.180881885	0.2002685	0.030650026	0.188996063
AAEL025386	110681256	15.39783131	4.887926685	16.32343207	2.920735012	4.14870791	1.067383716	12.20306335	2.712275546	2.164756441	0.018524129	0.04518674	LOC110681256	NW_018736300.1	583	9915	-	790	protein_coding	None	protein preli-like%2C transcript variant X1	MSF1	17	5	16	3	4	1	1.21420232	0.385700854	1.286474707	0.228914501	0.326985337	0.084011541
AAEL014451	5567409	15.39783131	16.61895073	9.181930537	4.867891687	5.185884887	0	13.73290419	3.351258858	2.023985565	0.018870865	0.045939666	LOC5567409	NC_035107.1	184445946	184638168	+	5314	protein_coding	None	protein Skeletor%2C isoforms B/C%2C transcript variant X2	-	17	17	9	5	5	0	0.18050806	0.194955306	0.10757945	0.056718873	0.060763647	0
AAEL025644	5563558	5.434528699	13.68619472	10.20214504	1.947156675	3.111530932	0	9.774289486	1.686229202	2.522090525	0.019181559	0.046611381	LOC5563558	NC_035109.1	106325429	106366004	-	3806	protein_coding	None	adenylate cyclase type 8%2C transcript variant X1	Guanylate_cyc	6	14	10	2	3	0	0.088951176	0.224164553	0.166893559	0.031676731	0.050903524	0
AAEL000853	5566251	26.26688871	20.52929208	22.44471909	2.920735012	14.52047768	8.539069728	23.08029996	8.660094141	1.422989982	0.019392179	0.047037925	LOC5566251	NC_035108.1	335132634	335161753	-	2744	protein_coding	skinny hedgehog/sightless/rasp	venom dipeptidyl peptidase 4%2C transcript variant X1	-	29	21	22	3	14	8	0.59632514	0.466383176	0.509268641	0.065904685	0.329487776	0.19349597
AAEL026416	110677731	50.72226786	26.3948041	42.84900917	10.70936171	21.78071653	25.61720918	39.98869371	19.36909581	1.05329813	0.019402726	0.047054048	LOC110677731	NC_035109.1	69804147	69806188	-	1976	protein_coding	None	uncharacterized LOC110677731	-	56	27	42	11	21	24	1.599080454	0.832692229	1.35011484	0.335571359	0.686321703	0.806102643
AAEL025469	23687973	7.246038266	0.977585337	4.080858016	0	0	0	4.101493873	0	4.446539303	0.019619259	0.047483723	LOC23687973	NC_035108.1	214004933	214025611	+	1887	protein_coding	None	esterase B1	COesterase	8	1	4	0	0	0	0.239214398	0.032295037	0.134646929	0	0	0
AAEL026364	5575667	3.623019133	3.910341348	4.080858016	0	0	0	3.871406166	0	4.358979151	0.020062071	0.048419462	LOC5575667	NC_035108.1	465614172	465764066	+	3922	protein_coding	None	dachshund homolog 2%2C transcript variant X1	-	4	4	4	0	0	0	0.05754686	0.062152713	0.064782956	0	0	0
AAEL022948	110680747	27.1726435	28.34997477	27.54579161	19.47156675	10.37176977	3.202151148	27.68946996	11.01516256	1.318067987	0.020124948	0.048512987	LOC110680747	NW_018735225.1	14167	27999	+	1485	protein_coding	None	zinc finger protein 827-like	-	30	29	27	20	10	3	1.139892849	1.190088427	1.15490343	0.811862877	0.434879489	0.134079025
AAEL015110	110681299	15.39783131	17.59653607	56.11179772	12.65651839	12.44612373	9.606453444	29.70205504	11.56969852	1.353076624	0.020168684	0.04858929	LOC110681299	NW_018736362.1	27123	28206	-	1021	protein_coding	dipeptidyl-peptidase	gamma-glutamyltransferase light chain 1-like	-	17	18	55	13	12	9	0.939490531	1.074371429	3.421726617	0.76753246	0.759015914	0.585036296
AAEL021862	5571283	9.963302615	7.820682696	14.28300306	2.920735012	2.074353955	2.134767432	10.68899612	2.3766188	2.162740216	0.020365272	0.048970917	LOC5571283	NC_035108.1	21598322	21600002	+	1447	protein_coding	None	monocarboxylate transporter 12	MFS_1	11	8	14	3	2	2	0.428936874	0.336921824	0.61456506	0.124977509	0.089259992	0.091733404
CCEAE2B	110676606	41.66472003	37.14824281	24.4851481	16.55083174	19.70636257	13.87598831	34.43270364	16.71106087	1.045137251	0.020452886	0.049146399	LOC110676606	NC_035108.1	276855113	276872752	+	3603	lncRNA	Carboxy/choline esterase Alpha Esterase	uncharacterized LOC110676606	-	46	38	24	17	19	13	0.720381909	0.642727707	0.423111998	0.284422403	0.340553005	0.239466702
AAEL002684																				dachshund,
AAEL023020																				None
AAEL021010																				None
AAEL001575																				Monocarboxylate transporter [Source:UniProtKB/TrEMBL;Acc:A0A1S4EZ55]
AAEL021066																				None
