# Supplementary material for: Chronic depletion of vertebrate lipids in Aedes aegypti cells dysregulates lipid metabolism and inhibits innate immunity without altering dengue infectivity
Source: PLoS Negl Trop Dis. 2022 Oct 24;16(10):e0010890. doi: 10.1371/journal.pntd.0010890 (PMC9632908; doi:10.1371/journal.pntd.0010890)
Supplement: S3 Table — (CSV) [file pntd.0010890.s003.csv]

name	gene_id	LD1	LD2	LD3	C1	C2	C3	LD	C	log2FoldChange	pvalue	padj	gene_name	gene_chr	gene_start	gene_end	gene_strand	gene_length	gene_biotype	g:Profiler description	gene_description	tf_family	LD1_count	LD2_count	LD3_count	C1_count	C2_count	C3_count	LD1_fpkm	LD2_fpkm	LD3_fpkm	C1_fpkm	C2_fpkm	C3_fpkm
None	110676861	4227.157573	4490.049453	4127.787884	23287.99383	24483.59973	21204.6449	4281.66497	22992.07949	-2.424896059	0	0	LOC110676861	NC_035108.1	351794526	351833715	-	6830	protein_coding	None	collagen alpha-1(IV) chain%2C transcript variant X1	Collagen	4667	4593	4046	23920	23606	19866	38.55549874	40.98108281	37.62820795	211.1152535	223.2014836	193.0437613
AAEL023187	5579417	546.1701343	538.6495207	515.2083246	14463.47978	14602.41467	14801.40999	533.3426598	14622.43481	-4.775908639	0	0	LOC5579417	NC_035107.1	22490543	22492673	-	2066	protein_coding	None	transferrin	-	603	551	505	14856	14079	13867	16.46858263	16.25282912	15.52635178	433.461685	440.0853076	445.4697741
Tf1	5563725	2327.789793	2316.877249	2197.542042	11184.46794	11091.5706	11482.91402	2280.736361	11252.98418	-2.30226064	0	0	LOC5563725	NC_035108.1	132319515	132330329	+	1526	protein_coding	transferrin	serine protease inhibitor 27A	Serpin	2570	2370	2154	11488	10694	10758	95.02717483	94.64583344	89.66016341	453.8047472	452.5650628	467.8892312
AAEL014078	5578665	42.57047481	47.90168151	42.84900917	8383.483063	7915.734692	7642.467406	44.4403885	7980.56172	-7.489428197	0	0	LOC5578665	NC_035109.1	301265516	301313082	+	2258	protein_coding	serine protease inhibitor, serpin	sodium-dependent nutrient amino acid transporter 1	SNF	47	49	42	8611	7632	7160	1.174473301	1.322451733	1.181499966	229.8840253	218.2779177	210.4530035
AAEL003619	5579278	1491.778128	1580.75549	1641.525137	6379.858845	6199.206794	6259.13811	1571.352918	6279.40125	-1.999525364	0	0	LOC5579278	NC_035109.1	100444040	100446498	-	2459	protein_coding	sodium/chloride dependent amino acid transporter	asparagine synthetase [glutamine-hydrolyzing] 1	-	1647	1617	1609	6553	5977	5864	37.79238486	40.07367565	41.56290323	160.6426207	156.9712458	158.2710473
AAEL015631	5575669	683.8448613	628.5873717	624.3712765	4377.208205	4154.930972	4367.734166	645.6011698	4299.957781	-2.734360197	0	0	LOC5575669	NC_035108.1	464868089	464912877	+	2237	protein_coding	asparagine synthetase	UDP-glucuronosyltransferase 2B37	UDPGT	755	643	612	4496	4006	4092	19.0436502	17.5167155	17.37776015	121.154475	115.6485891	121.4047515
AAEL002688	5572618	295.2760593	340.1996973	359.1155054	3479.568978	3276.442072	3148.781962	331.5304207	3301.597671	-3.319131926	0	0	LOC5572618	NC_035108.1	333910685	333914657	+	1040	protein_coding	glucosyl/glucuronosyl transferases	uncharacterized LOC5572618	-	326	348	352	3574	3159	2950	17.68697202	20.39170746	21.49897154	207.1573516	196.1605473	188.2585546
AAEL009945	5568385	445.6313533	418.4065242	464.1975994	3027.828629	2922.764722	2899.014173	442.745159	2949.869175	-2.736622268	0	0	LOC5568385	NC_035109.1	241799530	241908437	+	3471	protein_coding	None	fatty acyl-CoA reductase wat	NAD_binding_4	492	428	455	3110	2818	2716	7.997969014	7.514443837	8.326550947	54.0113356	52.43022882	51.93273504
AAEL006774	5576094	267.197661	197.4722381	214.2450459	2836.033697	2970.474863	2674.863592	226.3049817	2827.124051	-3.638874333	0	0	LOC5576094	NC_035109.1	129448530	129631424	+	1176	protein_coding	Fatty acyl-CoA reductase [Source:UniProtKB/TrEMBL;Acc:Q174U8]	peritrophin-1%2C transcript variant X1	CBM_14	295	202	210	2913	2864	2506	14.15415419	10.46771128	11.34280155	149.3180481	157.2754983	141.4294291
AAEL002780	110676862	3624.830642	4110.746342	3658.489212	15055.41541	15477.79203	13848.23633	3798.022065	14793.81459	-1.96182966	3.82E-300	2.00E-297	LOC110676862	NC_035108.1	351854263	352053409	+	6376	protein_coding	None	collagen alpha-1(IV) chain	Collagen	4002	4205	3586	15464	14923	12974	35.41587727	40.19068232	35.72484371	146.2017847	151.1482797	135.0490796
AAEL007963	110675453	762.6455275	744.9200268	764.1406636	3375.396096	3452.762158	3399.617135	757.2354059	3409.258463	-2.170573953	7.01E-299	3.38E-296	LOC110675453	NC_035108.1	36151788	36152879	-	1027	protein_coding	None	uncharacterized LOC110675453	-	842	762	749	3467	3329	3185	46.26055896	45.21600782	46.3254594	203.4991218	209.3334975	205.828276
AAEL026690	5563938	1954.618822	1896.515554	1920.043697	6247.452191	6082.005796	6139.591134	1923.726024	6156.349707	-1.678043545	7.80E-299	3.62E-296	LOC5563938	NC_035108.1	36197680	36198851	+	1100	protein_coding	None	uncharacterized LOC5563938	-	2158	1940	1882	6417	5864	5752	110.6949946	107.4772962	108.6764128	351.6563755	344.2679983	347.0501493
AAEL014245	5577891	76.08340179	78.20682696	71.41501529	1554.804605	1665.706226	1688.601039	75.23508135	1636.370623	-4.441569978	7.29E-294	3.03E-291	LOC5577891	NC_035107.1	143319648	143401276	-	2130	protein_coding	None	homeobox protein slou	Homeobox	84	80	70	1597	1606	1582	2.22519928	2.288853895	2.087501505	45.19646353	48.69241508	49.29387042
AAEL013405	5566857	73.36613744	106.5568017	89.77887636	1679.422632	1692.672827	1573.323597	89.90060518	1648.473019	-4.20167244	2.78E-278	1.05E-275	LOC5566857	NC_035109.1	363894690	363901819	+	2345	protein_coding	nk homeobox protein	senecionine N-oxygenase%2C transcript variant X2	FMO-like	81	109	88	1725	1632	1474	1.948998029	2.832639706	2.38368128	44.34303288	44.94409971	41.71773104
AAEL000834	5573480	1018.974131	1019.621507	968.1835644	3828.110023	3907.045674	3795.616494	1002.259734	3843.59073	-1.938713473	1.26E-267	4.47E-265	LOC5573480	NC_035108.1	26308415	26364840	-	2072	protein_coding	dimethylaniline monooxygenase	protein eiger	-	1125	1043	949	3932	3767	3556	30.63599567	30.67624834	29.09275315	114.3939087	117.4089616	113.9037558
AAEL010524	5566143	2962.723896	3047.133496	3073.906301	8248.155674	7876.321967	8304.24531	3027.921231	8142.90765	-1.427471015	2.05E-240	6.86E-238	LOC5566143	NC_035108.1	346272	365254	+	2660	protein_coding	None	proton-coupled amino acid transporter-like protein pathetic%2C transcript variant X1	Aa_trans	3271	3117	3013	8472	7594	7780	69.38540628	71.41062813	71.94918117	191.9921411	184.3674862	194.1171935
AAEL005213	5564350	185.6797306	212.1360181	169.3556077	1636.585185	1666.743403	1745.172376	189.0571188	1682.833654	-3.152968716	3.09E-236	9.81E-234	LOC5564350	NC_035109.1	117361027	117373981	+	1926	protein_coding	Putative amino acid transporter [Source:UniProtKB/TrEMBL;Acc:A0A0P6J1D0]	uncharacterized LOC5564350%2C transcript variant X2	-	205	217	166	1681	1607	1635	6.005743866	6.866116035	5.474697984	52.61269786	53.88339757	56.34138485
AAEL004206	5565989	80.6121757	86.02750966	95.90016338	1281.229092	1337.958301	1303.275517	87.51328292	1307.487637	-3.904565181	1.02E-234	3.16E-232	LOC5565989	NC_035107.1	29236279	29238461	+	1206	protein_coding	None	prostaglandin reductase 1	ADH_zinc_N	89	88	94	1316	1290	1221	4.164011564	4.446753462	4.950954174	65.77906906	69.07768593	67.19460411
AAEL026142	5576246	392.1918211	401.7875735	383.6006535	2128.242246	2023.532283	2060.050572	392.5266827	2070.608367	-2.399125283	2.78E-223	7.63E-221	LOC5576246	NC_035109.1	232851986	232855936	+	3951	protein_coding	None	CCAAT/enhancer-binding protein	bZIP_2	433	411	376	2186	1951	1930	6.183723964	6.339317151	6.044900768	33.35202973	31.88934637	32.42024726
AAEL002853	5575334	37.13594611	28.34997477	23.46493359	1307.515707	1303.731461	1225.356506	29.65028483	1278.867891	-5.419090156	5.73E-216	1.47E-213	LOC5575334	NC_035109.1	256859309	256872035	+	1564	protein_coding	Ccaat/enhancer binding protein [Source:UniProtKB/TrEMBL;Acc:A0A1S4F2Y9]	tryptase	Trypsin	41	29	23	1343	1257	1148	1.479164026	1.129975264	0.934113068	51.76287685	51.90317282	48.71595075
AAEL002593	5567900	1371.312742	1322.672961	1307.914994	4210.726309	4283.540917	4071.001493	1333.966899	4188.422906	-1.650303916	1.45E-213	3.50E-211	LOC5567900	NC_035109.1	396513493	396524277	-	2267	protein_coding	serine protease	MAM and LDL-receptor class A domain-containing protein 2	Somatomedin_B	1514	1353	1282	4325	4130	3814	37.68283625	36.37089298	35.92070616	115.0042084	117.6505358	111.65938
SCRC1	5566832	505.411169	480.9719858	502.9657505	2220.732188	2154.216582	2268.190396	496.4496351	2214.379722	-2.156968736	7.03E-203	1.54E-200	LOC5566832	NC_035108.1	132297829	132307971	+	1588	protein_coding	Class C Scavenger Receptor (Sushi/SCR/CCP MAM and Somatomedin B domains).	serine protease inhibitor 27A	Serpin	558	492	493	2281	2077	2125	19.82681384	18.88088262	19.71990334	86.58724638	84.46589271	88.81257861
SRPN3	5566549	28.98415306	33.23790146	52.03093971	1070.936171	1105.630658	1073.788018	38.08433141	1083.451616	-4.84353207	2.27E-193	4.57E-191	LOC5566549	NC_035109.1	382373572	382512610	+	5124	protein_coding	Serine Protease Inhibitor (serpin) likely cleavage at T/I.	uncharacterized LOC5566549%2C transcript variant X1	-	32	34	51	1100	1066	1006	0.352379054	0.404368655	0.632221725	12.94084709	13.43517914	13.03031465
AAEL005464	5570482	627.6880648	646.1839078	641.7149231	2359.95389	2420.771065	2381.33307	638.5289652	2387.352675	-1.902837036	1.40E-185	2.69E-183	LOC5570482	NC_035108.1	48276926	48278502	-	1520	protein_coding	None	leucine-rich repeat transmembrane neuronal protein 3	-	693	661	629	2424	2334	2231	25.72520681	26.50120118	26.28545011	96.13204231	99.16368149	97.41414559
LRIM10A	5564429	924.7756336	914.0422901	965.1229209	2965.519616	2947.65697	2982.270102	934.6469482	2965.148896	-1.665986248	4.67E-177	8.66E-175	LOC5564429	NC_035109.1	149548412	149550298	-	1568	protein_coding	leucine-rich immune protein (Short)	uncharacterized LOC5564429	-	1021	935	946	3046	2842	2794	36.74082567	36.33902243	38.32246522	117.1016413	117.0505323	118.2623179
AAEL019857	5567333	172.9991636	188.67397	153.0321756	1299.72708	1234.240603	1354.509936	171.5684364	1296.159206	-2.915922402	1.36E-172	2.44E-170	LOC5567333	NC_035108.1	471841704	471889174	-	7002	protein_coding	None	uncharacterized LOC5567333	-	191	193	150	1335	1190	1269	1.539148378	1.679743194	1.3607474	11.49312951	10.97539686	12.02833622
AAEL006004	5576239	41.66472003	29.32756011	26.52557711	883.035552	971.8348279	888.0632517	32.50595241	914.3112105	-4.802353614	7.39E-165	1.26E-162	LOC5576239	NC_035109.1	233683279	233767781	-	6678	protein_coding	ANK_REP_REGION domain-containing protein [Source:UniProtKB/TrEMBL;Acc:A0A1S4FC93]	protein patched	-	46	30	26	907	937	832	0.388669664	0.273767902	0.247306365	8.187286984	9.061259209	8.268808898
AAEL002850	5578380	1771.656356	1759.653607	1833.325464	4726.722828	4901.698395	4522.504804	1788.211809	4716.975343	-1.399647897	4.35E-162	7.28E-160	LOC5578380	NC_035107.1	42989421	43003927	-	1446	protein_coding	patched 1,	SPARC	-	1956	1800	1797	4855	4726	4237	76.32552243	75.85983604	78.93836827	202.3951413	211.067226	194.4716121
AAEL013656	5567255	2332.318567	2402.904758	2314.86671	6057.604415	5897.388294	5566.406079	2350.030012	5840.466263	-1.313590091	1.96E-159	3.12E-157	LOC5567255	NC_035109.1	138489236	138524582	+	4918	protein_coding	bm-40 precursor	probable multidrug resistance-associated protein lethal(2)03659%2C transcript variant X2	ABC_membrane	2575	2458	2269	6222	5686	5215	29.54322738	30.45797611	29.30585066	76.26418328	74.66442226	70.3771753
AAEL005929	5568890	902.1317641	949.2353623	982.4665674	3057.035979	2912.392953	2857.386208	944.6112312	2942.271713	-1.640177615	2.29E-154	3.45E-152	LOC5568890	NC_035108.1	318020704	318151404	-	3504	protein_coding	ATP-binding cassette transporter	proton-coupled amino acid transporter-like protein pathetic%2C transcript variant X1	Aa_trans	996	971	963	3140	2808	2677	16.03852661	16.88740115	17.45703772	54.0187701	51.75214846	50.70494513
AAEL007197	5568359	46.19349394	44.9689255	72.43522979	907.3750104	851.5222985	834.6940659	54.53254975	864.5304583	-3.995617869	2.03E-147	2.85E-145	LOC5568359	NC_035107.1	299703081	299705768	+	2460	protein_coding	amino acid transporter	serine protease easter	Trypsin	51	46	71	932	821	782	1.169780284	1.139542198	1.833291827	22.83809876	21.55278656	21.09782518
CLIPB21	5564557	266.2919063	224.8446275	236.6897649	1296.806345	1436.490114	1366.251156	242.6087662	1366.515872	-2.491621267	2.53E-147	3.51E-145	LOC5564557	NC_035108.1	387705092	388192135	+	9186	protein_coding	Clip-Domain Serine Protease family B. Protease homologue.	uncharacterized LOC5564557%2C transcript variant X1	-	294	230	232	1332	1385	1280	1.805885111	1.525840305	1.604242082	8.740915566	9.736855173	9.248037284
AAEL018320	5579962	65.21434439	51.81202286	56.11179772	752.5760548	910.6413862	865.6481936	57.71272166	842.9552115	-3.864358325	2.79E-141	3.62E-139	LOC5579962	NC_035107.1	302475185	302497010	-	2654	protein_coding	None	serine protease snake%2C transcript variant X1	Trypsin	72	53	55	773	878	811	1.530737797	1.216977751	1.316346223	17.55729947	21.36431513	20.28084188
CLIPC3	5565600	104.1618001	116.3326551	109.1629519	885.956287	930.3477488	909.410926	109.8858024	908.5716539	-3.048567194	3.51E-141	4.51E-139	LOC5565600	NC_035107.1	288247482	288277921	-	1694	protein_coding	Clip-Domain Serine Protease family C	major royal jelly protein 1	-	115	119	107	910	897	852	3.830484087	4.28096072	4.012164514	32.38225793	34.19592966	33.38045347
AAEL004863	5567071	3464.512046	3443.055557	3565.649692	7415.746196	7163.781383	7579.491767	3491.072431	7386.339782	-1.081305238	2.57E-140	3.23E-138	LOC5567071	NC_035107.1	201253246	201289460	+	5233	protein_coding	None	bifunctional glutamate/proline--tRNA ligase	HGTP_anticodon	3825	3522	3495	7617	6907	7101	41.24297006	41.0153389	42.42333496	87.74297637	85.23816648	90.06059696
AAEL023850	5569043	9.057547832	8.798268033	5.10107252	1504.178531	1407.449158	1452.709237	7.652296129	1454.778976	-7.557817268	4.53E-135	5.36E-133	LOC5569043	NC_035108.1	345125321	345210293	+	8757	protein_coding	None	protein held out wings%2C transcript variant X1	KH_1	10	9	5	1545	1357	1361	0.06443382	0.062631793	0.036267951	10.63536197	10.00736813	10.31499018
AAEL007329	5568364	121.3711409	130.9964352	127.526813	912.2429021	918.938802	1021.486216	126.631463	950.8893068	-2.909240663	5.76E-134	6.69E-132	LOC5568364	NC_035107.1	299399179	299421642	+	1393	protein_coding	None	uncharacterized LOC5568364	-	134	134	125	937	886	957	5.427788419	5.862209966	5.699900274	40.54782989	41.0750389	45.59601257
AAEL001082	5567207	448.3486177	377.3479401	399.9240856	1840.063058	1639.776801	1714.218248	408.5402145	1731.352702	-2.082097064	3.02E-130	3.34E-128	LOC5567207	NC_035109.1	334447652	334501573	+	3524	protein_coding	None	organic cation transporter protein%2C transcript variant X1	Sugar_tr	495	386	392	1890	1581	1606	7.925716383	6.67512023	7.065754243	32.32995096	28.97285869	30.24653882
AAEL000902	5578155	3172.859006	3545.702017	3479.951673	7847.041399	7911.585984	7458.877407	3399.504232	7739.168263	-1.187378053	5.65E-128	6.15E-126	LOC5578155	NC_035108.1	246241294	246253960	-	2310	protein_coding	sugar transporter	ribosome biogenesis protein NSA2 homolog%2C transcript variant X1	-	3503	3627	3411	8060	7628	6988	85.56524251	95.68486825	93.79465714	210.3304753	213.2524761	200.7737635
AAEL013533	5573174	341.4695533	357.7962334	335.6505718	1624.902245	1492.497671	1402.542203	344.9721195	1506.647373	-2.127200415	2.03E-126	2.15E-124	LOC5573174	NC_035108.1	426390705	426399364	+	1217	protein_coding	None	cell division cycle protein 123 homolog	-	377	366	329	1669	1439	1314	17.47913755	18.32728759	17.17171534	82.66942174	76.35994267	71.65901437
AAEL002010	5572454	26.26688871	29.32756011	18.36386107	647.4295944	667.9419735	660.7105202	24.65276997	658.6940293	-4.733484312	1.69E-124	1.74E-122	LOC5572454	NC_035108.1	375391952	375713975	-	5149	protein_coding	None	uncharacterized LOC5572454	PDZ	29	30	18	665	644	619	0.317793005	0.355063517	0.22205368	7.785345577	8.077153819	7.978730584
AAEL001815	5572681	53.43953221	55.72236421	73.45544429	693.1877762	749.8789547	799.4704032	60.8724469	747.512378	-3.623554852	2.73E-124	2.79E-122	LOC5572681	NC_035109.1	77687304	77708562	+	10482	protein_coding	None	apolipophorins	Vitellogenin_N	59	57	72	712	723	749	0.317597507	0.331389228	0.436311542	4.094632976	4.454403142	4.742460319
AAEL009955	5567014	203.7948262	214.0911888	195.8811848	1024.204411	1097.333242	1094.068309	204.5890666	1071.868654	-2.388675938	2.05E-122	1.99E-120	LOC5567014	NC_035108.1	436093372	436115581	+	3732	protein_coding	None	lysosomal alpha-mannosidase%2C transcript variant X2	-	225	219	192	1052	1058	1025	3.401810452	3.576104221	3.26789395	16.99234222	18.30793706	18.2283884
AAEL005763	5568004	8.151793049	8.798268033	13.26278855	884.9827087	865.0055992	908.3435423	10.07094988	886.1106167	-6.47182682	2.88E-120	2.72E-118	LOC5568004	NC_035108.1	439755190	439757242	+	1945	protein_coding	lysosomal alpha-mannosidase (mannosidase alpha class 2b member 1)	serine protease 7%2C transcript variant X1	Trypsin	9	9	13	909	834	851	0.261091138	0.281987977	0.424553189	28.1723723	27.69120297	29.03862162
AAEL006434	5578372	312.4854002	329.4462586	298.9228497	1274.414044	1247.723904	1312.881971	313.6181695	1278.339973	-2.026730737	1.82E-115	1.65E-113	LOC5578372	NC_035108.1	256114445	256193363	-	3660	protein_coding	serine protease, putative	monocarboxylate transporter 10	MFS_1	345	337	293	1309	1203	1230	5.318721347	5.611209748	5.085046114	21.55945125	21.22657478	22.30437558
AAEL003524	5575840	815.1793049	842.6785605	846.7780384	2433.945843	2330.536668	2224.427664	834.8786346	2329.636725	-1.481163657	8.00E-112	6.95E-110	LOC5575840	NC_035108.1	404942438	405524886	+	3779	protein_coding	monocarboxylate transporter	bone morphogenetic protein receptor type-1B%2C transcript variant X1	Pkinase	900	862	830	2500	2247	2084	13.43800646	13.90074452	13.95113564	39.87881623	38.39914536	36.60048717
AAEL012125	5570171	318.8256837	325.5359172	278.5185596	1294.859189	1235.27778	1318.218889	307.6267202	1282.785286	-2.058589581	2.93E-111	2.49E-109	LOC5570171	NC_035109.1	79113447	79286804	-	6828	protein_coding	activin receptor type I, putative	ATP-binding cassette sub-family G member 1%2C transcript variant X3	ABC2_membrane	352	333	273	1330	1191	1235	2.908830258	2.97206572	2.539671207	11.74187006	11.26454429	12.0043732
AAEL008138	5574108	85.14094962	91.89302168	84.67780384	732.1309097	755.0648396	675.6538922	87.23725838	720.9498805	-3.04728377	5.15E-111	4.35E-109	LOC5574108	NC_035108.1	30420446	30423780	-	2803	protein_coding	ABC transporter	ovochymase-2	Trypsin	94	94	83	752	728	633	1.892230263	2.043677876	1.880889817	16.17237802	16.77272628	14.98810254
AAEL002254	5574430	15.39783131	12.70860938	10.20214504	730.183753	603.6370009	694.8667991	12.76952858	676.2291843	-5.716659035	1.19E-108	9.78E-107	LOC5574430	NC_035109.1	193553058	193564937	+	1570	protein_coding	None	cartilage-associated protein	-	17	13	10	750	582	651	0.610968046	0.504604812	0.404584004	28.7965694	23.93970036	27.51993346
AAEL011159	5565452	496.3536212	526.9184967	544.7945452	1636.585185	1691.63565	1803.87848	522.6888877	1710.699772	-1.711234538	1.15E-106	9.22E-105	LOC5565452	NC_035109.1	395049771	395067114	-	1713	protein_coding	cartilage associated protein	MAPK regulated corepressor interacting protein 2	-	548	539	534	1681	1631	1690	18.05063247	19.17516412	19.80123394	59.1547321	61.4882278	65.4779969
AAEL000663	5571612	747.2476961	660.8476878	744.756588	2109.744257	2077.465486	2032.298595	717.617324	2073.169446	-1.530437126	4.66E-104	3.65E-102	LOC5571612	NC_035109.1	391040297	391042582	-	2090	protein_coding	None	solute carrier family 22 member 4	MFS_1	825	676	730	2167	2003	1904	22.27290633	19.71097456	22.18630274	62.50169087	61.89136216	60.46258366
AAEL009206	5566335	29.88990785	22.48446275	13.26278855	528.6530372	511.3282499	496.3334279	21.87905305	512.104905	-4.532064885	1.06E-95	7.74E-94	LOC5566335	NC_035108.1	63657073	64103075	-	16964	protein_coding	organic cation transporter	titin%2C transcript variant X6	I-set	33	23	13	543	493	465	0.109762731	0.082624199	0.04867696	1.929526321	1.876782881	1.819243084
AAEL019451	5578864	353.2443654	421.3392803	420.3283757	1421.424373	1404.337627	1377.992377	398.3040071	1401.251459	-1.816886094	1.57E-95	1.14E-93	LOC5578864	NC_035108.1	197899362	197900189	-	711	protein_coding	None	rutC family protein UK114	Ribonuc_L-PSP	390	431	412	1460	1354	1291	30.95025521	36.94157069	36.80747078	123.7833969	122.9828184	120.5098886
AAEL015450	5575731	17.20934088	16.61895073	19.38407558	494.5777954	526.8859045	461.1097653	17.73745573	494.1911551	-4.80281847	1.90E-93	1.34E-91	LOC5575731	NC_035107.1	209212067	209557632	-	6583	protein_coding	ribonuclease UK114, putative	transcriptional activator cubitus interruptus%2C transcript variant X1	-	19	17	19	508	508	432	0.162854204	0.157373917	0.183331928	4.651778194	4.983508865	4.355378823
AAEL012039	5572617	17.20934088	10.75343871	17.34364657	492.6306387	487.4731794	521.9506371	15.10214205	500.6848184	-5.048997003	6.37E-93	4.47E-91	LOC5572617	NC_035108.1	333920203	334105809	-	3880	protein_coding	zinc finger protein	MAGUK p55 subfamily member 6%2C transcript variant X3	PDZ	19	11	17	506	470	489	0.276306501	0.172770125	0.278307914	7.861364489	7.822787089	8.364561467
AAEL019859	5580164	1350.480382	1178.967916	1188.549897	3065.798184	2960.103094	3125.29952	1239.332732	3050.400266	-1.298391049	1.07E-92	7.46E-91	LOC5580164	NC_035107.1	228604815	228709604	-	4330	protein_coding	None	large neutral amino acids transporter small subunit 1%2C transcript variant X3	-	1491	1206	1165	3149	2854	2928	19.42938147	16.97333172	17.09017027	43.83932975	42.56586374	44.879625
AAEL002557	5571310	103.2560453	98.73611904	92.83951987	663.0068478	650.3099648	632.9585436	98.27722807	648.7584521	-2.721201085	2.83E-92	1.95E-90	LOC5571310	NC_035107.1	81036267	81046732	-	2181	protein_coding	cationic amino acid transporter	trichohyalin	-	114	101	91	681	627	593	2.949296354	2.822106479	2.650294208	18.82220884	18.56552579	18.04534008
AAEL008943	5575074	11.77481218	5.865512022	15.30321756	620.1694009	513.4026038	564.6459857	10.98118059	566.0726635	-5.692856469	6.57E-92	4.50E-90	LOC5575074	NC_035109.1	281478205	281479142	+	564	protein_coding	chromatin assembly factor 1, p180-subunit, putative	WAP%2C Kazal%2C immunoglobulin%2C Kunitz and NTR domain-containing protein 2	-	13	6	15	637	495	529	1.300569235	0.648305691	1.689353422	68.08312315	56.67890781	62.25046666
AAEL011639	5565449	27.1726435	33.23790146	22.44471909	503.3400004	465.6924629	469.648835	27.61842135	479.5604328	-4.115889257	2.17E-91	1.47E-89	LOC5565449	NC_035109.1	395218392	395227823	-	1914	protein_coding	WAP four-disulfide core domain protein 2 precursor, putative	maltase A3	-	30	34	22	517	449	440	0.884399624	1.082541791	0.730111364	16.28274985	15.14955184	15.25726841
AAEL000642	5574517	286.2185115	306.9617958	326.4686413	1215.999343	1086.961472	1183.728541	306.5496495	1162.229786	-1.924434004	1.14E-90	7.65E-89	LOC5574517	NC_035109.1	51477492	51557136	+	4948	protein_coding	alpha-amylase	protein phosphatase 1 regulatory subunit 3A	-	316	314	320	1249	1048	1109	3.60351737	3.867298055	4.107983098	15.21639904	13.67813764	14.87537417
AAEL011191	5573760	9.057547832	4.887926685	6.121287025	651.3239077	736.395654	732.2252291	6.688920514	706.6482636	-6.708613635	4.16E-89	2.77E-87	LOC5573760	NC_035109.1	264273467	264302951	+	844	protein_coding	protein phosphatase 1 binding protein	lysozyme	-	10	5	6	669	710	686	0.668539052	0.361023311	0.451561768	47.78183371	54.32644417	53.94456712
AAEL025888	5572546	10.8690574	17.59653607	23.46493359	449.7931919	436.6515075	514.4789511	17.31017569	466.9745502	-4.77040325	1.41E-85	9.07E-84	LOC5572546	NC_035107.1	92424271	92579326	-	16620	protein_coding	None	low-density lipoprotein receptor-related protein 2%2C transcript variant X1	Ldl_recept_a	12	18	23	462	421	482	0.040739853	0.066000796	0.0879033	1.675676185	1.63586121	1.924784276
AAEL009869	5567265	298.8990785	250.2618463	270.3568436	1025.177989	1239.426488	1149.572262	273.1725894	1138.058913	-2.056877687	2.48E-85	1.59E-83	LOC5567265	NC_035109.1	138961707	139399161	+	9229	protein_coding	low-density lipoprotein receptor (ldl)	uncharacterized LOC5567265%2C transcript variant X1	-	330	256	265	1053	1195	1077	2.017569584	1.690413712	1.823893975	6.877852638	8.361970619	7.74510127
AAEL026903	5573284	1854.985796	1813.4208	2138.369601	4667.334549	4288.726802	4627.108409	1935.592066	4527.723253	-1.226684682	3.25E-85	2.06E-83	LOC5573284	NC_035108.1	182803750	182814240	+	1890	protein_coding	None	UDP-glucuronosyltransferase 2A3	UDPGT	2048	1855	2096	4794	4135	4335	61.1416812	59.81220282	70.44299864	152.9027748	141.2892396	152.2275792
AAEL010386	5565223	143.1092557	114.3774844	127.526813	749.6553198	701.1316367	869.9177285	128.3378511	773.5682283	-2.589142887	9.69E-85	6.03E-83	LOC5565223	NC_035109.1	247409468	247474543	+	5080	protein_coding	glucosyl/glucuronosyl transferases	potassium channel subfamily K member 18%2C transcript variant X2	Ion_trans_2	158	117	125	770	676	815	1.754941333	1.403556297	1.562984465	9.137053214	8.593663847	10.64780134
AAEL027866	5574609	1800.640509	1655.051976	1812.921174	3894.31335	3605.227174	3915.16347	1756.204553	3804.901331	-1.115381418	1.98E-84	1.22E-82	LOC5574609	NC_035108.1	321143361	321316208	-	6526	protein_coding	None	disks large-associated protein 1%2C transcript variant X1	-	1988	1693	1777	4000	3476	3668	17.18852217	15.80947966	17.29612117	36.94809599	34.3975948	37.30339002
AAEL008686	5575375	21.7381148	16.61895073	12.24257405	651.3239077	486.4360024	414.1448818	16.86654653	517.3015973	-4.927581613	3.01E-81	1.77E-79	LOC5575375	NC_035109.1	3730664	3744360	+	1831	protein_coding	None	serine protease inhibitor 77Ba%2C transcript variant X1	Serpin	24	17	12	669	469	388	0.739591865	0.565806933	0.416295065	22.0250506	16.54168995	14.06401836
SRPN8	5574978	1064.26187	1089.030065	1028.37622	2507.937797	2475.741445	2302.346675	1060.556052	2428.675306	-1.195400902	3.65E-79	2.10E-77	LOC5574978	NC_035107.1	90394257	90421721	-	2785	protein_coding	Serine Protease Inhibitor (serpin) likely cleavage at K/A.	serine hydroxymethyltransferase%2C cytosolic%2C transcript variant X1	SHMT	1175	1114	1008	2576	2387	2157	23.80575147	24.37629398	22.99024997	55.75705161	55.35063371	51.4032986
AAEL002510	5569141	652.1434439	756.6510509	671.3011437	1805.987816	1884.550568	1813.484933	693.3652128	1834.674439	-1.404260801	5.77E-79	3.30E-77	LOC5569141	NC_035109.1	408308997	408317909	-	1730	protein_coding	serine hydroxymethyltransferase	UDP-glucose 4-epimerase	-	720	774	658	1855	1817	1699	23.48311049	27.26481436	24.15951164	64.63636909	67.82724888	65.17984437
AAEL007390	5575111	653.0491987	753.7182948	732.5140139	1998.756327	1994.491328	1807.080631	713.0938358	1933.442762	-1.440334379	8.82E-79	4.99E-77	LOC5575111	NC_035109.1	21459208	21461042	-	1706	protein_coding	UDP-glucose 4-epimerase	carboxypeptidase Q	-	721	771	718	2053	1923	1693	23.84654504	27.5412114	26.73337424	72.54192298	72.79400856	65.863374
AAEL011658	110678773	1966.393634	1747.922583	1787.415811	3900.15482	3768.063959	4128.640213	1833.910676	3932.286331	-1.09971119	6.30E-78	3.50E-76	LOC110678773	NC_035107.1	158154389	158228665	-	4479	protein_coding	plasma glutamate carboxypeptidase	uncharacterized LOC110678773%2C transcript variant X1	-	2171	1788	1752	4006	3633	3868	27.34941172	24.32731281	24.84628143	53.91492729	52.38171501	57.31541566
AAEL021877	5567999	1127.664705	1012.778409	1051.841154	2449.523097	2387.581402	2380.265687	1064.094756	2405.790062	-1.176294782	1.86E-77	1.03E-75	LOC5567999	NC_035108.1	438595583	438612421	+	2727	protein_coding	None	serine/threonine-protein kinase 40%2C transcript variant X2	Pkinase	1245	1036	1031	2516	2302	2230	25.76044978	23.15166902	24.01496113	55.61662619	54.51494262	54.27324246
AAEL006449	5568826	114.1251027	116.3326551	86.71823285	606.5393042	596.376762	691.6646479	105.7253302	631.5269047	-2.574860219	2.89E-73	1.48E-71	LOC5568826	NC_035108.1	309053752	309071391	+	4414	protein_coding	ser/thr protein kinase-lyk4	CD109 antigen	A2M_comp	126	119	85	623	575	648	1.610673244	1.642942333	1.223192917	8.508144539	8.412612671	9.743359353
AAEL001163	5573599	435.6680507	448.7116697	368.297436	1273.440465	1249.798258	1274.456157	417.5590521	1265.898293	-1.598696109	1.99E-71	9.74E-70	LOC5573599	NC_035109.1	176971008	176995070	+	1772	protein_coding	Macroglobulin/complement [Source:UniProtKB/TrEMBL;Acc:A0A1S4EXZ1]	venom serine protease Bi-VSP	Trypsin	481	459	361	1308	1205	1194	15.31618442	15.78543868	12.94052348	44.49622502	43.91558854	44.72050021
AAEL002128	110678073	97.82151659	120.2429965	111.2033809	588.0413158	572.5216915	575.3198229	109.7559647	578.6276101	-2.400675796	7.50E-70	3.55E-68	LOC110678073	NC_035109.1	28620482	28621160	+	613	lncRNA	serine protease	uncharacterized LOC110678073	-	108	123	109	604	552	539	9.941055744	12.22791256	11.29469178	59.39578212	58.15324868	58.35718494
AAEL027570	5577025	696.5254283	776.2027576	648.8564246	1781.648357	1809.873826	1747.307143	707.1948702	1779.609775	-1.331076711	2.36E-68	1.08E-66	LOC5577025	NC_035108.1	302157015	302159169	+	1332	protein_coding	None	methyltransferase-like protein 6	-	769	794	636	1830	1745	1637	32.57551895	36.3265342	30.32922071	82.81824178	84.60315997	81.56625035
AAEL012932	5572135	171.187654	144.6826299	160.1736771	699.0292462	643.049726	704.4732525	158.6813203	682.1840749	-2.102820903	1.51E-66	6.78E-65	LOC5572135	NC_035109.1	210956424	211413681	+	3665	protein_coding	Methyltransferase-like protein [Source:UniProtKB/TrEMBL;Acc:Q16KM2]	uncharacterized LOC5572135%2C transcript variant X2	Ion_trans_2	189	148	157	718	620	660	2.909759222	2.46090826	2.721034412	11.80944823	10.92478977	11.95187383
AAEL009544	5573178	964.6288441	879.8268033	951.8601323	2031.85799	2056.721946	2023.759525	932.1052599	2037.446487	-1.127945123	3.25E-66	1.45E-64	LOC5573178	NC_035108.1	426568796	426580305	+	2796	protein_coding	None	putative apoptosis-inducing factor 1%2C mitochondrial	Pyr_redox_2	1065	900	933	2087	1983	1896	21.49223937	19.6161164	21.19594761	44.99501732	45.80162906	45.00566771
AAEL002016	5576798	145.8265201	159.3464099	180.5779672	672.7426311	739.5071849	672.451741	161.9169658	694.900519	-2.104198263	1.61E-65	7.06E-64	LOC5576798	NC_035107.1	290636663	290655570	+	2819	protein_coding	disulfide oxidoreductase	aminopeptidase N	-	161	163	177	691	713	630	3.2225527	3.523710464	3.988288362	14.77617796	16.33389773	14.832403
AAEL012774	5569260	7.246038266	8.798268033	2.040429008	421.5594201	439.7630384	432.290405	6.028245102	431.2042878	-6.141299322	2.02E-65	8.83E-64	LOC5569260	NC_035107.1	199235542	199281711	-	1492	protein_coding	protease m1 zinc metalloprotease	trypsin-1	Trypsin	8	9	2	433	424	405	0.302545287	0.36760497	0.085147036	17.49436626	18.35238078	18.01574572
AAEL026347	5577392	82.42368527	60.6102909	63.25329925	462.4497103	508.2167189	441.8968584	68.76242514	470.8544292	-2.770727113	1.65E-63	7.02E-62	LOC5577392	NC_035107.1	275122733	275213010	+	13989	protein_coding	None	dynein beta chain%2C ciliary%2C transcript variant X1	Dynein_heavy	91	62	62	475	490	414	0.36704892	0.270092613	0.281522675	2.046850299	2.262063478	1.964172898
AAEL027664	5577896	4.528773916	8.798268033	8.161716033	349.5146231	372.3465349	381.0559866	7.162919327	367.6390482	-5.696296542	3.30E-62	1.37E-60	LOC5577896	NC_035108.1	400363033	400767329	+	7973	protein_coding	None	serine-rich adhesin for platelets%2C transcript variant X2	-	5	9	8	359	359	357	0.035384859	0.068790495	0.063734794	2.714262371	2.907823637	2.971751533
AAEL019427	5566977	243.6480367	237.5532369	233.6291214	815.8586467	889.8978466	761.0445895	238.2767983	822.2670276	-1.786608753	6.55E-61	2.66E-59	LOC5566977	NC_035108.1	437279085	437283393	-	2105	protein_coding	None	chaoptin	-	269	243	229	838	858	713	7.210566856	7.034963702	6.910217911	23.99777957	26.32270797	22.48037094
AAEL005739	5578025	7.246038266	9.77585337	7.141501529	326.148743	350.5658184	331.9563357	8.054464388	336.2236324	-5.384689542	1.00E-60	4.03E-59	LOC5578025	NC_035109.1	79386577	79407555	+	1694	protein_coding	None	cytochrome P450 4C1	p450	8	10	7	335	338	311	0.266468458	0.359744598	0.262478052	11.92094111	12.88542277	12.18464909
CYP4H30	5565635	678.4103326	544.5150327	562.1381918	1589.853425	1533.98475	1689.668422	595.0211857	1604.502199	-1.429296679	3.89E-60	1.54E-58	LOC5565635	NC_035107.1	303705113	303757395	-	2266	protein_coding	cytochrome P450	glutathione-specific gamma-glutamylcyclotransferase 1	ChaC	749	557	551	1633	1479	1583	18.65052839	14.97969522	15.4454318	43.44156081	42.15058888	46.36465716
AAEL028015	5575328	106.8790644	129.0412645	91.81930537	527.6794589	563.1870987	543.2983114	109.2465448	544.721623	-2.316585851	1.53E-58	5.89E-57	LOC5575328	NC_035109.1	256697857	256713410	+	1262	protein_coding	None	tryptase	Trypsin	118	132	90	542	543	509	5.27584321	6.374149773	4.529930253	25.88922638	27.78662837	26.76852682
AAEL002629	5572603	9.057547832	6.843097359	2.040429008	354.3825148	358.8632342	357.5735448	5.980358066	356.9397646	-5.870000692	3.26E-58	1.24E-56	LOC5572603	NC_035107.1	307655561	307659118	-	1543	protein_coding	serine protease	uncharacterized LOC5572603	-	10	7	2	364	346	335	0.365681763	0.276464773	0.082332714	14.22049123	14.48123331	14.40936772
AAEL009927	5572689	201.9833167	219.9567008	199.9620428	722.3951263	735.358477	693.7994154	207.3006868	717.1843396	-1.790843248	3.80E-58	1.44E-56	LOC5572689	NC_035108.1	93404786	93429961	-	2924	protein_coding	None	ARF GTPase-activating protein GIT2	-	223	225	196	742	709	650	4.303251441	4.689352039	4.257817707	15.29697928	15.65900796	14.75373681
AAEL009958	5570827	534.3953221	576.7753488	652.9372826	1506.125688	1437.527291	1566.919295	588.0359845	1503.524091	-1.355934166	5.55E-58	2.10E-56	LOC5570827	NC_035108.1	362950212	362958504	-	1124	protein_coding	None	39S ribosomal protein L28%2C mitochondrial	-	590	590	640	1547	1386	1468	29.61794542	31.98846407	36.16779425	82.96657152	79.63285696	86.68137419
mRpL28	5579925	69.74311831	60.6102909	80.59694582	428.3744684	468.8039938	414.1448818	70.31678501	437.1077813	-2.637870958	6.18E-58	2.32E-56	LOC5579925	NC_035109.1	368389421	368419423	-	4267	protein_coding	39S mitochondrial ribosomal protein L28 [Source:UniProtKB/TrEMBL;Acc:Q1HQI0]	sodium- and chloride-dependent transporter XTRP3B%2C transcript variant X1	SNF	77	62	79	440	452	388	1.018209888	0.885475877	1.176014859	6.215973796	6.840867362	6.034970147
AAEL006800	5573731	713.7347692	694.0855893	752.918304	1680.39621	1582.732068	1580.795283	720.2462208	1614.641187	-1.165336954	1.49E-57	5.57E-56	LOC5573731	NC_035109.1	266486521	266488973	+	2317	protein_coding	sodium/chloride dependent transporter	heat shock protein 75 kDa%2C mitochondrial	-	788	710	738	1726	1526	1481	19.1897542	18.67411386	20.23199406	44.9049171	42.53279059	42.42238374
AAEL000301	5566137	481.8615447	600.2373969	620.2904185	1611.272148	1556.802643	1465.517842	567.46312	1544.530878	-1.446764304	6.47E-57	2.40E-55	LOC5566137	NC_035108.1	427576	428056	-	481	protein_coding	heat shock protein	39S ribosomal protein L42%2C mitochondrial	-	532	614	608	1655	1501	1373	62.40735611	77.7912916	80.29099938	207.4111326	201.5259578	189.4486454
mRpL42	23687387	301.6163428	260.0376996	233.6291214	892.7713354	869.1543071	854.9743565	265.094388	872.2999996	-1.715656981	7.36E-57	2.72E-55	LOC23687387	NC_035107.1	146441552	146498918	+	2765	protein_coding	mitochondrial ribosomal protein, L42, putative	solute carrier family 23 member 2%2C transcript variant X1	-	333	266	229	917	838	801	6.795451637	5.862652982	5.260762641	19.99186642	19.57240803	19.22664129
AAEL016967	5567396	141.2977462	162.2791659	174.4566802	683.4519928	619.1946555	611.6108692	159.3445308	638.0858392	-2.004761123	1.68E-56	6.08E-55	LOC5567396	NC_035109.1	74130656	74256719	-	1193	protein_coding	None	uncharacterized LOC5567396	-	156	166	171	702	597	573	7.378250277	8.479599331	9.104666186	35.47119419	32.31686808	31.877204
AAEL006053	5577433	7.246038266	4.887926685	9.181930537	326.148743	303.8928544	272.1828476	7.105298496	300.7414817	-5.408571854	1.27E-53	4.39E-52	LOC5577433	NC_035109.1	30660650	31243994	-	6826	protein_coding	None	inositol-trisphosphate 3-kinase A%2C transcript variant X1	-	8	5	9	335	293	255	0.066129149	0.044638687	0.083749956	2.95840525	2.772022266	2.479361995
AAEL019845	5565118	464.6522038	392.0117201	390.7421551	1086.513425	1110.816543	1144.235343	415.8020263	1113.855104	-1.419542509	5.11E-53	1.75E-51	LOC5565118	NC_035108.1	326650332	326668709	-	3158	protein_coding	None	alpha-aminoadipic semialdehyde synthase%2C mitochondrial	Saccharop_dh	513	401	383	1116	1071	1072	9.16588634	7.73819972	7.703622785	21.30253121	21.90144267	22.52935213
AAEL014734	5566006	107.7848192	87.98268033	89.77887636	421.5594201	544.5179132	543.2983114	95.1821253	503.1252149	-2.398565796	2.66E-51	8.78E-50	LOC5566006	NC_035108.1	174101016	174124419	+	6018	protein_coding	None	cilia- and flagella-associated protein 44%2C transcript variant X2	-	119	90	88	433	525	509	1.115742577	0.911376894	0.928835593	4.337253981	5.633813913	5.613473055
AAEL005109	5570124	7.246038266	1.955170674	4.080858016	333.9373697	325.6735709	383.190754	4.427355652	347.6005649	-6.271062746	6.32E-51	2.07E-49	LOC5570124	NC_035107.1	61468544	61482379	+	1879	protein_coding	WD-repeat protein	uncharacterized LOC5570124	-	8	2	4	343	314	359	0.240232873	0.064865072	0.135220199	11.00389611	10.79190829	12.68042214
AAEL011818	5574850	52.53377743	57.67753488	46.92986719	359.2504065	347.4542874	334.0911031	52.38039317	346.9319323	-2.726542589	7.81E-51	2.55E-49	LOC5574850	NC_035108.1	37193439	37195554	-	1741	protein_coding	None	cytochrome P450 302a1%2C mitochondrial	p450	58	59	46	369	335	313	1.879742889	2.065194349	1.678291601	12.77634811	12.42628797	11.93195508
AAEL011463	5569692	3.623019133	6.843097359	10.20214504	298.8885496	289.3723767	250.8351732	6.889420511	279.6986998	-5.367979371	4.31E-50	1.37E-48	LOC5569692	NC_035107.1	290196905	290230918	+	2257	protein_coding	cytochrome P450	uncharacterized LOC5569692%2C transcript variant X1	-	4	7	10	307	279	235	0.099999461	0.189005381	0.281434154	8.199473333	7.983034795	6.910386632
AAEL019727	5578144	841.4461936	872.0061206	784.5449536	1839.089479	1668.817757	1765.452666	832.665756	1757.786634	-1.077721014	7.53E-50	2.39E-48	LOC5578144	NC_035107.1	144029461	144044370	+	2003	protein_coding	None	tryptophan--tRNA ligase%2C cytoplasmic	-	929	892	769	1889	1609	1654	26.17001628	27.1388595	24.38674018	56.84995824	51.87647675	54.80505265
AAEL013521	5563809	288.0300211	416.4513536	316.2664963	1042.702399	1103.556304	1200.80668	340.2492903	1115.688461	-1.714049075	7.85E-50	2.48E-48	LOC5563809	NC_035108.1	305740516	305752630	+	1699	protein_coding	tryptophanyl-tRNA synthetase	melanization protease 1%2C transcript variant X1	Trypsin	318	426	310	1071	1064	1125	10.56094958	15.28001948	11.58981959	37.99926823	40.44302455	43.9465905
CLIPB24	5569395	89.66972354	85.04992432	92.83951987	416.6915284	450.1348082	406.6731958	89.18638924	424.4998441	-2.251204999	5.34E-49	1.65E-47	LOC5569395	NC_035109.1	17477254	18041406	+	10409	protein_coding	Clip-Domain Serine Protease family B.	homeobox protein cut%2C transcript variant X1	CUT	99	87	91	428	434	381	0.536655289	0.509351901	0.555316713	2.478642556	2.692626396	2.429304813
AAEL019970	5572464	384.0400281	383.2134521	352.9942184	914.1900588	1007.098845	996.9363907	373.4158995	972.7417649	-1.380081452	8.91E-49	2.73E-47	LOC5572464	NC_035108.1	376433346	376458113	+	884	protein_coding	None	maf-like protein CPR_2112	Maf	424	392	346	939	971	934	27.06342886	27.02349333	24.86177859	64.03132203	70.93528907	70.12302694
AAEL001795	5576865	591.4578734	556.2460568	594.7850559	1336.723057	1256.02132	1290.466913	580.829662	1294.403763	-1.156245047	9.75E-49	2.98E-47	LOC5576865	NC_035108.1	335437124	335439301	-	2008	protein_coding	orfY, putative	tubulin gamma-1 chain	Tubulin	653	569	583	1373	1211	1209	18.34926619	17.26856483	18.44222036	41.21791033	38.94716161	39.96029041
AAEL012843	5574709	170.2818992	178.8981167	122.4257405	602.6449908	624.3805404	637.2280784	157.2019188	621.4178699	-1.979742429	2.48E-48	7.43E-47	LOC5574709	NC_035108.1	92936576	92963021	-	2506	protein_coding	Tubulin gamma chain [Source:UniProtKB/TrEMBL;Acc:Q16KA0]	apyrase%2C transcript variant X2	Metallophos	188	183	120	619	602	597	4.232977994	4.450181363	3.041645107	14.88979518	15.51353617	15.81099888
AAEL011348	5568209	189.3027497	155.4360686	157.1130336	559.807544	642.012549	613.7456367	167.2839506	605.1885766	-1.852161762	5.03E-47	1.46E-45	LOC5568209	NC_035109.1	200524034	200546246	-	3416	protein_coding	None	anoctamin-1%2C transcript variant X2	-	209	159	154	575	619	575	3.452213545	2.836527183	2.863592521	10.14680056	11.70221748	11.17161669
AAEL006656	5579216	182.0567114	172.0550193	174.4566802	629.9051843	643.049726	545.4330788	176.1894703	606.1293297	-1.78237309	3.43E-46	9.68E-45	LOC5579216	NC_035107.1	148332755	148363552	+	3183	protein_coding	None	V-type proton ATPase 116 kDa subunit a%2C transcript variant X1	-	201	176	171	647	620	511	3.563105216	3.369641643	3.412462067	12.25312273	12.57912489	10.65492274
AAEL014053	5565688	38.04170089	38.12582814	34.68729314	271.6283561	310.1159163	281.789301	36.95160739	287.8445245	-2.959886896	3.80E-46	1.07E-44	LOC5565688	NC_035107.1	243565156	243721054	+	5243	protein_coding	vacuolar proton ATPases	fibroblast growth factor receptor homolog 1%2C transcript variant X1	Pkinase_Tyr	42	39	34	279	299	264	0.452000235	0.453307012	0.411914822	3.207771961	3.682872709	3.341874316
AAEL028092	novel.579	653.9549535	605.1253236	624.3712765	1340.617371	1348.330071	1515.684877	627.8171845	1401.544106	-1.157704487	4.68E-46	1.31E-44	-	NC_035109.1	202388764	202454677	+	6280	-	None	- && A8C752.1 RecName: Full=Thyroid adenoma-associated protein homolog && PF10350:Putative death-receptor fusion protein (DUF2428)	-	722	619	612	1377	1300	1420	6.487043078	6.006738047	6.190135264	13.21762535	13.36838937	15.00702977
None	5564916	314.2969098	362.68416	376.459152	922.9522638	947.9797574	896.6023214	351.1467406	922.5114475	-1.39544521	1.24E-45	3.43E-44	LOC5564916	NC_035107.1	26155857	26156801	+	876	protein_coding	None	protein C19orf12 homolog	-	347	371	369	948	914	840	22.35087845	25.80937519	26.75658118	65.23540644	67.3810024	63.64161959
AAEL014657	5577059	39.85321046	60.6102909	40.80858016	331.0166347	333.9709867	307.4065102	47.09069384	324.1313772	-2.784926515	3.12E-45	8.57E-44	LOC5577059	NC_035107.1	214895331	214901260	-	1176	protein_coding	None	uncharacterized LOC5577059	-	44	62	40	340	322	288	2.111128083	3.212861877	2.160533628	17.42812783	17.68251063	16.25366145
AAEL003107	5572156	516.2802264	476.0840591	473.3795299	1112.80004	1097.333242	1212.547901	488.5812718	1140.893728	-1.222299256	4.90E-45	1.34E-43	LOC5572156	NC_035109.1	119568230	119585158	+	804	protein_coding	None	lazarillo protein	Lipocalin_2	570	487	464	1143	1058	1136	40.00258301	36.91310687	36.65812878	85.69773093	84.98161827	93.7752706
AAEL009561	5572258	0.905754783	3.910341348	5.10107252	318.3601163	365.0862961	389.5950563	3.305722884	357.6804896	-6.793400952	6.79E-45	1.84E-43	LOC5572258	NC_035109.1	209639942	209658467	+	1121	protein_coding	apolipoprotein D, putative	farnesol dehydrogenase-like	adh_short	1	4	5	327	352	365	0.050334252	0.217451329	0.283317077	17.58414602	20.27834133	21.60992677
AAEL009685	110676223	691.9966544	682.3545652	719.2512254	1478.865494	1410.560689	1399.340052	697.8674817	1429.588745	-1.035146423	1.37E-44	3.67E-43	LOC110676223	NC_035108.1	176190580	176195088	-	2297	protein_coding	oxidoreductase	probable ATP-dependent RNA helicase Dbp73D	DEAD	764	698	705	1519	1360	1311	18.76729115	18.51834262	19.49559447	39.86354526	38.2360738	37.87980546
AAEL027472	5571938	113.2193479	102.6464604	118.3448825	487.762747	612.9715937	437.6273235	111.4035636	512.7872214	-2.202929792	2.00E-44	5.32E-43	LOC5571938	NC_035108.1	151699684	151823119	+	5451	protein_coding	None	transient receptor potential cation channel subfamily A member 1%2C transcript variant X1	Ion_trans	125	105	116	501	591	410	1.29390699	1.173872165	1.35173067	5.540394446	7.001751238	4.991990131
AAEL001268	5578111	36.23019133	44.9689255	52.03093971	352.4353581	267.5916602	313.8108125	44.41001885	311.2792769	-2.815473582	2.43E-42	6.19E-41	LOC5578111	NC_035109.1	349754941	349756159	-	1161	protein_coding	None	caspase	Peptidase_C14	40	46	51	362	258	294	1.944003308	2.414533857	2.790270561	18.79556963	14.35102312	16.80664993
CASPS19	5564737	24.45537915	27.37238944	29.58622062	257.0246811	246.8481206	227.3527315	27.1379964	243.7418444	-3.170996522	4.77E-42	1.21E-40	LOC5564737	NC_035108.1	109530033	109626224	+	2332	protein_coding	caspase (short)	probable cytochrome P450 301a1%2C mitochondrial%2C transcript variant X1	p450	27	28	29	264	238	213	0.653287647	0.731706938	0.789910365	6.824243616	6.590885834	6.062016313
CYP301A1	5564310	284.4070019	245.3739196	282.5994176	743.8138498	716.6892914	767.4488918	270.7934464	742.6506776	-1.455055886	6.15E-42	1.55E-40	LOC5564310	NC_035109.1	12403183	12409069	-	1142	protein_coding	cytochrome P450	uncharacterized LOC5564310	-	314	251	277	764	691	719	15.51432097	13.39415453	15.40713989	40.32797322	39.07574991	41.78581045
AAEL000566	5578456	538.0183412	573.8425928	533.5721856	1115.720775	1213.497064	1221.086971	548.4777066	1183.434936	-1.109104867	1.91E-40	4.64E-39	LOC5578456	NC_035109.1	161486025	161871375	-	5697	protein_coding	None	acetylcholinesterase%2C transcript variant X6	COesterase	594	587	523	1146	1170	1144	5.883143662	6.27913137	5.831279124	12.12599932	13.26279388	13.32741276
AAEL000511	5575305	38.04170089	36.17065747	33.66707863	291.0999229	284.1864918	227.3527315	35.95981233	267.5463821	-2.894120527	5.93E-40	1.40E-38	LOC5575305	NC_035109.1	256036486	256053031	+	1261	protein_coding	Acetylcholinesterase (Fragment) [Source:UniProtKB/TrEMBL;Acc:Q6A2E2]	protein snakeskin%2C transcript variant X1	-	42	37	33	299	274	213	1.879331668	1.788110383	1.662291614	14.29338998	14.0323644	11.21064397
AAEL002578	novel.227	137.674727	200.4049941	161.1938916	634.773076	635.7894872	539.0287766	166.4245376	603.1971132	-1.860190881	9.04E-40	2.13E-38	-	NC_035108.1	34214782	34218816	+	571	-	None	- && - && -	-	152	205	158	652	613	505	15.02023432	21.87889784	17.5763762	68.83203806	69.32976758	58.69773095
None	5571852	352.3386107	360.7289894	350.9537894	1035.887351	825.592874	899.8044725	354.6737965	920.4282325	-1.376461298	1.43E-39	3.35E-38	LOC5571852	NW_018734483.1	5319	12038	+	2580	protein_coding	None	bone morphogenetic protein receptor type-1B	Pkinase	389	369	344	1064	796	843	8.507444479	8.715942324	8.469291821	24.85999651	19.92456001	21.6857233
AAEL009339	5565855	187.4912401	166.1895073	161.1938916	515.9965188	554.8896829	613.7456367	171.6248797	561.5439461	-1.707624045	1.88E-39	4.39E-38	LOC5565855	NC_035108.1	444200902	444212165	-	2908	protein_coding	activin receptor type I, putative	calponin homology domain-containing protein DDB_G0272472	-	207	170	158	530	535	575	4.016475955	3.562560159	3.451207293	10.98653159	11.8810482	13.12319209
AAEL005021	5575073	49.81651308	84.07233898	74.4756588	351.4617798	355.7517033	400.2688935	69.45483695	369.1607922	-2.415247292	2.05E-39	4.76E-38	LOC5575073	NC_035109.1	281740742	281743174	-	2367	protein_coding	None	microfibril-associated glycoprotein 4	Fibrinogen_C	55	86	73	361	343	375	1.311093486	2.21415429	1.958993355	9.193652521	9.358176676	10.51475247
AAEL011633	5571127	664.8240109	651.0718345	609.0680589	1313.357177	1304.768638	1264.849703	641.6546348	1294.325173	-1.011719675	3.77E-39	8.72E-38	LOC5571127	NC_035109.1	260975115	261049411	+	2943	protein_coding	fibrinogen and fibronectin	uncharacterized LOC5571127%2C transcript variant X2	-	734	666	597	1349	1258	1185	14.07262212	13.79086968	12.88523756	27.63126888	27.60487323	26.72354887
AAEL019751	5576417	461.0291846	443.823743	487.662533	1017.389363	997.7642523	1025.755751	464.1718202	1013.636455	-1.127251056	1.24E-38	2.86E-37	LOC5576417	NC_035108.1	76262424	76296157	-	8279	protein_coding	None	uncharacterized LOC5576417%2C transcript variant X1	-	509	454	478	1045	962	961	3.469038565	3.341840037	3.667400794	7.608824187	7.503995543	7.703916172
AAEL018241	5572903	190.2085045	169.1222633	195.8811848	532.5473505	566.2986297	589.1958112	185.0706509	562.6805971	-1.603876751	2.58E-38	5.88E-37	LOC5572903	NC_035108.1	396266182	396327682	+	2541	protein_coding	None	calcium uptake protein 1 homolog%2C mitochondrial%2C transcript variant X1	-	210	173	192	547	546	552	4.663198019	4.149054367	4.799598671	12.97662644	13.87660914	14.41784845
AAEL010116	5572046	387.6630472	359.751404	356.0548619	816.8322251	962.5002351	884.8611005	367.8231044	888.0645202	-1.270366306	6.84E-37	1.51E-35	LOC5572046	NC_035108.1	227505152	227548515	-	2097	protein_coding	None	scavenger receptor class B member 1	-	428	368	349	839	928	829	11.51634235	10.69441605	10.5714694	24.11807669	28.5788615	26.23748139
SCRB8	5576174	4.528773916	6.843097359	0	210.2929209	226.1045811	225.2179641	3.790623758	220.5384887	-5.837630473	8.15E-37	1.80E-35	LOC5576174	NC_035108.1	111774783	111810655	-	2031	protein_coding	Class B Scavenger Receptor (CD36 domain).	probable chitinase 2%2C transcript variant X1	-	5	7	0	216	218	211	0.138908656	0.210036999	0	6.410958552	6.93173495	6.895068344
AAEL012370	5563575	391.2860663	402.7651589	378.499581	839.2245268	871.228661	933.9607515	390.8502687	881.4713131	-1.17259937	3.08E-35	6.49E-34	LOC5563575	NC_035109.1	102694137	102696809	-	2368	protein_coding	Brain chitinase and chia [Source:UniProtKB/TrEMBL;Acc:A0A1S4FVX1]	phosphoenolpyruvate carboxykinase [GTP]	-	432	412	371	862	840	875	10.29369455	10.60286436	9.951775545	21.94343988	22.90830549	24.5240616
AAEL000080	5579816	158.5070871	144.6826299	119.365097	461.4761319	743.6558928	565.7133695	140.8516046	590.2817981	-2.064312849	5.35E-35	1.12E-33	LOC5579816	NC_035107.1	8846508	8896540	-	7026	protein_coding	phosphoenolpyruvate carboxykinase	rho-associated protein kinase 1	Pkinase	175	148	117	474	717	530	1.405397353	1.28369325	1.057757411	4.066767438	6.590318262	5.006494778
AAEL018059	110679587	8.151793049	4.887926685	3.060643512	184.9798841	175.2829092	178.2530806	5.366787749	179.5052913	-5.04014475	7.05E-35	1.47E-33	LOC110679587	NC_035109.1	298685371	298697028	-	2877	protein_coding	None	uncharacterized LOC110679587	zf-MYND	9	5	3	190	169	167	0.176511041	0.10591021	0.066235337	3.981006443	3.793518625	3.852500047
AAEL022005	5572044	78.80066614	106.5568017	97.94059239	370.9333465	374.4208889	369.3147657	94.43268676	371.5563337	-1.979363462	7.40E-35	1.54E-33	LOC5572044	NC_035108.1	227340415	227476261	-	4414	protein_coding	None	scavenger receptor class B member 1%2C transcript variant X5	-	87	109	96	381	361	346	1.112131526	1.504879952	1.381488471	5.203215199	5.281657695	5.202472741
SCRB9	5564699	0.905754783	3.910341348	3.060643512	252.1567894	301.8185004	239.0939524	2.625579881	264.3564141	-6.68024031	7.48E-35	1.55E-33	LOC5564699	NC_035107.1	199327001	199344546	+	2494	protein_coding	Class B Scavenger Receptor (CD36 domain).	transmembrane protease serine 9	Trypsin	1	4	3	259	291	224	0.022624176	0.097739751	0.076407003	6.260117089	7.535150273	5.960979285
AAEL014567	5574712	255.4228489	270.7911384	213.2248314	645.4824377	658.6073807	674.5865085	246.4796062	659.5587756	-1.418371017	1.74E-34	3.58E-33	LOC5574712	NC_035108.1	93043300	93053946	-	1611	protein_coding	oviductin	dnaJ homolog subfamily C member 22	DnaJ	282	277	209	663	635	632	9.876948653	10.47832625	8.24060517	24.8083071	25.45502705	26.03679845
AAEL011345	5575017	22.64386958	13.68619472	13.26278855	184.0063058	204.3238646	172.916162	16.53095095	187.0821108	-3.488637136	8.73E-34	1.75E-32	LOC5575017	NC_035109.1	106899109	106908342	-	8671	protein_coding	None	hemicentin-1	I-set	25	14	13	189	197	162	0.162682205	0.098393529	0.095231917	1.31392858	1.467210472	1.239971981
AAEL011566	5570720	25.36113393	14.66378006	23.46493359	192.7685108	187.7290329	209.2072083	21.16328253	196.5682507	-3.211860988	1.18E-33	2.36E-32	LOC5570720	NC_035108.1	210182988	210221755	+	2762	protein_coding	cell adhesion molecule	protein PTHB1	-	28	15	23	198	181	196	0.572009952	0.330959821	0.528947444	4.321362087	4.232045016	4.709756352
AAEL001444	5575768	23.54962436	17.59653607	19.38407558	216.1343909	159.7252545	212.4093595	20.17674534	196.0896683	-3.276645808	7.37E-33	1.44E-31	LOC5575768	NC_035108.1	14532363	14533773	+	1353	protein_coding	None	leukocyte elastase inhibitor	Serpin	26	18	19	222	154	199	1.08428832	0.810741485	0.891998584	9.890866025	7.350524039	9.761607093
SRPN21	5565630	0	3.910341348	1.020214504	447.8460352	393.0900744	338.360638	1.643518617	393.0989159	-7.932288086	7.95E-33	1.55E-31	LOC5565630	NC_035107.1	285328504	285346982	+	1156	protein_coding	Serine Protease Inhibitor (serpin) likely cleavage at R/V.	uncharacterized LOC5565630	-	0	4	1	460	379	317	0	0.210867595	0.054947828	23.98717696	21.17272486	18.19983587
AAEL014909	5578998	251.7998297	305.9842105	289.7409192	753.5496331	852.5594754	666.0474388	282.5083198	757.3855158	-1.424316826	8.80E-33	1.71E-31	LOC5578998	NC_035107.1	45512515	45513690	+	1061	protein_coding	DUF4789 domain-containing protein [Source:UniProtKB/TrEMBL;Acc:A0A1S4G328]	probable DNA-directed RNA polymerase III subunit RPC6	RNA_pol_Rpc34	278	313	284	774	822	624	14.78422761	17.977804	17.00244258	43.97488558	50.03245479	39.03329818
AAEL021175	5579161	16.3035861	29.32756011	20.40429008	240.4738493	175.2829092	201.7355223	22.0118121	205.8307603	-3.23081881	9.96E-33	1.93E-31	LOC5579161	NC_035107.1	65637026	65686802	+	2389	protein_coding	None	uncharacterized LOC5579161%2C transcript variant X9	-	18	30	20	247	169	189	0.42513375	0.765266659	0.531768009	6.232466386	4.568419039	5.250633412
AAEL020709	5564283	5.434528699	5.865512022	3.060643512	176.2176791	158.6880775	160.1075574	4.786894745	165.004438	-5.097099203	4.50E-32	8.52E-31	LOC5564283	NC_035108.1	132577173	132578638	-	1072	protein_coding	None	serine protease easter	Trypsin	6	6	3	181	153	150	0.315809866	0.341086203	0.177760323	10.17801135	9.217051698	9.286723541
AAEL014386	novel.404	7.246038266	4.887926685	4.080858016	139.2217022	164.9111394	188.9269177	5.404940989	164.3532531	-4.910677837	8.40E-32	1.58E-30	-	NC_035108.1	132496768	132503343	-	6456	-	clip-domain serine protease, putative	- && - && -	-	8	5	4	143	159	177	0.069919078	0.047196976	0.039355445	1.335216397	1.590482814	1.819599413
None	110675836	189.3027497	206.2705061	169.3556077	493.6042171	531.0346124	574.2524392	188.3096212	532.9637562	-1.499464386	3.83E-31	7.10E-30	LOC110675836	NC_035108.1	100764272	100787199	-	3730	protein_coding	None	uncharacterized LOC110675836	-	209	211	166	507	512	538	3.161598249	3.447317714	2.826881586	8.193666229	8.864546187	9.57281106
AAEL021196	110674823	370.4537063	526.9184967	440.7326658	1134.218763	1084.887118	1005.47546	446.0349562	1074.860447	-1.270603511	4.31E-31	7.97E-30	LOC110674823	NC_035107.1	29238410	29239097	-	511	protein_coding	None	5-hydroxyisourate hydrolase	-	409	539	432	1165	1046	942	45.16184085	64.2799533	53.69961937	137.4308291	132.1923011	122.3477666
AAEL021179	5580179	313.391155	285.4549184	253.013197	675.6633661	686.6111591	708.7427874	283.9530901	690.3391042	-1.279358348	4.98E-31	9.18E-30	LOC5580179	NC_035107.1	227035313	227045632	+	2770	protein_coding	None	serine/threonine-protein kinase greatwall%2C transcript variant X2	Pkinase	346	292	248	694	662	664	7.047994522	6.424077475	5.686961295	15.10284769	15.43382595	15.90942024
AAEL002569	5564130	451.9716368	448.7116697	491.743391	957.0275056	934.4964567	939.29767	464.1422325	943.6072108	-1.024465753	5.36E-31	9.86E-30	LOC5564130	NC_035109.1	401715923	401717332	+	1287	protein_coding	serine/threonine kinase	aldose reductase	Aldo_ket_red	499	459	482	983	901	880	21.8771743	21.73410827	23.78903647	46.04199277	45.21074068	45.38059321
AAEL004102	5572113	3.623019133	1.955170674	0	240.4738493	274.851899	254.0373244	1.859396602	256.4543576	-7.055181956	2.75E-30	4.99E-29	LOC5572113	NC_035107.1	40049718	40062897	+	1388	protein_coding	aldo-keto reductase	protein twisted gastrulation	-	4	2	0	247	265	238	0.162607193	0.087810857	0	10.72720619	12.32967945	11.38029538
AAEL009538	novel.359	38.94745568	43.01375483	55.09158322	234.6323793	227.1417581	270.0480801	45.68426458	243.9407392	-2.421295635	4.00E-30	7.17E-29	-	NC_035108.1	441869398	441870781	+	1286	-	None	- && - && -	-	43	44	54	241	219	253	1.886673351	2.085064026	2.667234205	11.29679416	10.99761531	13.0570659
None	5568363	52.53377743	66.47580292	76.51608781	281.3641395	343.3055795	265.7785453	65.17522272	296.8160881	-2.191963881	2.67E-29	4.67E-28	LOC5568363	NC_035107.1	299609329	299611588	-	2076	protein_coding	None	serine protease easter	Trypsin	58	68	75	289	331	249	1.576412509	1.996131973	2.29478644	8.39169392	10.29665171	7.960457743
CLIPB45	5570169	110.5020835	100.6912897	115.284239	338.8052614	359.9004112	379.9886029	108.8258707	359.5647585	-1.724008808	4.89E-29	8.48E-28	LOC5570169	NC_035109.1	79001477	79033702	-	5026	protein_coding	Clip-Domain Serine Protease family B. Protease homologue.	period circadian protein%2C transcript variant X1	PAS	122	103	113	348	347	356	1.369640453	1.248884938	1.428118746	4.173841002	4.458639596	4.701035785
PER	5574437	386.7572924	407.6530855	474.3997444	915.1636371	893.0093776	879.5241819	422.9367075	895.8990655	-1.084787513	1.33E-28	2.28E-27	LOC5574437	NC_035109.1	194075865	194077649	-	1294	protein_coding	period circadian protein	required for meiotic nuclear division protein 1 homolog	-	427	417	465	940	861	824	18.61927759	19.63855214	22.82585411	43.7897755	42.96989111	42.2628693
AAEL011155	5579164	59.77981569	75.27407095	104.0618794	324.2015863	322.56204	352.2366263	79.70525535	333.0000842	-2.068897173	1.37E-28	2.34E-27	LOC5579164	NC_035109.1	84461717	84486264	+	1498	protein_coding	DUF155 domain-containing protein [Source:UniProtKB/TrEMBL;Acc:A0A1S4FSD8]	arrestin domain-containing protein 17	-	66	77	102	333	311	330	2.486001294	3.132467684	4.325105636	13.40020868	13.40738108	14.62070013
AAEL003886	5570323	10.8690574	0.977585337	4.080858016	161.614004	125.4984143	157.97279	5.309166917	148.3617361	-4.770071744	4.56E-28	7.60E-27	LOC5570323	NC_035108.1	206393069	206475074	-	3557	protein_coding	None	radial spoke head protein 3 homolog B%2C transcript variant X3	-	12	1	4	166	121	148	0.190356017	0.017132622	0.071430631	2.813217849	2.196832187	2.761492662
AAEL001374	novel.500	90.57547832	93.84819235	80.59694582	306.6771763	335.0081637	301.0022079	88.3402055	314.2291826	-1.829401258	6.08E-28	1.01E-26	-	NC_035108.1	437316136	437320427	-	4292	-	flagellar radial spoke protein	- && P04146.3 RecName: Full=Copia protein; AltName: Full=Gag-int-pol protein; Contains: RecName: Full=Copia VLP protein; Contains: RecName: Full=Copia protease && PF00665:Integrase core domain	rve	100	96	79	315	323	282	1.31464809	1.363073289	1.169164819	4.424151412	4.860021461	4.360692254
None	5575163	8.151793049	7.820682696	5.10107252	129.4859189	141.0560689	134.4903482	7.024516088	135.0107787	-4.255292345	6.14E-28	1.02E-26	LOC5575163	NC_035108.1	368733537	368754979	+	3107	protein_coding	None	cytokine receptor%2C transcript variant X2	-	9	8	5	133	136	126	0.163444565	0.156912095	0.102220291	2.580414829	2.82678666	2.691505894
AAEL021602	5580113	87.85821397	51.81202286	66.31394277	311.545068	308.0415623	278.5871499	68.6613932	299.39126	-2.120067646	6.34E-28	1.05E-26	LOC5580113	NC_035107.1	139680143	139691942	-	1262	protein_coding	None	isoaspartyl peptidase/L-asparaginase	Asparaginase_2	97	53	65	320	297	261	4.336921961	2.559317712	3.271616294	15.2851521	15.1982111	13.72610118
AAEL020441	5563548	464.6522038	449.689255	410.1262306	855.7753586	932.4221027	903.0066237	441.4892298	897.0680283	-1.021457557	6.95E-28	1.15E-26	LOC5563548	NC_035107.1	242834001	242991237	+	5548	protein_coding	None	serine-rich adhesin for platelets%2C transcript variant X2	-	513	460	402	879	899	846	5.21735203	5.052764614	4.602544131	9.550619963	10.46450325	10.12045304
AAEL021708	5579903	28.98415306	25.41721876	25.5053626	181.0855708	193.9520948	164.3770923	26.63557814	179.8049193	-2.752834732	1.10E-27	1.80E-26	LOC5579903	NC_035109.1	55186893	55198193	+	1445	protein_coding	None	regucalcin%2C transcript variant X1	-	32	26	25	186	187	154	1.249543441	1.096511494	1.098956551	7.759330285	8.357360525	7.073248516
AAEL001022	5564692	144.9207653	190.6291407	175.4768947	509.1814704	451.1719852	478.1879047	170.3422669	479.5137868	-1.495710856	1.73E-27	2.83E-26	LOC5564692	NC_035107.1	40230755	40242404	-	1978	protein_coding	anterior fat body protein	uncharacterized LOC5564692	-	160	195	172	523	435	448	4.564181681	6.00780754	5.523451187	15.93876043	14.20228906	15.03203472
IMP	5570045	378.6054994	463.3754497	386.661297	853.8282019	853.5966524	915.8152283	409.5474154	874.4133609	-1.094517092	1.97E-27	3.20E-26	LOC5570045	NC_035109.1	215836092	215847252	-	1023	protein_coding	IAP-antagonist Michelob_x-like Protein	2-methoxy-6-polyprenyl-1%2C4-benzoquinol methylase%2C mitochondrial	-	418	474	379	877	823	858	23.05525214	28.23646957	23.53270968	51.67769103	51.95407052	55.66442119
AAEL000178	5570094	42.57047481	44.9689255	43.86922368	199.5835592	216.7699883	246.5656384	43.80287466	220.9730619	-2.33447937	2.35E-27	3.81E-26	LOC5570094	NC_035107.1	84583432	84584547	-	1116	protein_coding	ubiquinone/menaquinone biosynthesis methyltransferase	uncharacterized LOC5570094	-	47	46	43	205	209	231	2.376308883	2.511894093	2.447443201	11.07308944	12.094209	13.73769369
AAEL001351	5571125	15.39783131	6.843097359	14.28300306	137.2745456	153.5021927	139.8272668	12.17464391	143.5346683	-3.554961637	6.93E-27	1.09E-25	LOC5571125	NC_035109.1	263395591	263397570	+	1563	protein_coding	None	bcl-2-related ovarian killer protein	-	17	7	14	141	148	131	0.613704307	0.272927156	0.568954345	5.438000911	6.115023289	5.562606783
DEBCL	5570170	4.528773916	0.977585337	9.181930537	127.5387622	134.8330071	139.8272668	4.896096597	134.0663454	-4.791794244	1.51E-26	2.36E-25	LOC5570170	NC_035109.1	79074332	79093649	+	1960	protein_coding	autophagy related gene DEBCL	uncharacterized LOC5570170	-	5	1	9	131	130	131	0.143940551	0.031092212	0.29167204	4.028973081	4.283341085	4.435895103
AAEL008137	5567606	265.3861515	273.7238944	241.7908375	618.2222442	561.1127448	678.8560433	260.3002944	619.3970108	-1.249694918	3.07E-26	4.70E-25	LOC5567606	NC_035109.1	149622103	149639251	-	2777	protein_coding	None	uncharacterized LOC5567606	-	293	280	237	635	541	636	5.953343873	6.144546556	5.421017721	13.78405467	12.58104638	15.2001292
AAEL006207	novel.166	0	3.910341348	8.161716033	127.5387622	158.6880775	131.2881971	4.024019127	139.1716789	-5.16196274	4.22E-26	6.46E-25	-	NC_035107.1	170371311	170372735	-	1212	-	None	- && - && -	-	0	4	8	131	153	123	0	0.201124538	0.419271872	6.515501021	8.152375759	6.735479753
None	5567647	3555.087524	3036.380057	2841.297394	6784.867433	7961.370479	7570.952697	3144.254992	7439.063536	-1.242158461	5.70E-26	8.71E-25	LOC5567647	NC_035109.1	25098355	25253943	+	14371	protein_coding	None	spectrin beta chain%2C non-erythrocytic 5	CH	3925	3106	2785	6969	7676	7093	15.41068345	13.17110311	12.30967455	29.23227506	34.49398377	32.75736907
AAEL027611	5572995	57.06255134	64.52063224	60.19265574	236.579536	254.1083595	240.1613361	60.59194644	243.6164105	-2.008264432	1.09E-25	1.64E-24	LOC5572995	NC_035109.1	226851092	226897739	-	2075	protein_coding	None	protein msta	zf-MYND	63	66	59	243	245	225	1.713135349	1.938355907	1.806101991	7.059392252	7.625061684	7.196651303
AAEL001936	5568996	271.726435	218.9791155	213.2248314	603.6185692	550.740975	580.6567415	234.6434606	578.3387619	-1.299105753	1.09E-25	1.64E-24	LOC5568996	NC_035109.1	196539303	196606591	+	3828	protein_coding	None	uncharacterized LOC5568996%2C transcript variant X1	LIM	300	224	209	620	531	544	4.421998121	3.566020018	3.468028978	9.763350976	8.958142569	9.431765924
AAEL007290	novel.663	53.43953221	46.92409618	37.74793665	236.579536	208.4725725	211.3419758	46.03718835	218.7980281	-2.244445845	2.04E-25	3.03E-24	-	NC_035109.1	77434497	77441674	-	5909	-	None	- && P04323.1 RecName: Full=Retrovirus-related Pol polyprotein from transposon 17.6; Includes: RecName: Full=Protease; Includes: RecName: Full=Reverse transcriptase; Includes: RecName: Full=Endonuclease && -	-	59	48	37	243	201	198	0.563387556	0.495033894	0.397737093	2.478970879	2.196733866	2.223910184
None	5566685	20.83236001	29.32756011	20.40429008	165.5083174	150.3906617	163.3097085	23.5214034	159.7362292	-2.764676418	1.25E-24	1.80E-23	LOC5566685	NC_035109.1	405214463	405328884	+	3993	protein_coding	None	sodium-dependent serotonin transporter	SNF	23	30	20	170	145	153	0.325010771	0.457856761	0.318155215	2.566426036	2.345114598	2.543069118
AAEL005581	5576523	0	4.887926685	1.020214504	146.0367506	179.4316171	165.444476	1.969380396	163.6376146	-6.402429268	4.29E-24	6.06E-23	LOC5576523	NC_035107.1	285317501	285318981	-	1108	protein_coding	norepinephrine/norepinephrine transporter	uncharacterized LOC5576523	-	0	5	1	150	173	155	0	0.275003317	0.057328239	8.160760642	10.08327753	9.284488469
AAEL012577	5564126	153.9783131	164.2343366	124.4661695	394.2992266	416.9451449	407.7405795	147.5596064	406.328317	-1.459323457	6.55E-24	9.19E-23	LOC5564126	NC_035109.1	402043584	402045087	+	1504	protein_coding	DUF4789 domain-containing protein [Source:UniProtKB/TrEMBL;Acc:A0A1S4FWH7]	enhancer of split mbeta protein	HLH	170	168	122	405	402	382	6.377791439	6.807209755	5.152527936	16.23253427	17.26130374	16.85704981
AAEL004097	5577501	204.700581	217.0239448	209.1439733	476.079807	652.3843188	509.1420325	210.2894997	545.8687194	-1.375997308	1.93E-23	2.66E-22	LOC5577501	NC_035107.1	190518260	191351822	+	5950	protein_coding	enhancer of split protein, putative	uncharacterized LOC5577501	SAM_1	226	222	205	489	629	477	2.143190135	2.273755153	2.188493475	4.954171479	6.826986714	5.320683879
AAEL022637	5564141	403.9666333	496.6133512	418.2879467	907.3750104	933.4592797	824.0202287	439.6226437	888.2848396	-1.015563927	1.97E-23	2.72E-22	LOC5564141	NC_035109.1	403503142	403504277	-	881	protein_coding	None	MD-2-related lipid-recognition protein	-	446	508	410	932	900	772	28.56460208	35.13949302	29.56080857	63.77040062	65.97235375	58.15772845
AAEL004120	110674732	61.59132526	74.29648561	48.9702962	242.421006	295.5954386	227.3527315	61.61936902	255.1230587	-2.047925152	2.32E-23	3.20E-22	LOC110674732	NC_035107.1	8837370	8839823	-	2263	lncRNA	Niemann-Pick Type C-2, putative	uncharacterized LOC110674732	-	68	76	48	249	285	213	1.695483575	2.0466177	1.347302278	6.632754677	8.133091982	6.246850218
AAEL025436	110675119	144.9207653	132.9516058	175.4768947	368.0126115	480.2129405	469.648835	151.1164219	439.2914624	-1.540228194	2.37E-23	3.26E-22	LOC110675119	NC_035108.1	100754814	100770423	-	2752	protein_coding	None	anillin-like	PH	160	136	172	378	463	440	3.280505583	3.011606088	3.969980541	8.279850812	10.86495519	10.61134147
AAEL026039	5573297	171.187654	170.0998486	159.1534626	386.5105999	447.0232773	437.6273235	166.8136551	423.7204003	-1.343504652	7.17E-23	9.64E-22	LOC5573297	NC_035108.1	183044897	183061890	-	4288	protein_coding	None	xanthine dehydrogenase	-	189	174	156	397	431	410	2.487002693	2.472874972	2.310884195	5.581036611	6.491093598	6.345927753
AAEL026787	5567708	5.434528699	10.75343871	10.20214504	110.9879305	108.9035826	124.8838948	8.796704149	114.925136	-3.719776348	8.55E-23	1.14E-21	LOC5567708	NC_035108.1	220506800	220931470	+	7529	protein_coding	None	uncharacterized LOC5567708%2C transcript variant X1	SH3_1	6	11	10	114	105	117	0.044965889	0.089035474	0.0843667	0.912739185	0.900632013	1.031370269
AAEL019849	5572052	311.5796454	390.0565495	334.6303573	704.8707163	794.4775647	698.0689502	345.4221841	732.4724104	-1.085180801	1.60E-22	2.11E-21	LOC5572052	NC_035108.1	441822776	441836769	-	2252	protein_coding	None	G-protein coupled receptor 143%2C transcript variant X2	-	344	399	328	724	766	654	8.619047706	10.79722613	9.25153547	19.37980136	21.96624188	19.27415759
GPRNNB3	5577708	149.4495392	130.0188498	164.2545352	402.0878533	394.1272514	375.719068	147.9076414	390.6447243	-1.402184672	2.02E-22	2.65E-21	LOC5577708	NC_035108.1	135777711	135793775	+	1757	protein_coding	GPCR Orphan/Putative Class B Family	protein lethal(2)essential for life%2C transcript variant X2	-	165	133	161	413	380	352	5.298847379	4.613043681	5.820529239	14.16959481	13.96713121	13.29648798
AAEL010659	5574529	308.8623811	403.7427442	362.176149	757.4439465	776.8455561	714.079706	358.2604247	749.4564028	-1.06650749	3.27E-22	4.25E-21	LOC5574529	NC_035107.1	3446928	3487491	+	1925	protein_coding	lethal(2)essential for life protein, l2efl	aminoacylase-1B%2C transcript variant X2	Peptidase_M20	341	413	355	778	749	669	9.995231868	13.07455768	11.71402051	24.36284513	25.12733685	23.0654232
AAEL011206	5572340	320.6371933	409.6082562	367.2772215	802.22855	706.3175216	781.3248801	365.8408903	763.2903172	-1.062512853	3.35E-22	4.34E-21	LOC5572340	NC_035108.1	68924950	68925590	+	562	protein_coding	aminoacylase, putative	CCAAT/enhancer-binding protein gamma	bZIP_2	354	419	360	824	681	732	35.54153451	45.43446253	40.68876853	88.3832643	78.25393303	86.44518516
AAEL009734	5572896	49.81651308	43.99134017	43.86922368	200.5571375	206.3982185	182.5226154	45.89235897	196.4926571	-2.096443638	4.43E-22	5.72E-21	LOC5572896	NC_035108.1	36076819	36139228	-	2300	protein_coding	None	tetraspanin-9%2C transcript variant X10	Tetraspannin	55	45	43	206	199	171	1.349286209	1.192318727	1.187542005	5.399064623	5.587539655	4.934399611
AAEL010102	5570528	1.811509566	2.932756011	2.040429008	141.1688589	155.5765466	93.929767	2.261564862	130.2250575	-5.853349656	8.40E-22	1.08E-20	LOC5570528	NC_035107.1	28810722	28811952	-	1043	protein_coding	tetraspanin, putative	hydroxysteroid dehydrogenase-like protein 2	adh_short	2	3	2	145	150	88	0.108196924	0.175284952	0.121801896	8.380363086	9.287574888	5.599695442
AAEL001427	5570381	10.8690574	8.798268033	18.36386107	126.5651839	121.3497064	112.0752902	12.67706217	119.9967268	-3.252486992	2.02E-21	2.54E-20	LOC5570381	NC_035108.1	234641436	234773261	+	7725	protein_coding	short-chain dehydrogenase	trichohyalin	-	12	9	18	130	117	105	0.087650013	0.070998915	0.148007042	1.014434488	0.978098858	0.902104511
AAEL018153	5575306	52.53377743	34.2154868	66.31394277	210.2929209	218.8443422	242.2961035	51.021069	223.8111222	-2.134867165	2.23E-21	2.79E-20	LOC5575306	NC_035109.1	256123833	256124862	-	970	protein_coding	None	peritrophin-1	CBM_14	58	35	65	216	211	227	3.373847804	2.198892498	4.256473982	13.42335755	14.0477283	15.53174195
AAEL002631	5570967	125.8999149	128.0636792	137.7289581	358.2768282	370.2721809	321.2824985	130.564184	349.9438359	-1.423731909	2.43E-21	3.04E-20	LOC5570967	NC_035109.1	95166093	95184034	-	1782	protein_coding	None	katanin p60 ATPase-containing subunit A-like 2	AAA	139	131	135	368	357	301	4.401252945	4.479930571	4.812097625	12.44856411	12.93766479	11.21049629
AAEL008715	5575147	263.5746419	222.8894568	228.5280489	548.1246039	494.7334182	551.8373811	238.3307159	531.5651344	-1.155749519	3.16E-21	3.93E-20	LOC5575147	NC_035108.1	369722154	369724479	+	973	protein_coding	AAA ATPase	mitochondrial inner membrane protease ATP23 homolog	-	291	228	224	563	477	517	16.87521741	14.28004889	14.62323768	34.87985702	31.65927146	35.26498847
AAEL000332	5579360	7.246038266	5.865512022	3.060643512	97.35783374	110.9779366	96.06453444	5.390731267	101.4667683	-4.217608699	3.38E-21	4.20E-20	LOC5579360	NC_035107.1	218725521	218727718	-	2134	protein_coding	Mitochondrial inner membrane protease ATP23 [Source:UniProtKB/TrEMBL;Acc:A0A1S4EVL9]	polyserase-2	Trypsin	8	6	3	100	107	90	0.211526508	0.171342273	0.089296657	2.824780628	3.238058872	2.799072437
AAEL015533	5578112	28.07839828	30.30514545	31.62664963	148.9574856	154.5393696	161.1749411	30.00339778	154.8905988	-2.369611516	6.51E-21	7.98E-20	LOC5578112	NC_035109.1	349766571	349767772	+	1142	protein_coding	None	caspase	Peptidase_C14	31	31	31	153	149	151	1.531668631	1.654258129	1.724264753	8.076151705	8.425885293	8.77560136
CASPS18	5580309	55.25104177	61.58787623	43.86922368	201.5307158	209.5097494	212.4093595	53.56938056	207.8166083	-1.953298803	1.27E-20	1.55E-19	LOC5580309	NC_035107.1	208004656	208220942	-	3323	protein_coding	caspase (short)	uncharacterized LOC5580309%2C transcript variant X3	Ras	61	63	43	207	202	199	1.035782864	1.155361511	0.821952035	3.755079582	3.925693656	3.974557447
AAEL002999	5567935	288.9357758	297.1859425	269.3366291	574.4112191	549.703798	640.4302296	285.1527825	588.1817489	-1.043590491	6.77E-20	7.97E-19	LOC5567935	NC_035109.1	230958503	231067220	+	4954	protein_coding	GTPase_rho	reversion-inducing cysteine-rich protein with Kazal motifs%2C transcript variant X1	-	319	304	264	590	530	600	3.633322171	3.739601014	3.38498139	7.179185099	6.909000838	8.038245971
AAEL019515	5566151	52.53377743	51.81202286	56.11179772	175.2441007	233.3648199	212.4093595	53.485866	207.0060934	-1.952271252	7.98E-20	9.37E-19	LOC5566151	NC_035108.1	191908619	192032165	-	3278	protein_coding	None	PDZ and LIM domain protein 7%2C transcript variant X2	-	58	53	55	180	225	199	0.998362529	0.985313896	1.065766588	3.310112065	4.432706197	4.029119706
AAEL024598	5564068	5.434528699	2.932756011	2.040429008	87.62205036	127.5727682	81.12116241	3.469237906	98.77199367	-4.807443424	1.43E-19	1.67E-18	LOC5564068	NC_035107.1	137218210	137349836	+	3915	protein_coding	None	uncharacterized LOC5564068%2C transcript variant X1	Lipase	6	3	2	90	123	76	0.08647463	0.046697881	0.032449394	1.385765945	2.028937752	1.288391554
AAEL025030	5577953	32.6071722	22.48446275	22.44471909	147.9839073	129.6471222	147.2989528	25.84545135	141.6433274	-2.447822734	4.66E-19	5.33E-18	LOC5577953	NC_035107.1	131865487	131916761	+	2926	protein_coding	None	protein spaetzle%2C transcript variant X3	-	36	23	22	152	125	138	0.694220457	0.479028334	0.477591644	3.131471097	2.758868936	3.130190781
AAEL013434	5564849	61.59132526	95.80336303	86.71823285	275.5226695	249.9596516	261.5090104	81.37097371	262.3304438	-1.693130249	5.58E-19	6.38E-18	LOC5564849	NC_035108.1	285133209	285134360	-	1087	protein_coding	spaetzle-like cytokine	GTP:AMP phosphotransferase AK3%2C mitochondrial	ADK	68	98	85	283	241	245	3.529787792	5.494196895	4.967040971	15.69408617	14.31801709	14.95900074
AAEL000629	novel.37	9.963302615	10.75343871	10.20214504	110.9879305	89.19722006	100.3340693	10.30629545	100.1730733	-3.282166645	6.47E-19	7.37E-18	-	NC_035107.1	105941635	105944396	+	2694	-	adenylate kinase 3,	- && - && -	-	11	11	10	114	86	94	0.23039037	0.248830024	0.235782066	2.550858694	2.061561228	2.315774704
None	5567473	8.151793049	4.887926685	6.121287025	79.83342367	92.30875099	103.5362204	6.387002253	91.89279837	-3.837635289	8.05E-19	9.12E-18	LOC5567473	NC_035109.1	379517841	379533979	-	2104	protein_coding	None	alkaline phosphatase 4	-	9	5	6	82	89	97	0.241360392	0.144821138	0.181139797	2.349347493	2.731741807	3.059792968
AAEL000931	110679410	105.0675549	179.875702	135.688529	436.1630951	393.0900744	369.3147657	140.2105953	399.5226451	-1.513710715	8.06E-19	9.12E-18	LOC110679410	NC_035109.1	388876565	388877946	+	525	lncRNA	Alkaline phosphatase [Source:UniProtKB/TrEMBL;Acc:Q1HQK7]	uncharacterized LOC110679410	-	116	184	133	448	379	346	12.46717093	21.35827663	16.09165446	51.43963188	46.62032369	43.74040891
AAEL020778	5570135	26.26688871	40.08099882	22.44471909	173.2969441	171.1342013	129.1534296	29.59753554	157.861525	-2.415574499	1.07E-18	1.20E-17	LOC5570135	NC_035109.1	14729680	14730939	+	1062	protein_coding	None	keratin%2C type I cytoskeletal 9	-	29	41	22	178	165	121	1.540787368	2.352702573	1.315850424	10.1035647	10.0335543	7.56182978
AAEL008106	110677827	9.963302615	11.73102404	6.121287025	108.0671954	118.2381754	77.91901126	9.271871228	101.4081274	-3.445645163	1.45E-18	1.62E-17	LOC110677827	NC_035109.1	211045889	211169376	-	1867	protein_coding	None	glycine-rich cell wall structural protein 1.8-like	-	11	12	6	111	114	73	0.332443308	0.391691923	0.204133975	3.583915836	3.943264522	2.595043162
AAEL025080	5570613	70.64887309	85.04992432	90.79909086	265.7868861	260.3314213	228.4201152	82.16596276	251.5128076	-1.617643621	1.73E-18	1.92E-17	LOC5570613	NC_035107.1	148898390	148956177	+	2361	protein_coding	None	sodium-dependent nutrient amino acid transporter 1%2C transcript variant X2	SNF	78	87	89	273	251	214	1.864094151	2.24559252	2.394431296	6.970209013	6.865514874	6.015667582
AAEL008424	110678176	3.623019133	1.955170674	4.080858016	100.2785688	80.89980424	81.12116241	3.219682608	87.43317847	-4.764658595	2.88E-18	3.17E-17	LOC110678176	NC_035109.1	298698232	298699313	-	1017	protein_coding	sodium/chloride dependent amino acid transporter	caldesmon-like	-	4	2	4	103	78	76	0.221926041	0.11984412	0.249831617	6.105136988	4.953007981	4.9597374
AAEL025665	5564667	13.58632175	24.43963343	24.4851481	141.1688589	141.0560689	108.873139	20.83703442	130.3660223	-2.655027079	2.91E-18	3.20E-17	LOC5564667	NC_035107.1	24322814	24464177	+	4525	protein_coding	None	glutamate receptor-interacting protein 2%2C transcript variant X2	PDZ	15	25	24	145	136	102	0.187043191	0.336689143	0.336900006	1.931650541	1.940956056	1.496055247
AAEL015095	5575905	212.8523741	224.8446275	227.5078344	429.3480468	488.5103564	577.4545903	221.7349453	498.4376645	-1.168090109	5.57E-18	6.02E-17	LOC5575905	NC_035108.1	232418263	232455814	-	2276	protein_coding	None	uncharacterized LOC5575905%2C transcript variant X5	NPDC1	235	230	223	441	471	541	5.825924238	6.158334375	6.223589881	11.68007074	13.36423265	15.77578761
AAEL026906	5570377	57.96830612	64.52063224	51.0107252	184.0063058	220.9186962	200.6681386	57.83322119	201.8643802	-1.801777844	6.29E-18	6.76E-17	LOC5570377	NC_035108.1	234496889	234506217	-	1315	protein_coding	None	uncharacterized LOC5570377	-	64	66	50	189	213	188	2.746144902	3.058622438	2.415197287	8.663935146	10.46042256	9.488512626
AAEL022408	5569240	5.434528699	1.955170674	4.080858016	74.96553198	78.82545028	100.3340693	3.82351913	84.70835052	-4.457132261	9.35E-18	1.00E-16	LOC5569240	NC_035107.1	216962468	217122738	-	6465	protein_coding	None	cadherin-23%2C transcript variant X4	Cadherin	6	2	4	77	76	94	0.052366307	0.018852509	0.039300658	0.717961799	0.759172453	0.964995677
AAEL024535	5563562	98.72727137	93.84819235	80.59694582	221.0022826	308.0415623	325.5520334	91.05746985	284.8652927	-1.64212744	9.75E-18	1.04E-16	LOC5563562	NC_035109.1	103926942	103990149	+	3378	protein_coding	None	G-box-binding factor%2C transcript variant X2	-	109	96	79	227	297	305	1.82069031	1.731885896	1.485510777	4.050842458	5.677958083	5.992475091
AAEL000094	5577303	253.6113393	236.5756516	263.2153421	478.0269637	514.4397808	532.6244743	251.134111	508.3637396	-1.017087687	1.14E-17	1.21E-16	LOC5577303	NC_035108.1	374026308	374028260	-	1156	protein_coding	None	methionine aminopeptidase 1D%2C mitochondrial	Peptidase_M24	280	242	258	491	496	499	13.66688139	12.7574895	14.17653951	25.6037041	27.70889586	28.648953
AAEL013150	5570086	4.528773916	0	3.060643512	94.43709873	78.82545028	90.72761586	2.529805809	87.99672162	-5.099038547	1.17E-17	1.24E-16	LOC5570086	NC_035108.1	57204848	57231280	-	1849	protein_coding	Methionine aminopeptidase [Source:UniProtKB/TrEMBL;Acc:Q16K07]	uncharacterized LOC5570086%2C transcript variant X2	-	5	0	3	97	76	85	0.152581655	0	0.103060609	3.162379343	2.65443478	3.0510411
AAEL001328	5579864	94.19849745	107.5343871	98.9608069	283.3112962	257.2198904	272.1828476	100.2312305	270.904678	-1.435539213	1.41E-17	1.49E-16	LOC5579864	NC_035108.1	7942559	8032583	+	1885	protein_coding	None	uncharacterized LOC5579864	-	104	110	97	291	248	255	3.113086677	3.55622326	3.268652414	9.305951308	8.496414751	8.97831564
AAEL005972	5574272	229.1559601	232.6653102	218.3259039	446.8724569	491.6218873	463.2445327	226.7157247	467.2462923	-1.042612751	1.57E-17	1.66E-16	LOC5574272	NC_035108.1	258506218	258588314	+	5125	protein_coding	None	voltage-dependent calcium channel subunit alpha-2/delta-3%2C transcript variant X3	VWA	253	238	214	459	474	434	2.785453287	2.830028277	2.652334317	5.398808925	5.972825819	5.620331127
AAEL005392	5564064	33.51292698	39.10341348	22.44471909	170.376209	137.944538	146.2315691	31.68701985	151.5174387	-2.254310813	1.68E-17	1.78E-16	LOC5564064	NC_035107.1	135800509	135834197	-	2412	protein_coding	dihydropyridine-sensitive l-type calcium channel	cytochrome P450 4g15	p450	37	40	22	175	133	137	0.865552966	1.010625787	0.579366978	4.373608315	3.560981484	3.769721852
CYP4G36	5579667	15.39783131	17.59653607	14.28300306	120.7237138	92.30875099	113.1426739	15.75912348	108.7250462	-2.786295623	2.01E-17	2.12E-16	LOC5579667	NC_035109.1	267259743	267268426	+	3094	protein_coding	cytochrome P450	arylsulfatase B%2C transcript variant X1	Sulfatase	17	18	14	124	89	106	0.310025802	0.354535627	0.287419406	2.415908697	1.857655062	2.27379653
AAEL024317	110676122	92.38698789	66.47580292	75.4958733	231.7116443	260.3314213	229.4874989	78.1195547	240.5101882	-1.619251933	2.03E-17	2.13E-16	LOC110676122	NC_035108.1	151627557	151676665	+	4984	protein_coding	None	fer-1-like protein 6	C2	102	68	74	238	251	215	1.154759028	0.83145465	0.943109342	2.878578417	3.252303495	2.863033764
AAEL023908	5570872	12.68056696	9.77585337	15.30321756	106.1200388	98.53181286	92.86238329	12.58654597	99.17141164	-2.981177606	2.55E-17	2.67E-16	LOC5570872	NC_035108.1	215020562	215096550	+	2679	protein_coding	None	probable cytochrome P450 49a1	p450	14	10	15	109	95	87	0.294865899	0.227475681	0.355653352	2.452635024	2.290056881	2.155324087
CYP49A1	5573933	46.19349394	39.10341348	38.76815116	178.1648357	146.2419538	169.7140108	41.35501953	164.7069335	-1.991498435	3.19E-17	3.31E-16	LOC5573933	NC_035108.1	429386798	429542448	+	6371	protein_coding	cytochrome P450	uncharacterized LOC5573933%2C transcript variant X1	-	51	40	38	183	141	159	0.451680976	0.38261331	0.378864883	1.731500519	1.429245671	1.65636316
AAEL002234	5577684	68.83736352	43.99134017	45.90965268	184.9798841	206.3982185	193.1964526	52.91278546	194.8581851	-1.874616132	4.99E-17	5.16E-16	LOC5577684	NC_035109.1	33848751	34093840	+	9855	protein_coding	None	uncharacterized LOC5577684%2C transcript variant X6	-	76	45	45	190	199	181	0.435137179	0.278268196	0.29004424	1.162187269	1.30404274	1.218955888
AAEL019721	5568868	1.811509566	0.977585337	2.040429008	73.99195364	116.1638215	101.401453	1.609841304	97.18574271	-5.915191546	1.08E-16	1.10E-15	LOC5568868	NC_035108.1	149065901	149463247	+	6771	protein_coding	None	myb-like protein A%2C transcript variant X1	-	2	1	2	76	112	95	0.016666577	0.009000256	0.018762277	0.676612349	1.06821971	0.931186851
AAEL025903	110677742	20.83236001	19.55170674	21.42450459	107.0936171	135.870184	106.7383716	20.60285711	116.5673909	-2.500235639	1.41E-16	1.42E-15	LOC110677742	NC_035109.1	73696391	73697104	+	598	protein_coding	None	uncharacterized LOC110677742	-	23	20	21	110	131	100	2.170180616	2.038151671	2.230624518	11.08844489	14.14703701	11.09851464
AAEL027717	5575877	228.2502054	191.6067261	223.4269764	472.1854936	435.6143305	434.4251724	214.4279693	447.4083322	-1.061027681	1.91E-16	1.92E-15	LOC5575877	NC_035107.1	177486997	177501329	+	1744	protein_coding	None	synaptic vesicle 2-related protein	MFS_1	252	196	219	485	420	407	8.153109747	6.848844065	7.976382922	16.76387444	15.55242758	15.48866448
AAEL009989	5576452	105.0675549	92.87060702	92.83951987	231.7116443	276.926253	286.0588359	96.92589391	264.898911	-1.447965284	2.04E-16	2.05E-15	LOC5576452	NC_035108.1	82986584	83031530	-	6039	protein_coding	None	protein javelin%2C transcript variant X3	-	116	95	91	238	267	268	1.083832545	0.958663656	0.957160402	2.375697107	2.855233364	2.945342525
AAEL012536	5568175	57.06255134	59.63270556	36.72772215	202.5042942	163.8739624	203.8702897	51.14099302	190.0828488	-1.890036985	2.38E-16	2.39E-15	LOC5568175	NC_035108.1	462925895	462927563	-	1555	protein_coding	None	uncharacterized LOC5568175	-	63	61	36	208	158	191	2.286016624	2.390601178	1.470552278	8.063286348	6.561786136	8.152090968
AAEL006617	110675449	14.49207653	15.64136539	8.161716033	98.33141208	81.93698122	122.7491273	12.76505265	101.0058402	-2.976281514	2.54E-16	2.54E-15	LOC110675449	NC_035108.1	182689714	182690330	-	550	lncRNA	None	uncharacterized LOC110675449	-	16	16	8	101	79	115	1.641445703	1.77282138	0.923922744	11.06975033	9.275979492	13.87717913
AAEL026131	5570118	267.197661	218.0015302	239.7504085	472.1854936	524.8115506	477.120521	241.6498666	491.3725217	-1.022435825	3.05E-16	3.04E-15	LOC5570118	NC_035107.1	61595220	61611663	+	1754	protein_coding	None	mitochondrial ornithine transporter 1	Mito_carr	295	223	235	485	506	447	9.489900415	7.747881353	8.510334569	16.66829933	18.63014803	16.91390853
AAEL008096	5576013	101.4445357	75.27407095	67.33415727	241.4474277	225.0674041	266.845929	81.35092131	244.4535869	-1.582278472	4.98E-16	4.91E-15	LOC5576013	NC_035107.1	146979768	147016446	+	1012	protein_coding	mitochondrial ornithine transporter	protein obstructor-E	CBM_14	112	77	66	248	217	250	6.24463039	4.63679505	4.142588391	14.77237452	13.84760285	16.395533
AAEL012245	5570231	67.02585396	99.71370438	71.41501529	237.5531143	244.7737667	226.2853478	79.38485787	236.2040763	-1.574642774	6.57E-16	6.47E-15	LOC5570231	NC_035109.1	10041896	10043283	+	937	protein_coding	None	uncharacterized LOC5570231	SAM_1	74	102	70	244	236	212	4.456165962	6.633890037	4.745334265	15.6974597	16.26551393	15.01627847
AAEL008182	5568654	16.3035861	19.55170674	18.36386107	110.9879305	124.4612373	89.66023214	18.0730513	108.3698	-2.586820955	6.65E-16	6.53E-15	LOC5568654	NC_035109.1	171374109	171380654	-	1597	protein_coding	None	probable cytochrome P450 28a5	p450	18	20	18	114	120	84	0.635970275	0.763190168	0.715938883	4.303076595	4.852568871	3.490924155
CYP6AG3	5570511	120.4653862	115.3550698	119.365097	312.5186463	346.4171105	251.902557	118.3951843	303.6127712	-1.35906084	1.03E-15	9.98E-15	LOC5570511	NC_035108.1	45674248	45677732	-	1535	protein_coding	cytochrome P450	yrdC domain-containing protein%2C mitochondrial	Sua5_yciO_yrdC	133	118	117	321	334	236	4.88891503	4.684694934	4.841565845	12.6059562	14.0518487	10.20398159
AAEL001412	5577661	4.528773916	11.73102404	7.141501529	92.48994205	77.78827331	73.6494764	7.800433163	81.30923059	-3.391907611	2.05E-15	1.96E-14	LOC5577661	NC_035107.1	290876189	290891973	-	2138	protein_coding	None	transmembrane protease serine 9	Trypsin	5	12	7	95	75	69	0.131956726	0.342043414	0.207969046	2.678520939	2.265421096	2.141940651
AAEL003233	5572985	0	3.910341348	3.060643512	73.99195364	82.97415819	65.11040667	2.32366162	74.02550617	-5.031581357	3.41E-15	3.24E-14	LOC5572985	NC_035109.1	227584945	227588623	+	2060	protein_coding	None	actin%2C indirect flight muscle%2C transcript variant X2	Actin	0	4	3	76	80	61	0	0.118331524	0.092504401	2.223952531	2.507945789	1.965299113
Act-4	5574236	41.66472003	48.87926685	39.78836566	174.2705224	147.2791308	150.5011039	43.44411751	157.3502524	-1.857415664	3.49E-15	3.31E-14	LOC5574236	NC_035109.1	287611723	287773785	+	1822	protein_coding	actin	uncharacterized LOC5574236	-	46	50	39	179	142	141	1.424553248	1.672358259	1.359642073	5.922209951	5.033097572	5.136139175
AAEL011004	5577415	127.7114244	122.1981671	115.284239	310.5714896	263.4429523	295.6652893	121.7312768	289.8932437	-1.251124355	7.16E-15	6.71E-14	LOC5577415	NC_035108.1	253771170	253818347	-	5570	protein_coding	None	protein cappuccino%2C transcript variant X2	FH2	141	125	113	319	254	277	1.428345088	1.367610748	1.288640003	3.452348498	2.944922698	3.300582687
AAEL003162	5569259	0	0.977585337	0	209.3193425	224.0302271	201.7355223	0.325861779	211.6950307	-9.255657913	9.29E-15	8.63E-14	LOC5569259	NC_035107.1	199195495	199209773	-	1589	protein_coding	formin 1,2/cappuccino	trypsin-1	Trypsin	0	1	0	215	216	189	0	0.038351627	0	8.156309629	8.778599418	7.894124116
AAEL007519	5575362	222.8156767	185.741214	194.8609703	400.1406967	403.4618442	423.7513352	201.139287	409.1179587	-1.022484863	1.30E-14	1.20E-13	LOC5575362	NC_035108.1	168881061	168885427	+	1959	protein_coding	oviductin	agglutinin-like protein ARB_02240	-	246	190	191	411	389	397	7.08549016	5.910535804	6.193088583	12.64697113	12.82361714	13.44999473
AAEL011771	5569800	86.95245919	49.85685219	60.19265574	213.2136559	225.0674041	194.2638363	65.66732237	210.8482988	-1.678124207	1.30E-14	1.20E-13	LOC5569800	NC_035107.1	34932984	34946537	-	795	protein_coding	None	cuticle protein 2	-	96	51	59	219	217	182	6.8135482	3.909405638	4.714039787	16.60565947	17.62738878	15.19393635
AAEL001319	5563729	40.75896524	41.05858416	52.03093971	175.2441007	149.3534847	147.2989528	44.61616304	157.2988461	-1.821712144	1.40E-14	1.29E-13	LOC5563729	NC_035107.1	238615565	238671117	-	1884	protein_coding	None	retinal dehydrogenase 2	Aldedh	45	42	51	180	144	138	1.347723631	1.358551416	1.719482018	5.75931388	4.936020692	4.861432179
ALDH14080	5568971	5.434528699	1.955170674	3.060643512	61.33543525	85.04851215	57.63872066	3.483447628	68.00755602	-4.269072739	2.09E-14	1.91E-13	LOC5568971	NC_035109.1	389280066	389359101	+	2463	protein_coding	aldehyde dehydrogenase	uncharacterized LOC5568971%2C transcript variant X3	-	6	2	3	63	82	54	0.137453584	0.049484965	0.077368683	1.5418967	2.150031479	1.455108546
AAEL018137	5575993	2.71726435	2.932756011	6.121287025	54.52038689	73.6395654	74.71686012	3.923769128	67.62560414	-4.123510168	2.09E-14	1.91E-13	LOC5575993	NC_035109.1	145170571	145196908	+	2550	protein_coding	None	tropomyosin-1%2C transcript variant X1	-	3	3	6	56	71	70	0.066381995	0.071694982	0.149458091	1.323814056	1.79809878	1.821897345
AAEL002759	5575382	103.2560453	93.84819235	97.94059239	221.0022826	295.5954386	250.8351732	98.34827668	255.8109648	-1.377658695	2.57E-14	2.34E-13	LOC5575382	NC_035109.1	194459333	194964447	-	2979	protein_coding	tropomyosin invertebrate	TWiK family of potassium channels protein 7%2C transcript variant X2	Ion_trans_2	114	96	96	227	285	235	2.159253222	1.963850472	2.046958748	4.593402425	6.178310559	5.235563152
AAEL011786	110674128	5.434528699	5.865512022	2.040429008	64.25617027	60.15626469	78.98639498	4.446823243	67.79960998	-3.91564379	2.63E-14	2.40E-13	LOC110674128	NC_035107.1	274137109	274138154	+	874	lncRNA	None	uncharacterized LOC110674128	-	6	6	2	66	58	74	0.387354893	0.418357448	0.145353979	4.55209843	4.285603015	5.619353204
AAEL021820	5577029	5.434528699	1.955170674	1.020214504	57.44112191	60.15626469	84.32331356	2.803304626	67.30690005	-4.546726276	4.02E-14	3.64E-13	LOC5577029	NC_035109.1	205990435	206019722	-	2899	protein_coding	None	transferrin%2C transcript variant X5	-	6	2	1	59	58	79	0.11678102	0.042042591	0.021910896	1.226825905	1.292037611	1.808609965
AAEL012949	5569628	23.54962436	10.75343871	14.28300306	97.35783374	98.53181286	93.929767	16.19535538	96.6064712	-2.566337012	8.22E-14	7.29E-13	LOC5569628	NC_035109.1	133543537	133545351	-	1750	protein_coding	Transferrin [Source:UniProtKB/TrEMBL;Acc:A0A1S4FXI3]	protein artichoke	-	26	11	14	100	95	88	0.83830977	0.383056048	0.508157509	3.444618206	3.505749934	3.337418484
AAEL007785	5563925	82.42368527	92.87060702	104.0618794	252.1567894	217.8071653	241.2287198	93.1187239	237.0642248	-1.351058039	9.60E-14	8.48E-13	LOC5563925	NC_035109.1	287471641	287473923	+	2092	protein_coding	leucine-rich transmembrane protein	pickpocket protein 28	-	91	95	102	259	210	226	2.454420334	2.767385191	3.097040269	7.463065019	6.482656239	7.16989511
ppk306	5578934	211.0408645	254.1721876	218.3259039	413.7707934	558.0012139	447.233777	227.8463187	473.0019281	-1.053795318	9.89E-14	8.73E-13	LOC5578934	NC_035107.1	248115799	248342783	-	5902	protein_coding	pickpocket 306	calcium-activated potassium channel slowpoke%2C transcript variant X2	Ion_trans	233	260	214	425	538	419	2.227542219	2.684613874	2.30315374	4.340790903	5.886788713	4.711735049
AAEL018306	5568139	185.6797306	179.875702	160.1736771	368.0126115	407.6105521	331.9563357	175.2430366	369.1931664	-1.073958774	1.01E-13	8.92E-13	LOC5568139	NC_035108.1	132859018	132962164	-	3280	protein_coding	None	uncharacterized LOC5568139%2C transcript variant X1	-	205	184	157	378	393	311	3.526543502	3.418626595	3.040424122	6.946996779	7.737739144	6.292925477
AAEL020846	5575863	30.79566263	41.05858416	48.9702962	134.3538106	151.4278387	149.4337202	40.27484766	145.0717898	-1.854162285	1.46E-13	1.27E-12	LOC5575863	NC_035109.1	298296146	298378605	-	3117	protein_coding	None	cationic amino acid transporter 3%2C transcript variant X1	-	34	42	48	138	146	140	0.615476312	0.82114561	0.978166524	2.668833163	3.024902853	2.980967745
AAEL012131	110679716	6.340283482	7.820682696	16.32343207	82.75415868	75.71391935	76.85162755	10.16146608	78.43990186	-2.964599647	3.00E-13	2.59E-12	LOC110679716	NC_035109.1	401977861	401978745	-	885	protein_coding	cationic amino acid transporter	enhancer of split malpha protein-like	-	7	8	16	85	73	72	0.446297031	0.5508767	1.148378552	5.789683143	5.326905193	5.399521429
AAEL021278	5577153	130.4286888	124.1533378	133.6481	270.6547778	283.1493148	304.204359	129.4100422	286.0028172	-1.143658242	3.01E-13	2.59E-12	LOC5577153	NC_035109.1	208625777	208628369	+	1951	protein_coding	None	serine protease snake%2C transcript variant X1	Trypsin	144	127	131	278	273	285	4.164611086	3.966926365	4.265032913	8.589475947	9.03651046	9.695129937
AAEL013032	5570596	0	0	0	77.88626699	87.1228661	80.0537787	0	81.68763726	-8.843425619	4.15E-13	3.54E-12	LOC5570596	NC_035107.1	94036357	94073723	-	1970	protein_coding	None	serine protease 42	Trypsin	0	0	0	80	84	75	0	0	0	2.447952025	2.753648092	2.526743055
AAEL022775	5570689	29.88990785	45.94651084	32.64686413	143.1160156	114.0894675	159.0401737	36.16109427	138.7485523	-1.941659975	4.26E-13	3.62E-12	LOC5570689	NC_035108.1	395278018	395289017	+	2637	protein_coding	None	alpha-amylase 3	-	33	47	32	147	110	149	0.706111099	1.086164028	0.770811542	3.360364177	2.693878061	3.750094243
AAEL008502	5566572	0	2.932756011	5.10107252	49.65249521	96.4574589	52.30180208	2.677942844	66.13725206	-4.66949791	4.49E-13	3.81E-12	LOC5566572	NC_035109.1	59126201	59136048	+	1048	protein_coding	None	zinc transporter ZIP2	-	0	3	5	51	93	49	0	0.174448669	0.30305195	2.933513119	5.730823642	3.103136222
AAEL005496	5569744	28.98415306	28.34997477	35.70750764	118.7765572	120.3125294	119.5469762	31.01387849	119.5453542	-1.949230144	5.07E-13	4.29E-12	LOC5569744	NC_035109.1	382161832	382176642	+	591	protein_coding	Zinc/iron transporter [Source:UniProtKB/TrEMBL;Acc:A0A1S4FAQ0]	uncharacterized LOC5569744	-	32	29	35	122	116	112	3.055144286	2.990323712	3.761741291	12.44375613	12.67552296	12.57756543
AAEL007870	5568775	18.11509566	28.34997477	30.60643512	97.35783374	142.0932459	111.0079065	25.69050185	116.819662	-2.19115245	5.17E-13	4.37E-12	LOC5568775	NC_035108.1	267369149	267511134	+	2628	protein_coding	None	zwei Ig domain protein zig-8%2C transcript variant X2	I-set	20	29	30	100	137	104	0.42941169	0.672481474	0.725110601	2.293790662	3.366592753	2.626479539
AAEL007129	5575329	75.17764701	82.11716831	86.71823285	214.1872342	217.8071653	192.1290689	81.33768272	208.0411561	-1.356976287	8.35E-13	6.97E-12	LOC5575329	NC_035109.1	256727695	256753442	+	1653	protein_coding	defective proboscis extension response, putative	tryptase-2%2C transcript variant X1	Trypsin	83	84	85	220	210	180	2.833181954	3.096806858	3.26628768	8.022855471	8.204305415	7.22712714
AAEL002595	5567690	28.98415306	18.5741214	23.46493359	110.0143521	89.19722006	127.0186622	23.67440269	108.7434115	-2.195094208	9.78E-13	8.08E-12	LOC5567690	NC_035108.1	348481834	348484407	-	2389	protein_coding	serine protease	protein-glucosylgalactosylhydroxylysine glucosidase	-	32	19	23	113	86	119	0.755793333	0.484668884	0.61153321	2.85129029	2.324757618	3.30595437
AAEL006276	5578673	1.811509566	6.843097359	2.040429008	66.20332694	54.9703798	56.57133695	3.565011978	59.2483479	-4.062759248	1.04E-12	8.56E-12	LOC5578673	NC_035109.1	301416817	301448654	+	3333	protein_coding	maltose phosphorylase	sodium-dependent nutrient amino acid transporter 1	SNF	2	7	2	68	53	53	0.033858203	0.127988342	0.038115625	1.229851685	1.026918396	1.055374507
AAEL003624	5578664	17.20934088	41.05858416	24.4851481	168.4290524	108.9035826	113.1426739	27.58435771	130.1584363	-2.244436968	1.48E-12	1.21E-11	LOC5578664	NC_035109.1	301362204	301379026	+	2098	protein_coding	sodium/chloride dependent amino acid transporter	sodium-dependent nutrient amino acid transporter 1	SNF	19	42	24	173	105	106	0.510995817	1.219976581	0.726631329	4.970725271	3.232058354	3.353253795
AAEL003626	novel.468	29.88990785	21.50687741	13.26278855	104.1728821	101.6433438	104.6036042	21.55319127	103.4732767	-2.252530581	1.87E-12	1.52E-11	-	NC_035108.1	312364602	312366874	-	1851	-	sodium/chloride dependent amino acid transporter	- && - && -	-	33	22	13	107	98	98	1.005950821	0.724309113	0.446113427	3.484628628	3.419125444	3.513870082
None	110679354	40.75896524	56.69994955	39.78836566	136.3009672	155.5765466	153.7032551	45.74909348	148.526923	-1.698883186	2.06E-12	1.67E-11	LOC110679354	NC_035109.1	386938208	387429583	-	4048	protein_coding	None	roundabout homolog 1-like	I-set	45	58	39	140	150	144	0.62725082	0.873162704	0.611973285	2.08481092	2.393018925	2.360956752
AAEL019407	5573519	0.905754783	0	0	125.5916055	105.7920517	134.4903482	0.301918261	121.9580018	-8.45991966	2.42E-12	1.95E-11	LOC5573519	NC_035107.1	50978048	50987655	-	773	protein_coding	None	basic helix-loop-helix transcription factor scleraxis	HLH	1	0	0	129	102	126	0.072994432	0	0	10.05980026	8.521500147	10.81825202
AAEL010557	5574038	187.4912401	151.5257272	190.7801123	375.8012382	406.5733752	320.2151148	176.5990265	367.5299094	-1.05766705	2.52E-12	2.03E-11	LOC5574038	NC_035108.1	168079926	168172004	-	3412	protein_coding	None	uncharacterized LOC5574038	-	207	155	187	386	392	300	3.423186424	2.768409706	3.481295949	6.819576783	7.419462131	5.835502717
AAEL024160	5564354	25.36113393	17.59653607	36.72772215	119.7501355	122.3868833	99.26668558	26.56179738	113.8012348	-2.104027663	3.86E-12	3.07E-11	LOC5564354	NC_035109.1	117407531	117426860	+	4659	protein_coding	None	zonadhesin	-	28	18	36	123	118	93	0.339105278	0.235443921	0.490815366	1.591444664	1.635628521	1.324818187
AAEL004216	5563684	115.9366122	114.3774844	101.0012359	236.579536	241.6622357	278.5871499	110.4384442	252.2763072	-1.1897097	3.86E-12	3.07E-11	LOC5563684	NC_035109.1	386099124	386399534	+	4063	protein_coding	None	protein amalgam%2C transcript variant X1	I-set	128	117	99	243	233	261	1.77759318	1.754877182	1.547735461	3.605276624	3.703432869	4.263435808
AAEL000536	5577378	0	0.977585337	0	135.3273889	93.34592797	119.5469762	0.325861779	116.073431	-8.389325104	4.18E-12	3.32E-11	LOC5577378	NC_035109.1	186893559	186899395	+	1989	protein_coding	None	cathepsin O	Peptidase_C1	0	1	0	139	90	112	0	0.030638881	0	4.21268667	2.92215403	3.737225323
AAEL000420	5577131	0	0	1.020214504	115.8558221	102.6805208	107.8057553	0.340071501	108.7806994	-8.295376491	6.92E-12	5.39E-11	LOC5577131	NC_035108.1	203659053	203678625	-	1522	protein_coding	cathepsin o	uncharacterized LOC5577131	-	0	0	1	119	99	101	0	0	0.041734355	4.713152046	4.200644416	4.40425813
AAEL025217	novel.361	52.53377743	49.85685219	61.21287025	142.1424373	157.6509006	171.8487783	54.53449995	157.2140387	-1.528233343	1.19E-11	9.13E-11	-	NC_035108.1	446411638	446412242	+	542	-	None	- && - && -	-	58	51	60	146	152	161	6.038067103	5.734275798	7.031699851	16.23800649	18.11088527	19.71481168
None	5566374	14.49207653	9.77585337	16.32343207	78.85984533	87.1228661	67.2451741	13.53045399	77.74262851	-2.52381695	1.26E-11	9.59E-11	LOC5566374	NC_035108.1	369896974	370017992	-	2583	protein_coding	None	beta-1%2C3-glucosyltransferase%2C transcript variant X5	Fringe	16	10	16	81	84	63	0.349514184	0.235930062	0.393463035	1.89033926	2.100149725	1.618758965
AAEL005363	110680948	0	0	0	62.30901359	60.15626469	52.30180208	0	58.25569345	-8.356447216	1.39E-11	1.06E-10	LOC110680948	NW_018735657.1	7226	8585	-	1240	protein_coding	galactosyltransferase	uncharacterized LOC110680948	-	0	0	0	64	58	49	0	0	0	3.111268057	3.020658899	2.622650614
AAEL021792	5565451	145.8265201	132.9516058	136.7087435	284.2848745	280.0377839	284.9914522	138.4956232	283.1047035	-1.030680384	1.79E-11	1.35E-10	LOC5565451	NC_035109.1	395078001	395079020	+	894	protein_coding	None	gonadal protein gdl	-	161	136	134	292	270	267	10.16149447	9.270626346	9.520848188	19.68903695	19.50390726	19.82164921
AAEL000645	5571718	6.340283482	11.73102404	24.4851481	78.85984533	110.9779366	76.85162755	14.18548521	88.89646982	-2.664545806	2.35E-11	1.76E-10	LOC5571718	NC_035108.1	170796658	170868809	-	1864	protein_coding	None	cold shock domain-containing protein CG9705%2C transcript variant X1	CSD	7	12	24	81	107	72	0.211895318	0.392322328	0.817850069	2.619499092	3.707091005	2.563613983
AAEL009235	novel.80	26.26688871	13.68619472	12.24257405	91.51636371	90.23439704	83.25592984	17.39855249	88.33556353	-2.332052093	3.03E-11	2.25E-10	-	NC_035107.1	230974587	230978725	+	4139	-	None	- && - && -	-	29	14	12	94	87	78	0.395340948	0.20612957	0.184159523	1.369025598	1.357435504	1.25073476
None	5574355	62.49708004	47.90168151	44.88943818	130.4594972	172.1713783	163.3097085	51.76273324	155.313528	-1.580055793	3.20E-11	2.37E-10	LOC5574355	NC_035108.1	175057341	175065888	-	8489	protein_coding	None	uncharacterized LOC5574355	-	69	49	44	134	166	153	0.458629288	0.351760633	0.329233867	0.951540781	1.262835937	1.19619213
AAEL002353	110675359	46.19349394	61.58787623	47.95008169	145.0631723	163.8739624	143.0294179	51.91048396	150.6555175	-1.538092809	3.36E-11	2.49E-10	LOC110675359	NC_035108.1	17531151	17540664	-	732	protein_coding	None	uncharacterized LOC110675359%2C transcript variant X2	-	51	63	47	149	158	134	3.931228822	5.244899319	4.078449955	12.27027592	13.93931344	12.14953792
AAEL020424	5571178	167.5646349	100.6912897	111.2033809	314.465803	261.3685983	329.8215682	126.4864352	301.8853232	-1.251111495	3.74E-11	2.75E-10	LOC5571178	NC_035109.1	236778647	236779791	-	1064	protein_coding	None	probable oligoribonuclease%2C transcript variant X3	Exonuc_X-T	185	103	109	323	252	309	9.81068493	5.899338064	6.50718615	18.29953422	15.29516938	19.27448997
AAEL008865	5572364	0	0.977585337	0	81.78058034	100.6061668	89.66023214	0.325861779	90.68232643	-8.032071963	3.97E-11	2.92E-10	LOC5572364	NC_035109.1	284387262	284429368	+	2549	protein_coding	oligoribonuclease, mitochondrial	sialin%2C transcript variant X1	MFS_1	0	1	0	84	97	84	0	0.023907703	0	1.986500103	2.457521221	2.187134514
AAEL009749	novel.328	22.64386958	22.48446275	19.38407558	96.3842554	78.82545028	100.3340693	21.50413597	91.84792499	-2.092681801	4.32E-11	3.17E-10	-	NC_035108.1	328016347	328017982	+	815	-	Sodium-dependent phosphate transporter [Source:UniProtKB/TrEMBL;Acc:A0A1S4FN96]	- && - && -	-	25	23	19	99	76	94	1.730818897	1.719799882	1.480827097	7.322455267	6.022147127	7.654843008
None	5574708	84.23519484	98.73611904	96.92037789	199.5835592	217.8071653	227.3527315	93.29723059	214.9144853	-1.204865501	5.12E-11	3.74E-10	LOC5574708	NC_035108.1	92723996	92936702	+	3976	protein_coding	None	uncharacterized LOC5574708%2C transcript variant X1	-	93	101	95	205	210	213	1.31979294	1.548041808	1.517698798	3.108040195	3.41089458	3.555488441
AAEL011338	23687892	35.32443654	32.26031612	42.84900917	104.1728821	126.5355912	140.8946505	36.81125395	123.867708	-1.751386183	5.39E-11	3.92E-10	LOC23687892	NC_035109.1	318339172	318420307	+	1815	protein_coding	ANK_REP_REGION domain-containing protein [Source:UniProtKB/TrEMBL;Acc:A0A1S4FSX7]	dehydrogenase/reductase SDR family member on chromosome X	adh_short	39	33	42	107	122	132	1.212431485	1.108013363	1.469877093	3.553745229	4.340887986	4.826844914
AAEL022129	5570257	14.49207653	16.61895073	13.26278855	72.04479697	72.60238842	80.0537787	14.79127194	74.90032136	-2.339051969	8.85E-11	6.38E-10	LOC5570257	NC_035108.1	6084486	6085470	-	927	protein_coding	None	solute carrier family 25 member 35	Mito_carr	16	17	13	74	70	75	0.973889036	1.117575506	0.89078312	4.812061032	4.876561256	5.369669706
AAEL008211	5573258	174.8106732	132.9516058	164.2545352	338.8052614	304.9300314	303.1369753	157.338938	315.6240894	-1.003874408	9.25E-11	6.65E-10	LOC5573258	NC_035109.1	372065864	372067828	-	1705	protein_coding	mitochondrial carrier protein	putative tRNA pseudouridine synthase Pus10	-	193	136	161	348	294	284	6.387077028	4.860961849	5.998046847	12.30365095	11.13572058	11.0550319
AAEL010362	5578666	8.151793049	4.887926685	1.020214504	55.49396523	51.85884887	53.3691858	4.686644746	53.57399997	-3.486285993	9.53E-11	6.85E-10	LOC5578666	NC_035109.1	301222276	301237911	-	2289	protein_coding	None	sodium-dependent nutrient amino acid transporter 1%2C transcript variant X1	SNF	9	5	1	57	50	50	0.221853326	0.133116503	0.027749973	1.50109509	1.410651028	1.449740445
AAEL003640	5567266	34.41868176	48.87926685	59.17244124	149.931064	131.7214761	149.4337202	47.49012995	143.6954201	-1.603490827	1.19E-10	8.53E-10	LOC5567266	NC_035109.1	139430239	139444664	+	1354	protein_coding	sodium/chloride dependent amino acid transporter	uncharacterized LOC5567266	-	38	50	58	154	127	140	1.583558677	2.250396416	2.72093201	6.856164007	6.057318844	6.862390295
AAEL005924	110677861	0	1.955170674	0	73.99195364	70.52803447	83.25592984	0.651723558	75.92530598	-6.880802423	1.34E-10	9.55E-10	LOC110677861	NC_035109.1	12657886	12661862	-	3914	protein_coding	None	uncharacterized LOC110677861	CBM_14	0	2	0	76	68	78	0	0.031139875	0	1.170501332	1.121975748	1.322634433
AAEL000585	110677094	143.1092557	124.1533378	112.2235954	263.8397294	286.2608458	245.4982547	126.4953963	265.19961	-1.065717004	1.82E-10	1.28E-09	LOC110677094	NC_035108.1	431774808	431784046	-	3435	protein_coding	None	zinc finger protein 62-like%2C transcript variant X1	zf-AD	158	127	110	271	276	230	2.595371753	2.253121787	2.034109389	4.755779285	5.188928885	4.44392927
AAEL023057	23687519	0	0	0	35.04882015	53.93320283	46.9648835	0	45.31563549	-7.992379272	1.98E-10	1.39E-09	LOC23687519	NC_035107.1	213666086	213944296	+	3375	protein_coding	None	uncharacterized LOC23687519	-	0	0	0	36	52	44	0	0	0	0.642995398	0.99500427	0.865256644
AAEL024602	5571004	10.8690574	8.798268033	7.141501529	65.2297486	64.3049726	52.30180208	8.936275653	60.61217443	-2.755476643	1.99E-10	1.39E-09	LOC5571004	NC_035109.1	281054093	281069203	+	651	lncRNA	None	uncharacterized LOC5571004%2C transcript variant X2	-	12	9	7	67	62	49	1.040086563	0.84249864	0.683007405	6.204016662	6.150438481	4.995524978
AAEL022074	5564953	85.14094962	108.5119724	125.486384	239.500271	225.0674041	249.7677895	106.3797687	238.1118215	-1.166073845	2.09E-10	1.47E-09	LOC5564953	NC_035108.1	111822865	111915693	-	6976	protein_coding	None	uncharacterized LOC5564953%2C transcript variant X4	-	94	111	123	246	217	234	0.760309838	0.969670525	1.119971575	2.125728409	2.008855229	2.226257671
AAEL012363	110678786	152.1668036	152.5033126	219.3461184	359.2504065	340.1940486	349.0344751	174.6720782	349.4929767	-1.003630947	2.29E-10	1.59E-09	LOC110678786	NC_035109.1	396415303	396426381	-	872	protein_coding	None	uncharacterized LOC110678786	-	168	156	215	369	328	327	10.870813	10.90224157	15.66139112	25.5087409	24.2914107	24.88841909
AAEL023592	23687640	9.057547832	6.843097359	13.26278855	50.62607354	51.85884887	111.0079065	9.721144581	71.16427629	-2.874898696	3.45E-10	2.37E-09	LOC23687640	NW_018736596.1	12565	26873	+	1624	protein_coding	None	putative nuclease HARBI1	-	10	7	13	52	50	104	0.34744271	0.262675582	0.508470414	1.930173995	1.988288302	4.250239056
AAEL020545	5575095	3.623019133	11.73102404	3.060643512	53.54680856	51.85884887	61.90825553	6.138228896	55.77130432	-3.186232471	3.58E-10	2.46E-09	LOC5575095	NC_035109.1	368688998	368751010	-	2394	protein_coding	None	uncharacterized LOC5575095	-	4	12	3	55	50	58	0.094276852	0.305467343	0.079598607	1.384897671	1.348780369	1.607940192
AAEL011645	5576139	855.0325153	595.3494702	528.4711131	1715.44503	2153.179405	1766.52005	659.6176996	1878.381495	-1.509251618	3.66E-10	2.51E-09	LOC5576139	NC_035107.1	305612063	305830911	-	5268	protein_coding	None	thyroid receptor-interacting protein 11%2C transcript variant X1	-	944	609	518	1762	2076	1655	10.11103133	7.044971068	6.245861565	20.16226317	25.44936561	20.85058648
AAEL022535	novel.204	5.434528699	2.932756011	4.080858016	41.86386851	76.75109633	35.22366263	4.149380909	51.27954249	-3.619429807	4.42E-10	3.01E-09	-	NC_035107.1	258099658	258101266	-	1204	-	None	- && - && -	-	6	3	4	43	74	33	0.281186193	0.151845685	0.211028866	2.152886379	3.969178322	1.819087109
None	23687765	86.95245919	76.25165629	73.45544429	190.8213541	175.2829092	183.5899991	78.88651992	183.2314208	-1.214077301	6.98E-10	4.68E-09	LOC23687765	NC_035109.1	14728190	14729443	+	1188	protein_coding	None	hyphally-regulated protein	-	96	78	72	196	169	172	4.559571396	4.001159365	3.8496781	9.945320242	9.186829196	9.60899682
AAEL017345	5565509	4.528773916	6.843097359	12.24257405	50.62607354	81.93698122	46.9648835	7.871481775	59.84264609	-2.941605062	8.20E-10	5.46E-09	LOC5565509	NC_035109.1	274510794	274579539	+	2679	protein_coding	None	sodium/potassium/calcium exchanger 5%2C transcript variant X1	Na_Ca_ex	5	7	12	52	79	44	0.10530925	0.159232977	0.284522682	1.170064415	1.904363091	1.090048963
AAEL004825	5575494	124.0884053	123.1757525	96.92037789	225.8701743	256.1827134	242.2961035	114.7281786	241.4496637	-1.070910582	8.30E-10	5.52E-09	LOC5575494	NC_035108.1	196462359	197279052	-	7520	protein_coding	potassium-dependent sodium-calcium exchanger, putative	glucose transporter type 1%2C transcript variant X10	Sugar_tr	137	126	95	232	247	227	1.027949914	1.021081463	0.802442875	1.859727383	2.121165186	2.00342948
AAEL020018	5564328	40.75896524	49.85685219	52.03093971	141.1688589	123.4240603	132.3555808	47.54891905	132.3161667	-1.479951808	9.46E-10	6.27E-09	LOC5564328	NC_035108.1	283708011	283729707	+	2480	protein_coding	None	tubulin glycylase 3B	TTL	45	51	51	145	119	124	1.02383521	1.253216727	1.306251662	3.524483346	3.098779388	3.318455879
AAEL000578	23687720	0.905754783	3.910341348	1.020214504	39.91671183	39.41272514	46.9648835	1.945436878	42.09810683	-4.44340766	1.15E-09	7.58E-09	LOC23687720	NC_035108.1	46371726	46790208	+	6325	protein_coding	None	mucin-5AC%2C transcript variant X1	Pkinase_Tyr	1	4	1	41	38	44	0.008920901	0.038539595	0.010042639	0.390753132	0.387988135	0.461698209
AAEL017300	novel.502	76.98915657	73.31890028	74.4756588	195.6892458	153.5021927	182.5226154	74.92790522	177.238018	-1.242271144	1.31E-09	8.58E-09	-	NC_035108.1	447401700	447403103	-	1404	-	None	- && - && PF00010:Helix-loop-helix DNA-binding domain	HLH	85	75	73	201	148	171	3.416025044	3.25538114	3.302661875	8.629946254	6.80753661	8.083418166
None	5565806	0	0	1.020214504	63.28259193	67.41650353	53.3691858	0.340071501	61.35609375	-7.469342233	1.39E-09	9.12E-09	LOC5565806	NC_035109.1	323662717	323676284	+	2312	protein_coding	None	probable cytochrome P450 6g2	p450	0	0	1	65	65	50	0	0	0.027473914	1.694746198	1.815603055	1.435318287
CYP6CD1	5579236	11.77481218	9.77585337	10.20214504	52.57323022	68.45368051	56.57133695	10.5842702	59.19941589	-2.480395765	2.90E-09	1.85E-08	LOC5579236	NC_035108.1	406113962	406114925	+	903	protein_coding	cytochrome P450	protein PIH1D3	-	13	10	10	54	66	53	0.812315668	0.674869712	0.703429553	3.604833007	4.720103951	3.895418861
AAEL014067	5565293	60.68557047	82.11716831	63.25329925	153.8253773	190.8405638	160.1075574	68.68534601	168.2578328	-1.293177568	2.92E-09	1.87E-08	LOC5565293	NC_035107.1	278632117	278666759	+	1037	protein_coding	None	protein THEM6%2C transcript variant X1	-	67	84	62	158	184	150	3.645568596	4.93637583	3.79770559	9.184541312	11.45867613	9.600161654
AAEL010487	5565121	75.17764701	62.56546157	33.66707863	139.2217022	237.5135278	156.9054062	57.13672907	177.8802121	-1.63224693	3.00E-09	1.91E-08	LOC5565121	NC_035108.1	326684130	326736056	+	3462	protein_coding	None	homocysteine-responsive endoplasmic reticulum-resident ubiquitin-like domain member 2 protein%2C transcript variant X1	ubiquitin	83	64	33	143	229	147	1.352758455	1.126576267	0.605473635	2.489935604	4.27173002	2.818099446
AAEL014732	5564668	23.54962436	23.46204809	22.44471909	81.78058034	90.23439704	81.12116241	23.15213051	84.37871326	-1.865042639	3.09E-09	1.97E-08	LOC5564668	NC_035107.1	24523594	24528319	-	1984	protein_coding	None	pancreatic lipase-related protein 2	Lipase	26	24	22	84	87	76	0.739436541	0.73718631	0.704351386	2.552212078	2.831867718	2.542365391
AAEL014551	5567294	0	2.932756011	9.181930537	46.73176019	49.78449492	45.89749979	4.038228849	47.47125163	-3.596792262	3.18E-09	2.02E-08	LOC5567294	NC_035107.1	257536696	257704632	+	8482	protein_coding	triacylglycerol lipase, pancreatic	chloride channel protein 2%2C transcript variant X11	Voltage_CLC	0	3	9	48	48	43	0	0.021554139	0.067398868	0.341131725	0.365458736	0.336462162
AAEL005950	5569882	28.07839828	39.10341348	23.46493359	132.4066539	99.56898983	84.32331356	30.21558178	105.4329858	-1.803940149	3.92E-09	2.48E-08	LOC5569882	NC_035108.1	431927691	431970476	-	2099	protein_coding	chloride channel protein 2	laminin subunit gamma-1	-	31	40	23	136	96	79	0.833332814	1.161328918	0.696023268	3.90576052	2.953616955	2.497932486
AAEL026517	5563981	15.39783131	18.5741214	19.38407558	58.41470024	82.97415819	85.39069728	17.78534277	75.59318524	-2.089210794	4.56E-09	2.87E-08	LOC5563981	NC_035109.1	166700020	166784334	+	3477	protein_coding	None	glucose dehydrogenase [FAD%2C quinone]	-	17	19	19	60	80	80	0.275875707	0.333009481	0.347102124	1.040221201	1.485869521	1.527043257
AAEL004003	5567770	159.4128418	105.5792164	96.92037789	239.500271	297.6697925	258.3068593	120.6374787	265.1589743	-1.13146327	5.08E-09	3.18E-08	LOC5567770	NC_035107.1	197332350	197333804	+	1385	protein_coding	glucose dehydrogenase	omega-amidase NIT2	CN_hydrolase	176	108	95	246	287	242	7.17021408	4.75205731	4.356946153	10.70691796	13.38219954	11.5966256
AAEL000111	5567302	134.9574627	144.6826299	116.3044535	269.6811995	303.8928544	225.2179641	131.9815153	266.264006	-1.011984793	5.09E-09	3.19E-08	LOC5567302	NC_035109.1	227803170	227900165	+	1820	protein_coding	nitrilase, putative	phospholipase B1%2C membrane-associated%2C transcript variant X2	Lipase_GDSL	149	148	114	277	293	211	4.619384455	4.955620205	3.978705773	9.174608107	10.39660659	7.694441652
AAEL005957	5563928	39.85321046	43.99134017	57.13201223	140.1952806	163.8739624	102.4688367	46.99218762	135.5126932	-1.532364559	5.98E-09	3.74E-08	LOC5563928	NC_035109.1	287410103	287472299	-	2204	protein_coding	phospholipase b, plb1	uncharacterized LOC5563928%2C transcript variant X3	-	44	45	56	144	158	96	1.126445837	1.244252755	1.613930383	3.938492686	4.629572342	2.890850856
AAEL023586	5580226	17.20934088	21.50687741	13.26278855	95.41067706	80.89980424	54.43656951	17.32633562	76.91568361	-2.150128713	6.50E-09	4.05E-08	LOC5580226	NC_035107.1	160759178	160882193	-	10405	protein_coding	None	protein unc-80 homolog%2C transcript variant X1	-	19	22	13	98	78	51	0.103034044	0.128851145	0.079361456	0.56775783	0.484114283	0.325307544
AAEL012212	5575962	45.28773916	57.67753488	40.80858016	110.0143521	144.1675999	140.8946505	47.92461807	131.6922008	-1.456746733	7.12E-09	4.42E-08	LOC5575962	NC_035108.1	94761102	95559560	-	13498	protein_coding	None	sodium channel protein 60E%2C transcript variant X2	Ion_trans	50	59	40	113	139	132	0.20901132	0.266373045	0.188234371	0.504647541	0.665029261	0.649038637
AAEL013277	5571498	25.36113393	18.5741214	21.42450459	78.85984533	95.42028192	71.51470897	21.78658664	81.93161207	-1.908133743	7.38E-09	4.58E-08	LOC5571498	NC_035107.1	138613084	138661419	-	2225	protein_coding	voltage-gated sodium channel	zinc transporter ZIP1	-	28	19	21	81	92	67	0.71006359	0.520392793	0.599511668	2.194492722	2.670257786	1.998530731
AAEL001626	5563940	0	0	0	26.28661511	40.44990212	26.6845929	0	31.14037004	-7.451865304	7.57E-09	4.69E-08	LOC5563940	NC_035108.1	406451588	406477638	-	2127	protein_coding	zinc/iron transporter	aromatic-L-amino-acid decarboxylase%2C transcript variant X3	-	0	0	0	27	39	25	0	0	0	0.7652008	1.184111217	0.780078956
AAEL014238	5565140	21.7381148	9.77585337	21.42450459	72.04479697	79.86262726	74.71686012	17.64615758	75.54142811	-2.095750968	7.81E-09	4.83E-08	LOC5565140	NC_035107.1	307039986	307104083	-	7295	protein_coding	aromatic amino acid decarboxylase	uncharacterized LOC5565140%2C transcript variant X3	-	24	10	21	74	77	70	0.185632996	0.083537676	0.182853113	0.611484658	0.681649008	0.636852396
AAEL024504	5568441	17.20934088	28.34997477	34.68729314	84.70131535	110.9779366	89.66023214	26.7488696	95.11316136	-1.837837794	8.20E-09	5.05E-08	LOC5568441	NC_035109.1	369360378	369374818	+	1166	protein_coding	None	muscle-specific protein 20	CH	19	29	34	87	107	84	0.919441874	1.515678657	1.852203614	4.497796929	5.926258691	4.781308641
AAEL006872	5575618	115.9366122	114.3774844	90.79909086	211.2664992	218.8443422	228.4201152	107.0377292	219.5103189	-1.033602013	8.46E-09	5.21E-08	LOC5575618	NC_035108.1	217948079	217949519	-	1227	protein_coding	calponin/transgelin	elongation of very long chain fatty acids protein 4	ELO	128	117	89	217	211	214	5.886194859	5.810974726	4.60737758	10.66091087	11.10537608	11.57537992
AAEL011957	5574703	2.71726435	2.932756011	4.080858016	55.49396523	30.07813235	36.29104634	3.243626126	40.62104797	-3.656489718	8.55E-09	5.27E-08	LOC5574703	NC_035108.1	92652681	92681309	-	3694	protein_coding	elongase, putative	uncharacterized LOC5574703%2C transcript variant X2	-	3	3	4	57	29	34	0.045824063	0.049491663	0.068781471	0.930158814	0.506986605	0.610868976
AAEL011350	5574128	72.46038266	53.76719354	78.55651681	159.6668473	221.9558732	141.9620342	68.26136434	174.5282516	-1.354618146	8.63E-09	5.31E-08	LOC5574128	NW_018735361.1	17966	38802	-	2145	protein_coding	None	ecdysone 20-monooxygenase%2C transcript variant X4	p450	80	55	77	164	214	133	2.104417567	1.562582947	2.280193952	4.608883101	6.442906885	4.115194703
CYP314A1	5575765	3.623019133	3.910341348	2.040429008	36.99597682	33.18966328	46.9648835	3.191263163	39.05017453	-3.603625563	1.09E-08	6.60E-08	LOC5575765	NC_035108.1	14474467	14476162	-	1570	protein_coding	cytochrome P450	antichymotrypsin-2	Serpin	4	4	2	38	32	44	0.143757187	0.155263019	0.080916801	1.459026183	1.316272185	1.860026225
SRPN23	5574934	2.71726435	10.75343871	4.080858016	40.89029017	41.4870791	66.17779039	5.850520358	49.51838655	-3.087806799	1.12E-08	6.81E-08	LOC5574934	NC_035108.1	123532415	123533645	+	1174	protein_coding	Serine Protease Inhibitor (serpin) homologue	lipase member H	Lipase	3	11	4	42	40	62	0.144185765	0.570994961	0.216421426	2.156553988	2.200327225	3.505013023
AAEL011528	110678792	97.82151659	92.87060702	99.9810214	184.0063058	194.9892718	231.6222664	96.89104833	203.5392813	-1.069921498	1.17E-08	7.12E-08	LOC110678792	NC_035109.1	332863660	332868564	+	4746	protein_coding	triacylglycerol lipase, putative	uncharacterized LOC110678792	-	108	95	98	189	188	217	1.284000668	1.219841934	1.31161599	2.400563573	2.558146979	3.034576172
AAEL021739	5566553	93.29274267	105.5792164	108.1427374	208.3457642	212.6212804	201.7355223	102.3382322	207.5675223	-1.021989443	1.21E-08	7.36E-08	LOC5566553	NC_035109.1	383496159	383622855	-	5328	protein_coding	None	uncharacterized LOC5566553%2C transcript variant X5	-	103	108	106	214	205	189	1.090792735	1.235285168	1.26371753	2.421189036	2.484763294	2.354309914
AAEL005476	5580054	16.3035861	6.843097359	2.040429008	53.54680856	74.67674237	51.23441837	8.395704155	59.8193231	-2.807684915	1.37E-08	8.30E-08	LOC5580054	NC_035107.1	101796610	102057407	+	8917	protein_coding	None	uncharacterized LOC5580054%2C transcript variant X1	UCH	18	7	2	55	72	48	0.113899801	0.047839536	0.014246874	0.371811711	0.521445721	0.357263389
AAEL027078	5565959	0	0	1.020214504	47.70533853	45.63578701	46.9648835	0.340071501	46.76866968	-7.077324682	1.43E-08	8.60E-08	LOC5565959	NC_035107.1	298088851	298096504	+	1399	protein_coding	None	serine protease easter	Trypsin	0	0	1	49	44	44	0	0	0.045403637	2.111336749	2.031095481	2.087377536
CLIPB5	5568046	51.62802264	61.58787623	57.13201223	167.455474	152.4650157	114.2100576	56.78263703	144.7101824	-1.352417231	1.51E-08	9.12E-08	LOC5568046	NC_035109.1	15917719	15918749	+	585	protein_coding	Clip-Domain Serine Protease family B.	uncharacterized LOC5568046	-	57	63	56	172	147	107	5.497790895	6.562848379	6.080517205	17.72359111	16.22769538	12.13930868
AAEL006483	5570239	60.68557047	55.72236421	35.70750764	147.0103289	114.0894675	155.8380225	50.70514744	138.979273	-1.449929063	1.56E-08	9.37E-08	LOC5570239	NC_035109.1	230427376	230432005	+	1929	protein_coding	None	uncharacterized LOC5570239	Chitin_bind_4	67	57	35	151	110	146	1.959800225	1.800737114	1.152508607	4.718716231	3.68261091	5.023271729
AAEL008193	novel.657	0	0	0	19.47156675	36.30119421	30.95412776	0	28.90896291	-7.343388679	1.65E-08	9.91E-08	-	NC_035109.1	55401364	55442477	-	1151	-	None	- && - && -	-	0	0	0	20	35	29	0	0	0	1.047451236	1.963758594	1.67220192
None	5578544	87.85821397	91.89302168	97.94059239	183.0327274	189.8033869	203.8702897	92.56394268	192.235468	-1.054963615	1.69E-08	1.01E-07	LOC5578544	NC_035109.1	179377813	180003260	+	5582	protein_coding	None	uncharacterized LOC5578544%2C transcript variant X1	-	97	94	96	188	183	191	0.980507975	1.026232369	1.092420299	2.030238964	2.117174407	2.27096049
AAEL019878	5566101	27.1726435	20.52929208	27.54579161	87.62205036	78.82545028	88.59284842	25.08257573	85.01344969	-1.760600673	1.72E-08	1.03E-07	LOC5566101	NC_035107.1	117568975	117892249	-	3935	protein_coding	None	zeta-sarcoglycan%2C transcript variant X1	-	30	21	27	90	76	83	0.430175573	0.325223744	0.435840303	1.378722662	1.24728079	1.39990769
AAEL005840	5578653	21.7381148	13.68619472	11.22235954	56.46754357	91.27157401	65.11040667	15.54888969	70.94984142	-2.179704849	2.02E-08	1.20E-07	LOC5578653	NC_035107.1	61215676	61270452	+	3836	protein_coding	None	sodium-independent sulfate anion transporter%2C transcript variant X1	Sulfate_transp	24	14	11	58	88	61	0.353022082	0.222411441	0.182147178	0.911440949	1.481492481	1.055400462
AAEL020162	5576264	38.94745568	87.005095	72.43522979	175.2441007	153.5021927	191.0616852	66.12926015	173.2693262	-1.394486392	2.77E-08	1.62E-07	LOC5576264	NC_035109.1	111437402	111438787	-	1313	protein_coding	None	plancitoxin-1	-	43	89	71	180	148	179	1.847876565	4.130788584	3.434804185	8.263935529	7.279346078	9.048036592
AAEL012418	5566219	92.38698789	110.4671431	94.87994888	191.7949325	192.9149178	225.2179641	99.24469328	203.3092714	-1.034470692	2.89E-08	1.69E-07	LOC5566219	NC_035108.1	69945314	70482083	+	9032	protein_coding	deoxyribonuclease ii	hepatic leukemia factor%2C transcript variant X7	bZIP_2	102	113	93	197	186	211	0.637214238	0.762433907	0.654044624	1.314805277	1.329916558	1.550474292
PDP1	5574619	18.11509566	8.798268033	15.30321756	73.99195364	76.75109633	48.03226722	14.07219375	66.25843906	-2.232350092	2.91E-08	1.70E-07	LOC5574619	NC_035108.1	321102238	321133494	+	2331	protein_coding	PAR-domain protein 1	zinc transporter 2	-	20	9	15	76	74	45	0.484124376	0.235292413	0.408749605	1.965397775	2.05014616	1.281257096
AAEL008693	5572962	0	1.955170674	0	40.89029017	33.18966328	65.11040667	0.651723558	46.39678671	-6.168505089	3.06E-08	1.79E-07	LOC5572962	NC_035109.1	149179286	149180963	-	892	protein_coding	Cation efflux protein/ zinc transporter [Source:UniProtKB/TrEMBL;Acc:A0A1S4FKH5]	uncharacterized LOC5572962	-	0	2	0	42	32	61	0	0.136638419	0	2.838334508	2.316757096	4.53869526
AAEL010180	5579167	4.528773916	6.843097359	4.080858016	44.78460352	45.63578701	34.15627891	5.150909764	41.52555648	-3.012141313	3.64E-08	2.12E-07	LOC5579167	NC_035109.1	84539680	84612638	+	1786	protein_coding	None	organic solute transporter alpha-like protein%2C transcript variant X2	-	5	7	4	46	44	32	0.157963875	0.238849465	0.142261341	1.552585474	1.590986886	1.189144324
AAEL021925	5573997	70.64887309	73.31890028	72.43522979	158.693269	155.5765466	160.1075574	72.13433439	158.125791	-1.132629232	3.69E-08	2.15E-07	LOC5573997	NC_035108.1	127923464	128037119	+	7597	protein_coding	None	mitogen-activated protein kinase kinase kinase 11%2C transcript variant X1	Pkinase_Tyr	78	75	71	163	150	150	0.579324245	0.601626316	0.59364195	1.293375468	1.275100778	1.310434071
AAEL010835	novel.126	12.68056696	0.977585337	6.121287025	53.54680856	42.52425607	56.57133695	6.593146442	50.88080053	-2.929025664	3.94E-08	2.28E-07	-	NC_035107.1	58729118	58768648	-	556	-	mitogen-activated protein kinase kinase kinase	- && - && -	-	14	1	6	55	41	53	1.420765727	0.109605638	0.685464266	5.963030618	4.762165047	6.326552574
None	5578704	0.905754783	4.887926685	4.080858016	37.96955516	37.33837119	35.22366263	3.291513162	36.84386299	-3.506985904	4.38E-08	2.53E-07	LOC5578704	NC_035107.1	35946906	35952380	-	2380	protein_coding	None	cap-specific mRNA (nucleoside-2'-O-)-methyltransferase 1	-	1	5	4	39	36	33	0.023707855	0.128026754	0.106755779	0.987794927	0.976834347	0.920244067
AAEL013813	5576256	36.23019133	20.52929208	20.40429008	87.62205036	79.86262726	97.13191815	25.72125783	88.20553193	-1.769508173	4.53E-08	2.62E-07	LOC5576256	NC_035109.1	290239474	290265188	+	2091	protein_coding	None	lipase 3	-	40	21	20	90	77	91	1.079382038	0.612030337	0.607553215	2.594583297	2.378110718	2.88837384
AAEL012407	110676708	1.811509566	1.955170674	0	28.23377178	38.37554816	36.29104634	1.25556008	34.3001221	-4.74060293	4.63E-08	2.67E-07	LOC110676708	NC_035108.1	306318808	306319895	+	1022	lncRNA	Lysosomal acid lipase, putative [Source:UniProtKB/TrEMBL;Acc:A0A1S4FWD1]	uncharacterized LOC110676708	-	2	2	0	29	37	34	0.110420149	0.119257798	0	1.710512465	2.338009149	2.207974557
AAEL025231	5575199	69.74311831	75.27407095	65.29372826	204.4514508	136.907361	150.5011039	70.10363917	163.9533053	-1.226930857	5.30E-08	3.04E-07	LOC5575199	NC_035108.1	124225761	124233521	+	1256	protein_coding	None	dnaJ homolog subfamily B member 13	DnaJ_C	77	77	64	210	132	141	3.45915732	3.736016394	3.236672033	10.07879929	6.787028452	7.45067323
AAEL000360	5579841	53.43953221	60.6102909	49.9905107	144.0895939	145.2047768	113.1426739	54.68011127	134.1456816	-1.295289863	5.43E-08	3.12E-07	LOC5579841	NC_035109.1	219818034	219820198	+	1815	protein_coding	DNAJ homolog subfamily B member, putative	proton-coupled amino acid transporter-like protein CG1139	Aa_trans	59	62	49	148	140	106	1.834191221	2.081722075	1.714856608	4.915460691	4.981346869	3.876102734
AAEL024941	novel.145	37.13594611	47.90168151	26.52557711	141.1688589	98.53181286	94.99715072	37.18773491	111.5659408	-1.584549694	7.13E-08	4.03E-07	-	NC_035107.1	116623641	116625417	-	1777	-	None	- && - && -	-	41	49	26	145	95	89	1.301864118	1.680414188	0.929382051	4.918806246	3.452483053	3.324058224
None	5567485	86.0467044	71.3637296	67.33415727	195.6892458	135.870184	179.3204643	74.91486376	170.293298	-1.182887933	7.27E-08	4.11E-07	LOC5567485	NC_035109.1	377182273	377197017	+	1693	protein_coding	None	probable insulin-like peptide 2%2C transcript variant X2	-	95	73	66	201	131	168	3.166181998	2.62768674	2.476254844	7.156789451	4.997004212	6.585949056
AAEL000937	5574016	13.58632175	14.66378006	18.36386107	68.15048362	68.45368051	53.3691858	15.53798763	63.32444997	-2.031994426	7.95E-08	4.47E-07	LOC5574016	NC_035107.1	54624873	54661667	-	3685	protein_coding	None	uncharacterized LOC5574016	C2	15	15	18	70	66	50	0.229679902	0.248062693	0.310272563	1.145090177	1.156649625	0.900530768
AAEL010851	110674797	57.96830612	49.85685219	67.33415727	133.3802322	142.0932459	133.4229645	58.38643853	136.2988142	-1.224320569	1.05E-07	5.86E-07	LOC110674797	NC_035107.1	23563431	23564871	-	1380	protein_coding	Synaptotagmin-12 [Source:UniProtKB/TrEMBL;Acc:A0A1S4FS00]	protein artemis-like	-	64	51	66	137	137	125	2.616797497	2.252157596	3.037898153	5.984400108	6.411163591	6.011695432
AAEL026758	5569579	9.963302615	9.77585337	9.181930537	44.78460352	59.11908771	45.89749979	9.640362174	49.93373034	-2.371262036	1.08E-07	5.99E-07	LOC5569579	NC_035108.1	219180267	219246590	+	4167	protein_coding	None	dipeptidyl peptidase 4%2C transcript variant X1	-	11	10	9	46	57	43	0.148949282	0.146246064	0.137191552	0.665447002	0.883378313	0.684874503
AAEL007764	novel.721	7.246038266	12.70860938	8.161716033	55.49396523	52.89602585	40.56058121	9.372121227	49.65019076	-2.409568121	1.39E-07	7.63E-07	-	NC_035109.1	236791690	236793751	-	1566	-	dipeptidyl-peptidase	- && P04146.3 RecName: Full=Copia protein; AltName: Full=Gag-int-pol protein; Contains: RecName: Full=Copia VLP protein; Contains: RecName: Full=Copia protease && -	-	8	13	8	57	51	38	0.288248766	0.505893713	0.324493939	2.194129413	2.103167182	1.610489443
None	5574847	0	0	3.060643512	30.18092846	38.37554816	29.88674405	1.020214504	32.81440689	-5.075011272	1.74E-07	9.47E-07	LOC5574847	NC_035108.1	37132120	37133772	+	1581	protein_coding	None	clavesin-2	-	0	0	3	31	37	28	0	0	0.120530719	1.181976835	1.511350633	1.175417642
AAEL011452	5565587	48.91075829	45.94651084	29.58622062	122.6708705	114.0894675	98.19930187	41.48116325	111.6532133	-1.424659236	1.85E-07	1.00E-06	LOC5565587	NC_035107.1	292489681	292491950	-	1166	pseudogene	CRAL-TRIO domain-containing protein [Source:UniProtKB/TrEMBL;Acc:A0A1S4FTQ5]	-	p450	54	47	29	126	110	92	2.613150588	2.456444719	1.57982073	6.514050724	6.092415477	5.236671369
AAEL023075	5566830	9.057547832	10.75343871	7.141501529	49.65249521	44.59861003	45.89749979	8.984162689	46.71620167	-2.37641906	2.30E-07	1.23E-06	LOC5566830	NC_035108.1	132546995	132548651	-	1421	protein_coding	None	uncharacterized LOC5566830	CUB	10	11	7	51	43	43	0.397077382	0.471743902	0.31290487	2.163491731	1.95420336	2.008354719
AAEL005668	5577796	19.92660523	32.26031612	42.84900917	110.0143521	88.16004308	89.66023214	31.67864351	95.94487578	-1.607626397	2.60E-07	1.38E-06	LOC5577796	NC_035108.1	177281098	177304892	+	1785	protein_coding	CUB domain-containing protein [Source:UniProtKB/TrEMBL;Acc:A0A1S4FBI3]	cuticle protein 19	Chitin_bind_4	22	33	42	113	85	84	0.695430427	1.126635436	1.49458091	3.81609664	3.075219241	3.123252592
AAEL013380	5568830	0.905754783	3.910341348	1.020214504	43.81102518	20.74353955	30.95412776	1.945436878	31.83623083	-4.041849767	2.64E-07	1.40E-06	LOC5568830	NC_035108.1	309112410	309250566	-	3738	protein_coding	Adult cuticle protein, putative [Source:UniProtKB/TrEMBL;Acc:A0A1S4FZC4]	synaptotagmin-1%2C transcript variant X10	C2	1	4	1	45	20	29	0.015094889	0.065212129	0.016992961	0.725692038	0.345530252	0.514902196
AAEL001167	5564510	0.905754783	2.932756011	0	33.10166347	22.8178935	35.22366263	1.279503598	30.3810732	-4.562154448	2.90E-07	1.53E-06	LOC5564510	NC_035108.1	293663689	293715372	+	1747	protein_coding	synaptotagmin	cytochrome b5-related protein	-	1	3	0	34	22	33	0.032298052	0.10464923	0	1.173181358	0.813252026	1.253681099
AAEL004278	5579971	75.17764701	52.7896082	64.27351376	136.3009672	160.7624315	134.4903482	64.08025632	143.851249	-1.164232711	3.65E-07	1.91E-06	LOC5579971	NC_035107.1	32188414	32189573	-	1099	protein_coding	None	protein AF-9	-	83	54	63	140	155	126	4.261373767	2.994358223	3.641256038	7.679085173	9.10813342	7.609198193
AAEL026089	5578113	23.54962436	36.17065747	24.4851481	88.5956287	79.86262726	83.25592984	28.06847664	83.9047286	-1.581556457	3.83E-07	2.01E-06	LOC5578113	NC_035109.1	349768443	349775686	+	1350	protein_coding	None	uncharacterized LOC5578113	-	26	37	24	91	77	78	1.086697849	1.67022755	1.129238909	4.063373699	3.683429268	3.834660126
AAEL003442	5576787	22.64386958	32.26031612	30.60643512	75.93911032	103.7176977	76.85162755	28.50354027	85.50281187	-1.588187939	4.27E-07	2.23E-06	LOC5576787	NC_035109.1	111948477	111950209	+	1673	protein_coding	None	uncharacterized LOC5576787	-	25	33	30	78	100	72	0.843166408	1.202058729	1.139026097	2.810462553	3.860107834	2.85629197
LRIM24	5573385	19.02085045	14.66378006	16.32343207	66.20332694	64.3049726	53.3691858	16.66935419	61.29249511	-1.876722126	5.01E-07	2.59E-06	LOC5573385	NC_035108.1	356472371	356498180	+	3807	protein_coding	leucine-rich immune protein (Coil-less)	uncharacterized LOC5573385	-	21	15	16	68	62	50	0.311247338	0.240113219	0.266959553	1.076725943	1.051729827	0.871672151
AAEL002075	5574589	0	0.977585337	2.040429008	26.28661511	36.30119421	25.61720918	1.006004782	29.40167283	-4.918973718	5.27E-07	2.71E-06	LOC5574589	NC_035107.1	176736503	176746729	-	2745	protein_coding	None	endoplasmic reticulum metallopeptidase 1	-	0	1	2	27	35	24	0	0.022200632	0.046280283	0.592926085	0.82341936	0.580276438
AAEL002432	110680959	0.905754783	3.910341348	5.10107252	36.02239848	31.11530932	29.88674405	3.305722884	32.34148395	-3.316497057	5.34E-07	2.75E-06	LOC110680959	NW_018735714.1	5902	10207	-	1216	pseudogene	None	-	Aa_trans	1	4	5	37	30	28	0.046401888	0.200462944	0.26118293	1.83420254	1.593246811	1.52823626
AAEL021780	5565883	76.08340179	98.73611904	69.37458628	182.0591491	144.1675999	188.9269177	81.3980357	171.7178889	-1.076827762	5.58E-07	2.86E-06	LOC5565883	NC_035108.1	456091325	457096618	+	7477	protein_coding	None	CUGBP Elav-like family member 2%2C transcript variant X2	RRM_1	84	101	68	187	139	177	0.633900557	0.823193023	0.577683406	1.507625128	1.200557037	1.571129305
AAEL019474	5563586	33.51292698	33.23790146	29.58622062	88.5956287	84.01133517	90.72761586	32.11234969	87.77819324	-1.449303736	5.65E-07	2.90E-06	LOC5563586	NC_035109.1	102774378	102776817	+	2320	protein_coding	None	phosphoenolpyruvate carboxykinase [GTP]	-	37	34	29	91	81	85	0.899876618	0.893096978	0.793996108	2.364463144	2.254718935	2.431627152
AAEL000025	5563810	0	0.977585337	0	38.9431335	30.07813235	21.34767432	0.325861779	30.12298005	-6.444538496	6.16E-07	3.15E-06	LOC5563810	NC_035109.1	27716829	27726125	+	8907	protein_coding	phosphoenolpyruvate carboxykinase	tetratricopeptide repeat protein 28	-	0	1	0	40	29	20	0	0.006841892	0	0.270712108	0.210262548	0.149026872
AAEL014144	5571616	9.963302615	6.843097359	12.24257405	47.70533853	44.59861003	46.9648835	9.682991341	46.42294402	-2.263757819	6.60E-07	3.36E-06	LOC5571616	NC_035109.1	390940536	390942280	-	1627	protein_coding	rapsynoid	uncharacterized LOC5571616	-	11	7	12	49	43	44	0.381482272	0.262191238	0.468491865	1.815464113	1.70677503	1.79486243
AAEL009194	5571521	43.47622959	48.87926685	56.11179772	107.0936171	112.0151136	132.3555808	49.48909806	117.1547705	-1.24504624	6.92E-07	3.51E-06	LOC5571521	NC_035107.1	233124572	233676622	+	5924	protein_coding	None	protein doublesex%2C transcript variant X4	DM	48	50	55	110	108	124	0.457188624	0.514354616	0.589733774	1.119326477	1.177345921	1.389225283
AAEL009114	5579367	41.66472003	43.01375483	46.92986719	108.0671954	109.9407596	100.3340693	43.86944735	106.1140081	-1.275973965	7.08E-07	3.59E-06	LOC5579367	NC_035109.1	104068211	104069512	+	1175	protein_coding	None	uncharacterized LOC5579367	-	46	44	46	111	106	94	2.208966823	2.282036032	2.486728237	5.694613503	5.825904706	5.309529406
AAEL015526	novel.776	0	0.977585337	1.020214504	29.20735012	24.89224746	41.62796492	0.66593328	31.9091875	-5.625199329	7.75E-07	3.92E-06	-	NW_018734656.1	106356	113689	+	340	-	None	- && - && -	-	0	1	1	30	24	39	0	0.179237456	0.186822614	5.31889576	4.558560286	7.612928192
None	5567550	11.77481218	4.887926685	9.181930537	53.54680856	37.33837119	44.83011607	8.614889801	45.23843194	-2.387329565	7.91E-07	4.00E-06	LOC5567550	NC_035109.1	68076662	68084129	-	2099	protein_coding	None	E3 ubiquitin-protein ligase TRIM37	-	13	5	9	55	36	42	0.349462148	0.145166115	0.272356931	1.579535504	1.107606358	1.328014739
AAEL006156	5572188	0	0	2.040429008	24.33945843	45.63578701	26.6845929	0.680143003	32.21994611	-5.635896161	8.58E-07	4.33E-06	LOC5572188	NC_035109.1	328699509	328711984	-	2164	protein_coding	None	sterol O-acyltransferase 1	MBOAT	0	0	2	25	44	25	0	0	0.058705812	0.696405021	1.313078826	0.766741192
AAEL009596	5577955	0.905754783	0	0	32.12808513	30.07813235	22.41505803	0.301918261	28.20709184	-6.348885477	9.38E-07	4.70E-06	LOC5577955	NC_035107.1	131922489	131947729	+	1777	protein_coding	sterol o-acyltransferase	uncharacterized LOC5577955%2C transcript variant X2	-	1	0	0	33	29	21	0.031752783	0	0	1.119452456	1.053915879	0.784328345
SPZ1C	novel.298	1.811509566	0	3.060643512	32.12808513	28.00377839	22.41505803	1.624051026	27.51564052	-4.094199248	1.02E-06	5.10E-06	-	NC_035108.1	249411092	249458030	+	980	-	spaetzle-like cytokine	- && - && -	-	2	0	3	33	27	21	0.115152441	0	0.194448026	2.0298643	1.779233989	1.422195377
None	5572988	50.72226786	47.90168151	73.45544429	117.8029788	129.6471222	147.2989528	57.35979789	131.5830179	-1.200416049	1.09E-06	5.41E-06	LOC5572988	NC_035109.1	227108694	227135343	+	5340	protein_coding	None	ATP-binding cassette sub-family A member 1	ABC_tran	56	49	72	121	125	138	0.591719659	0.55919401	0.85644524	1.36591368	1.511694851	1.715156971
AAEL001938	110679696	0	0.977585337	0	19.47156675	28.00377839	36.29104634	0.325861779	27.92213049	-6.331047259	1.14E-06	5.62E-06	LOC110679696	NC_035107.1	187373446	187460588	+	1493	protein_coding	ATP-binding cassette sub-family A member 3, putative	uncharacterized LOC110679696%2C transcript variant X2	-	0	1	0	20	27	34	0	0.040817639	0	0.80751264	1.167882994	1.511419958
AAEL020347	110674545	13.58632175	15.64136539	4.080858016	47.70533853	53.93320283	53.3691858	11.10284839	51.66924239	-2.207870444	1.18E-06	5.83E-06	LOC110674545	NC_035107.1	166856721	166857397	+	615	lncRNA	None	uncharacterized LOC110674545	-	15	16	4	49	52	50	1.376212098	1.585450015	0.413136186	4.80286197	5.460389286	5.395863217
AAEL020944	110676381	9.057547832	1.955170674	6.121287025	42.83744684	21.78071653	59.77348809	5.711335177	41.46388382	-2.848810682	1.35E-06	6.63E-06	LOC110676381	NC_035108.1	219234688	219236062	-	1162	lncRNA	None	uncharacterized LOC110676381%2C transcript variant X2	-	10	2	6	44	21	56	0.485582582	0.104889389	0.327984623	2.282578329	1.167101278	3.19851169
AAEL024893	novel.499	0	1.955170674	0	32.12808513	28.00377839	28.81936033	0.651723558	29.65040795	-5.523824544	1.38E-06	6.77E-06	-	NC_035108.1	424306452	424328530	-	1122	-	None	- && - && -	-	0	2	0	33	27	27	0	0.108628761	0	1.772965253	1.554054643	1.597117802
None	5563631	0	0	1.020214504	31.1545068	21.78071653	26.6845929	0.340071501	26.53993874	-6.260690095	1.49E-06	7.28E-06	LOC5563631	NC_035109.1	103726063	103830545	+	2410	protein_coding	None	extensin-1%2C transcript variant X2	-	0	0	1	32	21	25	0	0	0.026356717	0.80040921	0.56272684	0.688476323
AAEL000098	5571989	0.905754783	4.887926685	7.141501529	51.59965188	34.22684026	21.34767432	4.311727666	35.72472215	-3.077760336	1.83E-06	8.87E-06	LOC5571989	NC_035107.1	56476143	56477549	+	1232	protein_coding	None	syntaxin-125	-	1	5	7	53	33	20	0.045799266	0.247324411	0.360907322	2.593249502	1.729810823	1.07742074
AAEL009464	110676748	11.77481218	13.68619472	23.46493359	57.44112191	63.26779562	56.57133695	16.30864683	59.09341816	-1.866057387	1.83E-06	8.90E-06	LOC110676748	NC_035108.1	321787551	321792942	-	536	lncRNA	knolle, putative	uncharacterized LOC110676748	-	13	14	23	59	61	53	1.368509419	1.591735614	2.725658282	6.635388616	7.349544491	6.562617969
AAEL020301	5574823	4.528773916	6.843097359	4.080858016	37.96955516	19.70636257	53.3691858	5.150909764	37.01503451	-2.844471628	1.92E-06	9.30E-06	LOC5574823	NC_035109.1	113689237	113695846	-	3209	protein_coding	None	WD repeat-containing protein on Y chromosome	-	5	7	4	39	19	50	0.087916323	0.132933981	0.079176926	0.732612006	0.382365995	1.03410903
WDY	5564720	0	0	1.020214504	20.44514508	26.96660141	28.81936033	0.340071501	25.41036894	-6.195853211	2.09E-06	1.01E-05	LOC5564720	NC_035109.1	272306219	272380975	-	2397	protein_coding	WD repeat-containing protein on Y chromosome (WD40 Y)	protein yellow	-	0	0	1	21	26	27	0	0	0.026499662	0.528117309	0.700487987	0.747587056
AAEL004409	5567119	5.434528699	8.798268033	16.32343207	38.9431335	54.9703798	49.09965093	10.1854096	47.67105474	-2.239898978	2.18E-06	1.05E-05	LOC5567119	NC_035107.1	265493298	265521819	-	1920	protein_coding	yellow protein, putative	lysyl oxidase homolog 2B	SRCR	6	9	16	40	53	46	0.176327175	0.285659695	0.529330739	1.255850388	1.782666154	1.590093442
AAEL022263	110681059	5.434528699	0.977585337	0	34.07524181	25.92942444	25.61720918	2.137371345	28.54062514	-3.688166695	2.19E-06	1.05E-05	LOC110681059	NW_018735978.1	11291	14238	-	1023	protein_coding	None	putative fatty acyl-CoA reductase CG5065	NAD_binding_4	6	1	0	35	25	24	0.330936634	0.059570611	0	2.062393599	1.578191692	1.557046747
AAEL027155	5571112	58.87406091	75.27407095	57.13201223	149.931064	123.4240603	133.4229645	63.76004803	135.5926963	-1.089531622	2.27E-06	1.09E-05	LOC5571112	NC_035109.1	261603366	261618331	-	3007	protein_coding	None	uncharacterized LOC5571112%2C transcript variant X2	RhoGEF	65	77	56	154	119	125	1.219689139	1.560504354	1.18294066	3.087211861	2.555694341	2.758942367
AAEL022364	novel.625	18.11509566	20.52929208	22.44471909	64.25617027	50.82167189	85.39069728	20.36303561	66.82284648	-1.716036184	2.32E-06	1.11E-05	-	NC_035109.1	369271755	369273748	+	1930	-	None	- && - && -	-	20	21	22	66	49	80	0.584711876	0.663085717	0.724058627	2.061416595	1.639585802	2.751051506
None	5565821	0.905754783	1.955170674	3.060643512	31.1545068	24.89224746	21.34767432	1.973856323	25.79814286	-3.73255089	2.69E-06	1.28E-05	LOC5565821	NC_035108.1	172058697	172067884	+	2107	protein_coding	None	peptidoglycan-recognition protein 3%2C transcript variant X3	-	1	2	3	32	24	20	0.026779637	0.057845975	0.090440943	0.915513145	0.735600616	0.629986878
None	5575006	8.151793049	4.887926685	11.22235954	32.12808513	57.04473376	37.35843006	8.08735976	42.17708298	-2.385660242	2.86E-06	1.36E-05	LOC5575006	NC_035107.1	90441307	90470671	+	1778	protein_coding	None	putative fatty acyl-CoA reductase CG5065	Sterile	9	5	11	33	55	35	0.285614322	0.171374395	0.392978951	1.118822843	1.99768179	1.306478692
AAEL026448	5573314	91.4812331	77.22924162	54.07136872	165.5083174	161.7996085	138.7598831	74.26061448	155.3559363	-1.061100859	3.39E-06	1.60E-05	LOC5573314	NC_035107.1	268059838	268074853	-	1517	protein_coding	None	uncharacterized LOC5573314%2C transcript variant X2	-	101	79	53	170	156	130	3.756687079	3.173578155	2.219211271	6.755266423	6.641013996	5.687531499
AAEL010407	5572996	0.905754783	0	0	27.26019345	29.04095537	16.01075574	0.301918261	24.10396818	-6.122309723	3.40E-06	1.60E-05	LOC5572996	NC_035109.1	226817834	226826520	-	828	protein_coding	None	uncharacterized LOC5572996	-	1	0	0	28	28	15	0.068145768	0	0	2.038481789	2.183851345	1.202339086
AAEL001949	110677878	8.151793049	22.48446275	9.181930537	49.65249521	52.89602585	59.77348809	13.27272878	54.10733638	-2.030117768	3.62E-06	1.70E-05	LOC110677878	NC_035109.1	302366911	302586045	+	4221	protein_coding	None	uncharacterized LOC110677878%2C transcript variant X1	PDZ	9	23	9	51	51	56	0.12030852	0.332062759	0.135436436	0.72833967	0.780279509	0.880518973
AAEL022459	5568779	22.64386958	22.48446275	20.40429008	88.5956287	79.86262726	43.76273235	21.84420747	70.74032944	-1.696486726	3.94E-06	1.84E-05	LOC5568779	NC_035108.1	267064744	267103147	-	1612	protein_coding	None	facilitated trehalose transporter Tret1-2 homolog%2C transcript variant X2	Sugar_tr	25	23	20	91	77	41	0.875072829	0.869501801	0.788085467	3.402949438	3.084757762	1.688048276
AAEL007126	5580231	2.71726435	7.820682696	8.161716033	37.96955516	34.22684026	35.22366263	6.233221026	35.80668601	-2.537649671	4.08E-06	1.90E-05	LOC5580231	NC_035107.1	160909374	160911857	+	1088	protein_coding	sugar transporter	myosin light chain alkali%2C transcript variant X2	-	3	8	8	39	33	33	0.155582802	0.448093639	0.467056534	2.160801402	1.958756373	2.013033897
AAEL012207	5574827	37.13594611	42.03616949	44.88943818	102.2257254	91.27157401	98.19930187	41.35385126	97.23220044	-1.235943851	4.11E-06	1.91E-05	LOC5574827	NC_035108.1	225404100	225706510	-	4203	protein_coding	myosin light chain 1,	coiled-coil domain-containing protein AGAP005037%2C transcript variant X7	-	41	43	44	105	88	92	0.550419352	0.623471711	0.664969379	1.50594479	1.352130658	1.452762031
AAEL023286	5572926	81.51793049	62.56546157	60.19265574	129.4859189	129.6471222	168.6466271	68.09201593	142.5932227	-1.062045166	4.57E-06	2.12E-05	LOC5572926	NC_035108.1	264802769	264813992	+	940	protein_coding	None	uncharacterized LOC5572926	-	90	64	59	133	125	158	5.402364513	4.149156422	3.986874075	8.529094548	8.587713305	11.15566019
AAEL010150	5570010	7.246038266	9.77585337	7.141501529	53.54680856	38.37554816	28.81936033	8.054464388	40.24723902	-2.324283404	4.71E-06	2.18E-05	LOC5570010	NC_035109.1	212718171	212731582	-	3011	protein_coding	None	armadillo repeat-containing protein 2	-	8	10	7	55	37	27	0.149916163	0.202393673	0.147671146	1.101110934	0.793572019	0.595139879
AAEL000195	110680596	0.905754783	0	0	20.44514508	30.07813235	17.07813946	0.301918261	22.53380563	-6.023882313	5.50E-06	2.53E-05	LOC110680596	NW_018735090.1	14599	16082	-	779	protein_coding	None	SEC14 domain and spectrin repeat-containing protein 1-like	-	1	0	0	21	29	16	0.072432216	0	0	1.625028486	2.404118765	1.363165444
AAEL022705	110680671	0	0	0	10.70936171	26.96660141	8.539069728	0	15.40501095	-6.436491489	5.76E-06	2.65E-05	LOC110680671	NW_018735209.1	2852	30707	-	892	protein_coding	None	uncharacterized LOC110680671	HLH	0	0	0	11	26	8	0	0	0	0.743373324	1.882365141	0.595238723
AAEL023059	5578553	0	0	0	11.68294005	13.48330071	18.14552317	0	14.43725464	-6.341818541	6.14E-06	2.81E-05	LOC5578553	NC_035109.1	180393914	180415664	+	937	protein_coding	None	uncharacterized LOC5578553	-	0	0	0	12	13	17	0	0	0	0.772006215	0.8959817	1.204135538
AAEL003570	5573318	0	0	0	18.49798841	15.55765466	9.606453444	0	14.55403217	-6.356879492	6.15E-06	2.81E-05	LOC5573318	NC_035107.1	268223657	268253974	-	1432	protein_coding	None	cyclin-dependent kinase 20%2C transcript variant X2	Pkinase	0	0	0	19	15	9	0	0	0	0.799815331	0.676462333	0.417124342
AAEL010413	5577588	9.963302615	7.820682696	9.181930537	28.23377178	47.71014096	49.09965093	8.988638616	41.68118789	-2.209148727	6.25E-06	2.86E-05	LOC5577588	NC_035107.1	307370865	307372054	-	1000	protein_coding	Cak1 [Source:UniProtKB/TrEMBL;Acc:A0A1S4FQ70]	uncharacterized LOC5577588	-	11	8	9	29	46	46	0.620671656	0.48752588	0.571677198	1.74814374	2.970661787	3.052979408
AAEL013295	5563775	0.905754783	4.887926685	4.080858016	31.1545068	35.26401723	19.21290689	3.291513162	28.54381031	-3.137386997	6.28E-06	2.87E-05	LOC5563775	NC_035108.1	354783183	354784197	+	836	protein_coding	None	uncharacterized LOC5563775	-	1	5	4	32	34	18	0.067493656	0.36447808	0.303921955	2.307399755	2.626443227	1.429000139
AAEL003925	5566698	12.68056696	7.820682696	6.121287025	43.81102518	36.30119421	42.69534864	8.874178895	40.93585601	-2.194733326	6.32E-06	2.89E-05	LOC5566698	NC_035109.1	404716760	404770571	-	4627	protein_coding	None	transient-receptor-potential-like protein	Ion_trans	14	8	6	45	35	40	0.170725253	0.105365438	0.082368302	0.586262554	0.488499274	0.573755069
AAEL005575	5576859	0	0	0	17.52441007	12.44612373	12.80860459	0	14.2597128	-6.326737578	6.60E-06	3.01E-05	LOC5576859	NW_018736312.1	28658	30228	-	1514	protein_coding	transient receptor potential channel 4,	serine protease 44	Trypsin	0	0	0	18	12	12	0	0	0	0.716680802	0.511859477	0.526043204
CLIPA16	5566765	1.811509566	0	2.040429008	13.63009672	25.92942444	32.02151148	1.283979525	23.86034421	-4.210590623	6.94E-06	3.16E-05	LOC5566765	NC_035107.1	47524339	47714554	+	4549	protein_coding	Clip-Domain Serine Protease family A.	uncharacterized LOC5566765%2C transcript variant X1	PDZ	2	0	2	14	25	30	0.024807516	0	0.02792688	0.185520216	0.354910992	0.437694774
AAEL005634	5574123	6.340283482	2.932756011	3.060643512	29.20735012	38.37554816	22.41505803	4.111227669	29.99931877	-2.852856732	7.34E-06	3.33E-05	LOC5574123	NC_035107.1	230987534	230990103	+	2570	protein_coding	harmonin (Usher syndrome 1C protein homolog) (PDZ domain-containing protein)	tyrosine-protein kinase receptor torso	Pkinase_Tyr	7	3	3	30	37	21	0.153685942	0.071137045	0.074147496	0.703667143	0.929745272	0.542315747
AAEL010923	5577164	2.71726435	0	0	19.47156675	18.66918559	30.95412776	0.905754783	23.0316267	-4.592666805	9.48E-06	4.25E-05	LOC5577164	NC_035108.1	259501065	259541643	+	1912	protein_coding	receptor protein tyrosine kinase	uncharacterized LOC5577164	Trypsin	3	0	0	20	18	29	0.088532473	0	0	0.630552496	0.607966984	1.006644566
AAEL013040	5563726	26.26688871	20.52929208	17.34364657	80.807002	53.93320283	59.77348809	21.37994245	64.83789764	-1.597202815	9.87E-06	4.42E-05	LOC5563726	NC_035108.1	132264660	132289319	+	1740	protein_coding	None	serine protease inhibitor 27A	Serpin	29	21	17	83	52	56	0.9404116	0.735491629	0.620594659	2.875464336	1.929965179	2.136017577
AAEL014079	5572894	17.20934088	16.61895073	18.36386107	54.52038689	56.00755678	54.43656951	17.39738423	54.98817106	-1.660936445	9.92E-06	4.43E-05	LOC5572894	NC_035108.1	36040485	36051483	+	849	protein_coding	serine protease inhibitor, serpin	uncharacterized LOC5572894	-	19	17	18	56	54	51	1.262743492	1.220250288	1.34670718	3.976119955	4.107536654	3.986837451
AAEL010113	5568022	43.47622959	50.83443753	36.72772215	107.0936171	98.53181286	91.79499957	43.67946309	99.14014318	-1.182095487	1.05E-05	4.69E-05	LOC5568022	NC_035109.1	216713419	217519443	-	11972	protein_coding	None	small conductance calcium-activated potassium channel protein%2C transcript variant X1	Ion_trans_2	48	52	36	110	95	86	0.226226646	0.264694138	0.191004744	0.553866526	0.512450918	0.476757777
AAEL019710	5567672	18.11509566	5.865512022	13.26278855	41.86386851	47.71014096	58.70610438	12.41446541	49.42670462	-1.985189472	1.06E-05	4.74E-05	LOC5567672	NC_035109.1	62870921	62900008	-	2208	protein_coding	None	uncharacterized LOC5567672	Trypsin	20	6	13	43	46	55	0.511093261	0.165599823	0.373983674	1.173947102	1.345408418	1.653216244
AAEL019564	23687899	13.58632175	11.73102404	13.26278855	38.9431335	57.04473376	45.89749979	12.86004478	47.29512235	-1.877108259	1.13E-05	5.03E-05	LOC23687899	NC_035108.1	210974893	211731229	-	8852	protein_coding	None	uncharacterized LOC23687899%2C transcript variant X4	7tm_3	15	12	13	40	55	43	0.09561347	0.082612835	0.093284676	0.272394119	0.401251494	0.32239856
AAEL019667	5569262	0	0	0	8.762205036	14.52047768	17.07813946	0	13.45360739	-6.239291247	1.16E-05	5.15E-05	LOC5569262	NC_035107.1	199094367	199153140	-	1456	protein_coding	None	trypsin 3A1-like	Trypsin	0	0	0	9	14	16	0	0	0	0.37261495	0.620957731	0.729330962
AAEL007508	5567851	9.057547832	14.66378006	12.24257405	56.46754357	42.52425607	38.42581377	11.98796731	45.80587114	-1.940222273	1.24E-05	5.47E-05	LOC5567851	NC_035108.1	140845214	140996611	-	2647	protein_coding	oviductin	putative ferric-chelate reductase 1 homolog%2C transcript variant X1	Cytochrom_B561	10	15	12	58	41	36	0.2131647	0.345338506	0.287962321	1.320849067	1.00028854	0.902640058
AAEL006322	5571425	0	0	0	20.44514508	13.48330071	6.404302296	0	13.44424936	-6.243755045	1.45E-05	6.36E-05	LOC5571425	NC_035108.1	269521395	269727992	+	5524	protein_coding	None	voltage-dependent calcium channel subunit alpha-2/delta-4%2C transcript variant X1	VWA	0	0	0	21	13	6	0	0	0	0.229163141	0.151979517	0.072088107
AAEL009062	5576211	28.07839828	23.46204809	24.4851481	69.12406195	85.04851215	55.50395323	25.34186482	69.89217578	-1.462256791	1.47E-05	6.41E-05	LOC5576211	NC_035109.1	235285120	235306251	-	3991	protein_coding	None	uncharacterized LOC5576211	-	31	24	24	71	82	52	0.438277519	0.366468965	0.381977581	1.072397425	1.326867335	0.864744203
AAEL020083	110679246	20.83236001	29.32756011	16.32343207	50.62607354	68.45368051	78.98639498	22.1611174	66.02204968	-1.571762442	1.60E-05	6.94E-05	LOC110679246	NC_035109.1	206389656	206402302	+	2276	protein_coding	None	pickpocket protein 28	-	23	30	16	52	66	74	0.57019684	0.803261005	0.446535597	1.377241901	1.872695021	2.157871134
ppk304	novel.582	0	0	0	14.60367506	10.37176977	12.80860459	0	12.59468314	-6.147019646	1.73E-05	7.48E-05	-	NC_035109.1	205160099	205173463	+	632	-	pickpocket 304	- && P13496.2 RecName: Full=Dynactin subunit 1; AltName: Full=150 kDa dynein-associated polypeptide; Short=DAP-150; Short=DP-150; AltName: Full=Protein glued && -	-	0	0	0	15	10	12	0	0	0	1.430715632	1.021829178	1.260173118
None	5568997	18.11509566	24.43963343	16.32343207	40.89029017	85.04851215	62.97563924	19.62605372	62.97148052	-1.679833538	1.73E-05	7.50E-05	LOC5568997	NC_035109.1	196637458	196671982	+	3283	protein_coding	None	nose resistant to fluoxetine protein 6%2C transcript variant X1	-	20	25	16	42	82	59	0.343738629	0.464062861	0.309568997	0.77118318	1.613014783	1.192743813
AAEL020861	5565320	28.07839828	21.50687741	24.4851481	69.12406195	65.34214958	65.11040667	24.69014126	66.5255394	-1.428097464	1.78E-05	7.71E-05	LOC5565320	NC_035108.1	378842106	378858363	-	1723	protein_coding	None	E3 ubiquitin-protein ligase TRIM37	-	31	22	24	71	63	61	1.015186057	0.778117335	0.88477802	2.484003553	2.361297188	2.349690175
AAEL004713	110677257	27.1726435	55.72236421	38.76815116	94.43709873	87.1228661	113.1426739	40.55438629	98.23421291	-1.279508867	1.83E-05	7.88E-05	LOC110677257	NC_035108.1	85193770	85194563	+	731	lncRNA	None	uncharacterized LOC110677257	-	30	57	38	97	84	106	2.315651	4.751876733	3.301981079	7.998959514	7.420912094	9.623976009
AAEL027339	110679657	0	0	0	3.89431335	11.40894675	26.6845929	0	13.995951	-6.294246202	1.87E-05	8.05E-05	LOC110679657	NC_035109.1	398187519	398189285	-	1590	protein_coding	None	chitotriosidase-1-like	CBM_14	0	0	0	4	11	25	0	0	0	0.151649858	0.446777135	1.043539584
AAEL019585	5580321	4.528773916	2.932756011	4.080858016	25.31303677	29.04095537	24.54982547	3.847462648	26.30127254	-2.769887859	2.09E-05	8.93E-05	LOC5580321	NC_035108.1	365936853	365941970	+	967	protein_coding	None	meiotic nuclear division protein 1 homolog%2C transcript variant X3	Mnd1	5	3	4	26	28	23	0.291751272	0.189061225	0.262749488	1.620787264	1.869936829	1.578582941
AAEL012899	5575288	69.74311831	51.81202286	34.68729314	124.6180272	103.7176977	120.6143599	52.08081144	116.3166949	-1.153391876	2.12E-05	9.05E-05	LOC5575288	NC_035107.1	147610153	147766833	-	2698	protein_coding	meiotic coiled-coil protein, putative	uncharacterized LOC5575288%2C transcript variant X2	-	77	53	34	128	100	113	1.610341584	1.19713082	0.800470502	2.859875753	2.393610232	2.779729535
AAEL011757	110674129	0.905754783	0	1.020214504	20.44514508	29.04095537	14.94337202	0.641989762	21.47649083	-5.061463859	2.16E-05	9.20E-05	LOC110674129	NC_035107.1	274145589	274146695	+	935	lncRNA	None	uncharacterized LOC110674129	-	1	0	1	21	28	14	0.060347268	0	0.067935496	1.353900739	1.933934667	0.993762188
AAEL027387	5575767	28.07839828	34.2154868	33.66707863	73.99195364	81.93698122	76.85162755	31.9869879	77.5935208	-1.280426095	2.18E-05	9.32E-05	LOC5575767	NC_035108.1	14496987	14498607	-	1550	protein_coding	None	serine protease inhibitor 42Dd	Serpin	31	35	33	76	79	72	1.128493921	1.376081112	1.352354662	2.955704654	3.291476594	3.082952558
SRPN14	110677901	45.28773916	71.3637296	58.15222673	114.8822438	150.3906617	105.6709879	58.2678985	123.6479645	-1.088047035	2.21E-05	9.42E-05	LOC110677901	NC_035109.1	167521981	167641782	+	4388	protein_coding	Serine Protease Inhibitor (serpin) homologue - unlikely to be inhibitory.	ecdysone 20-monooxygenase%2C transcript variant X5	p450	50	73	57	118	145	99	0.642943209	1.013827177	0.825119019	1.62104298	2.134011529	1.497388933
AAEL023509	5567004	0.905754783	2.932756011	3.060643512	24.33945843	19.70636257	23.48244175	2.299718102	22.50942092	-3.311179189	2.26E-05	9.61E-05	LOC5567004	NC_035108.1	435395449	435620171	+	3505	protein_coding	None	lachesin%2C transcript variant X1	-	1	3	3	25	19	22	0.016098344	0.052160401	0.054367779	0.429963043	0.350074886	0.416582193
AAEL019904	110678777	57.96830612	60.6102909	41.82879467	95.41067706	145.2047768	108.873139	53.46913056	116.4961976	-1.120154443	2.30E-05	9.78E-05	LOC110678777	NC_035107.1	158301016	158368597	-	5919	protein_coding	None	uncharacterized LOC110678777	-	64	62	41	98	140	102	0.610099771	0.638338498	0.439991085	0.998060521	1.527478386	1.143715153
AAEL022628	5578847	0	0	0	12.65651839	11.40894675	11.74122088	0	11.935562	-6.069078382	2.53E-05	0.000106812	LOC5578847	NC_035108.1	196459625	196461946	-	2322	protein_coding	None	serine-rich adhesin for platelets	-	0	0	0	13	11	11	0	0	0	0.33748951	0.305932663	0.314410118
AAEL020019	5574466	14.49207653	11.73102404	9.181930537	43.81102518	33.18966328	56.57133695	11.80167704	44.52400847	-1.908839769	2.56E-05	0.00010834	LOC5574466	NC_035108.1	214207432	214234809	-	2313	protein_coding	None	acetylcholinesterase	COesterase	16	12	9	45	32	53	0.390313505	0.316164643	0.247158322	1.172778572	0.89344891	1.520779607
AAEL024216	novel.340	25.36113393	42.03616949	34.68729314	90.54278538	91.27157401	68.31255782	34.02819885	83.37563907	-1.297524201	2.66E-05	0.000112234	-	NC_035108.1	356502214	356509212	+	6999	-	None	- && - && -	-	28	43	34	93	88	64	0.225731031	0.374403715	0.308568283	0.80098816	0.811973876	0.606890059
None	110675454	28.98415306	16.61895073	33.66707863	115.8558221	58.08191074	59.77348809	26.42339414	77.90374033	-1.563220365	2.90E-05	0.00012198	LOC110675454	NC_035108.1	36219094	36220133	+	981	protein_coding	None	uncharacterized LOC110675454	-	32	17	33	119	56	56	1.840560931	1.056057588	2.136747936	7.312352104	3.686501353	3.78865503
AAEL023083	110680327	24.45537915	10.75343871	12.24257405	71.07121863	43.56143305	49.09965093	15.81713063	54.5774342	-1.778798445	2.97E-05	0.000124438	LOC110680327	NW_018734621.1	970	45686	-	2695	pseudogene	None	-	-	27	11	12	73	42	46	0.565293801	0.248737694	0.282833493	1.6328385	1.006435388	1.132830949
AAEL021807	novel.81	0	4.887926685	2.040429008	25.31303677	18.66918559	25.61720918	2.309451898	23.19981052	-3.351327425	3.00E-05	0.000125807	-	NC_035107.1	231059423	231064617	+	1094	-	None	- && - && -	-	0	5	2	26	18	24	0	0.278522555	0.116123745	1.432633715	1.0625529	1.455995267
None	5567791	5.434528699	10.75343871	10.20214504	32.12808513	44.59861003	35.22366263	8.796704149	37.31678593	-2.09270655	3.12E-05	0.000130651	LOC5567791	NC_035107.1	194829213	194850428	+	2187	protein_coding	None	fatty acid hydroxylase domain-containing protein 2%2C transcript variant X4	-	6	11	10	33	43	33	0.154800263	0.306514899	0.290442106	0.909587112	1.269740729	1.001454449
AAEL018110	5568531	35.32443654	51.81202286	55.09158322	137.2745456	85.04851215	98.19930187	47.40934754	106.8407865	-1.178037136	3.43E-05	0.000142619	LOC5568531	NC_035107.1	157967278	158061540	-	6031	protein_coding	None	cadherin-23%2C transcript variant X2	Cadherin	39	53	54	141	82	92	0.364875335	0.535542854	0.568738715	1.409317762	0.878051324	1.01242892
AAEL006955	5564418	0.905754783	5.865512022	3.060643512	16.55083174	31.11530932	28.81936033	3.277303439	25.49516713	-2.972690978	3.72E-05	0.000154107	LOC5564418	NC_035107.1	159149149	159331370	-	3761	protein_coding	cadherin	ABC transporter G family member 20%2C transcript variant X3	ABC_tran	1	6	3	17	30	27	0.015002578	0.097219997	0.050667127	0.272473788	0.515125797	0.47646003
AAEL014428	5567442	0	0.977585337	0	24.33945843	16.59483164	10.67383716	0.325861779	17.20270908	-5.637078494	3.93E-05	0.000162335	LOC5567442	NC_035109.1	307276596	307278447	-	1852	protein_coding	ABC transporter	insulin-like growth factor-binding protein complex acid labile subunit	-	0	1	0	25	16	10	0	0.032905364	0	0.813725953	0.557923145	0.358364566
AAEL006093	5565850	8.151793049	3.910341348	7.141501529	23.3658801	51.85884887	25.61720918	6.401211975	33.61397938	-2.387890282	4.06E-05	0.000167398	LOC5565850	NC_035108.1	444171993	444187284	+	2145	protein_coding	tartan	lactosylceramide 4-alpha-galactosyltransferase	Gly_transf_sug	9	4	7	24	50	24	0.236746976	0.113642396	0.207290359	0.674470698	1.505352076	0.742591525
AAEL005019	5569239	0	11.73102404	9.181930537	127.5387622	112.0151136	119.5469762	6.97098486	119.700284	-4.109510994	4.11E-05	0.000169279	LOC5569239	NC_035107.1	216890639	216947075	-	1725	protein_coding	lactosylceramide 4-alpha-galactosyltransferase (alpha- 1,4-galactosyltransferase)	2%2C3-bisphosphoglycerate-dependent phosphoglycerate mutase%2C transcript variant X1	-	0	12	9	131	108	112	0	0.423935547	0.331407071	4.577847674	4.043244776	4.309183286
AAEL007495	novel.97	22.64386958	19.55170674	37.74793665	91.51636371	50.82167189	77.91901126	26.64783766	73.41901562	-1.468168545	4.49E-05	0.000183973	-	NC_035107.1	282505056	282506635	+	1480	-	phosphoglycerate mutase	- && - && -	-	25	20	37	94	49	73	0.953119865	0.823523445	1.587992216	3.828646587	2.138108513	3.27361188
None	5570039	4.528773916	19.55170674	6.121287025	55.49396523	34.22684026	41.62796492	10.06725589	43.78292347	-2.126957086	4.56E-05	0.000186347	LOC5570039	NC_035109.1	215582061	215624257	+	855	protein_coding	None	uncharacterized LOC5570039%2C transcript variant X2	-	5	20	6	57	33	39	0.329968983	1.425514268	0.445752201	4.018721241	2.492546121	3.027363258
AAEL000165	5577231	0	0	2.040429008	26.28661511	17.63200862	14.94337202	0.680143003	19.62066525	-4.919238745	4.58E-05	0.000187235	LOC5577231	NC_035109.1	270607794	270609528	-	1735	protein_coding	None	uncharacterized LOC5577231	-	0	0	2	27	17	14	0	0	0.073221543	0.938087667	0.632768455	0.535543312
AAEL003128	110678164	11.77481218	12.70860938	11.22235954	35.04882015	47.71014096	42.69534864	11.90192704	41.81810325	-1.811459713	4.85E-05	0.000197457	LOC110678164	NC_035107.1	149054577	149075053	+	1771	protein_coding	None	uncharacterized LOC110678164	-	13	13	11	36	46	40	0.414184669	0.447334587	0.394532228	1.225358255	1.677392313	1.49902016
AAEL027398	novel.761	0	0.977585337	2.040429008	16.55083174	18.66918559	20.2802906	1.006004782	18.50010264	-4.246414807	5.07E-05	0.000205333	-	NC_035109.1	383770317	383775963	-	894	-	None	- && - && -	-	0	1	2	17	18	19	0	0.06816637	0.142102212	1.146279548	1.300260484	1.410529344
None	novel.606	1.811509566	0	2.040429008	18.49798841	17.63200862	20.2802906	1.283979525	18.80342921	-3.869509387	5.31E-05	0.000214246	-	NC_035109.1	281743444	281749148	+	1326	-	None	- && - && -	-	2	0	2	19	17	19	0.085105122	0	0.095806469	0.863752303	0.827943642	0.950990372
None	5578026	0	0.977585337	3.060643512	21.41872342	10.37176977	27.75197661	1.346076283	19.84748994	-3.927442322	5.89E-05	0.000236231	LOC5578026	NC_035109.1	79340315	79353492	-	1668	protein_coding	None	cytochrome P450 4c3	p450	0	1	3	22	10	26	0	0.036535213	0.114244044	0.795070749	0.38716789	1.03453061
CYP4H28	novel.370	8.151793049	5.865512022	6.121287025	44.78460352	22.8178935	28.81936033	6.712864032	32.14061912	-2.256965206	5.92E-05	0.000237456	-	NC_035108.1	2762097	2769895	-	878	-	Cytochrome P450 [Source:UniProtKB/TrEMBL;Acc:A0A1S4F4H4]	- && - && -	-	9	6	6	46	22	27	0.578385267	0.416451492	0.434075321	3.158220565	1.618167755	2.040963752
None	110678141	7.246038266	3.910341348	3.060643512	19.47156675	26.96660141	37.35843006	4.739007709	27.93219941	-2.542357789	5.92E-05	0.000237516	LOC110678141	NC_035109.1	208615508	208620390	-	1694	protein_coding	None	uncharacterized LOC110678141	-	8	4	3	20	26	35	0.266468458	0.143897839	0.112490594	0.711697976	0.991186367	1.37126276
AAEL022150	5577377	3.623019133	0.977585337	1.020214504	27.26019345	15.55765466	18.14552317	1.873606325	20.32112376	-3.411924847	6.33E-05	0.000253131	LOC5577377	NC_035109.1	186857871	186870670	+	1535	protein_coding	None	tryptophan 2%2C3-dioxygenase	-	4	1	1	28	15	17	0.147035039	0.039700805	0.041380905	1.099584965	0.631071049	0.735032572
Tdo	5574396	11.77481218	15.64136539	12.24257405	42.83744684	45.63578701	41.62796492	13.21958387	43.36706626	-1.715120155	6.40E-05	0.0002557	LOC5574396	NC_035109.1	37853616	37855250	-	1570	protein_coding	tryptophan 2,3-dioxygenase (TDO)(EC 1.13.11.11)	sorbitol dehydrogenase	ADH_N	13	16	12	44	44	39	0.467210859	0.621052076	0.485500805	1.689398738	1.809874254	1.648659608
AAEL011130	5575097	0	0.977585337	1.020214504	11.68294005	28.00377839	16.01075574	0.66593328	18.56582473	-4.840277317	7.19E-05	0.000285037	LOC5575097	NC_035109.1	369287037	369311754	+	1201	protein_coding	alcohol dehydrogenase	uncharacterized protein DDB_G0283357	-	0	1	1	12	27	15	0	0.050741661	0.052889	0.602306264	1.451831232	0.8289232
AAEL019913	5571597	38.94745568	31.28273078	45.90965268	86.64847203	85.04851215	83.25592984	38.71327972	84.98430467	-1.135947711	7.41E-05	0.000293416	LOC5571597	NC_035108.1	97390048	97434173	-	3825	protein_coding	None	neurotrypsin	Trypsin	43	32	45	89	82	78	0.634316844	0.509830985	0.747290455	1.402612511	1.384451642	1.353409456
SCRASP1	novel.448	0	1.955170674	1.020214504	23.3658801	17.63200862	12.80860459	0.991795059	17.93549777	-4.208407236	7.48E-05	0.000295967	-	NC_035108.1	268265043	268266245	-	1143	-	Class A Scavenger Receptor (SRCR domain) with Serine Protease domain.	- && - && -	-	0	2	1	24	17	12	0	0.106632957	0.055572781	1.265738973	0.960501548	0.696788636
None	novel.689	1.811509566	0	0	12.65651839	20.74353955	21.34767432	0.603836522	18.24924408	-4.838496353	7.88E-05	0.00031058	-	NC_035109.1	179245288	179246564	-	1212	-	None	- && - && -	-	2	0	0	13	20	20	0.093110059	0	0	0.646576437	1.065670034	1.09519996
None	novel.218	18.11509566	15.64136539	17.34364657	55.49396523	53.93320283	40.56058121	17.03336921	49.99591642	-1.553894916	8.24E-05	0.000323645	-	NC_035108.1	1649921	1650850	+	857	-	None	- && - && -	-	20	16	17	57	52	38	1.316795707	1.137750011	1.260017161	4.009342661	3.918482393	2.942854688
None	23687865	3.623019133	5.865512022	8.161716033	25.31303677	33.18966328	27.75197661	5.883415729	28.75155889	-2.300063637	8.50E-05	0.000333528	LOC23687865	NC_035108.1	469341556	469834980	-	5561	protein_coding	None	protein nubbin%2C transcript variant X3	Pou	4	6	8	26	32	26	0.040586007	0.065751557	0.0913788	0.28183803	0.371614337	0.310303373
AAEL017445	5566696	0	8.798268033	0	238.5266927	309.0787393	232.6896501	2.932756011	260.0983607	-6.47298032	8.63E-05	0.000338246	LOC5566696	NC_035109.1	404790492	404905440	+	3713	protein_coding	None	calcium/calmodulin-dependent protein kinase type IV%2C transcript variant X2	Pkinase	0	9	0	245	298	218	0	0.147715221	0	3.977592394	5.183065448	3.896705529
None	5568606	3.623019133	0	1.020214504	14.60367506	24.89224746	18.14552317	1.547744546	19.21381523	-3.594550357	9.20E-05	0.000359057	LOC5568606	NC_035108.1	399230127	399301643	-	6698	protein_coding	None	uncharacterized LOC5568606%2C transcript variant X3	ubiquitin	4	0	1	15	24	17	0.033696444	0	0.009483381	0.134997354	0.231398999	0.168449537
AAEL006973	5571347	0	0	0	12.65651839	11.40894675	6.404302296	0	10.15658914	-5.837831702	9.22E-05	0.00035975	LOC5571347	NC_035108.1	178198351	178252785	+	2312	protein_coding	ubiquitin conjugating enzyme 7 interacting protein	cuticle protein 8%2C transcript variant X2	Chitin_bind_4	0	0	0	13	11	6	0	0	0	0.33894924	0.307255902	0.172238194
AAEL009002	novel.151	21.7381148	12.70860938	19.38407558	67.17690528	31.11530932	70.44732525	17.94359992	56.24651328	-1.646448645	9.56E-05	0.000372374	-	NC_035107.1	134465763	134467384	-	1549	-	None	- && - && -	-	24	13	19	69	30	66	0.874236736	0.511445807	0.779131107	2.685201087	1.250734746	2.827864274
None	5579652	0	0	0	6.815048362	12.44612373	10.67383716	0	9.978336417	-5.808727561	0.000102449	0.000396548	LOC5579652	NC_035109.1	267288541	267407732	+	7079	protein_coding	None	ALK tyrosine kinase receptor%2C transcript variant X2	Pkinase_Tyr	0	0	0	7	12	10	0	0	0	0.059608099	0.109472418	0.093754934
AAEL024394	novel.454	0.905754783	3.910341348	1.020214504	24.33945843	26.96660141	9.606453444	1.945436878	20.3041711	-3.392172927	0.00010532	0.00040701	-	NC_035108.1	282178478	282179840	-	655	-	None	- && - && -	-	1	4	1	25	26	9	0.086144574	0.37215716	0.096976624	2.300794603	2.563465199	0.911942073
None	5571382	1.811509566	0	2.040429008	14.60367506	17.63200862	20.2802906	1.283979525	17.50532476	-3.765399783	0.000110303	0.000425587	LOC5571382	NC_035107.1	58798630	58800576	-	1892	protein_coding	None	probable cytochrome P450 6a14	p450	2	0	2	15	17	19	0.059645556	0	0.067145548	0.477913467	0.580260713	0.666497481
AAEL009018	110675576	23.54962436	14.66378006	9.181930537	46.73176019	45.63578701	55.50395323	15.79844499	49.29050014	-1.630125605	0.000118825	0.000456131	LOC110675576	NC_035107.1	81338518	81346488	-	7857	lncRNA	cytochrome P450	uncharacterized LOC110675576%2C transcript variant X14	-	26	15	9	48	44	52	0.186717844	0.116343518	0.072760239	0.368267697	0.361652358	0.439250874
AAEL022079	5578945	26.26688871	17.59653607	16.32343207	62.30901359	41.4870791	65.11040667	20.06228561	56.30216645	-1.482963012	0.00011962	0.000458601	LOC5578945	NC_035107.1	183999256	184002030	+	2103	protein_coding	None	uncharacterized LOC5578945	-	29	18	16	64	40	61	0.778086631	0.521604008	0.483269148	1.834508983	1.228332935	1.92511468
AAEL013916	5567088	24.45537915	28.34997477	36.72772215	67.17690528	76.75109633	66.17779039	29.84435869	70.035264	-1.234948555	0.000123022	0.000471045	LOC5567088	NC_035108.1	102749475	102799584	-	6609	protein_coding	None	centrosomal protein of 290 kDa	-	27	29	36	69	74	62	0.230513965	0.267405252	0.345999212	0.629350353	0.723088319	0.622618443
AAEL025983	5574173	8.151793049	12.70860938	13.26278855	36.99597682	38.37554816	40.56058121	11.37439699	38.6440354	-1.770478465	0.000125962	0.000481536	LOC5574173	NC_035109.1	375957015	375960726	+	764	protein_coding	None	gastrula zinc finger protein XlCGF7.1	-	9	13	13	38	37	38	0.664688828	1.036949678	1.080832399	2.998260611	3.12754627	3.301081764
AAEL002316	5574368	12.68056696	37.14824281	30.60643512	87.62205036	61.19344167	66.17779039	26.8117483	71.66442747	-1.426877621	0.000127245	0.000486133	LOC5574368	NC_035108.1	235444887	235580210	+	2536	protein_coding	None	dopamine N-acetyltransferase%2C transcript variant X2	-	14	38	30	90	59	62	0.311492801	0.913149814	0.751415875	2.1393035	1.50244347	1.622588837
Dat	novel.505	22.64386958	40.08099882	39.78836566	87.62205036	95.42028192	59.77348809	34.17107802	80.93860679	-1.250448675	0.000128088	0.000488889	-	NC_035108.1	461070869	461074231	-	2973	-	dopamine N-acetyltransferase	- && P04323.1 RecName: Full=Retrovirus-related Pol polyprotein from transposon 17.6; Includes: RecName: Full=Protease; Includes: RecName: Full=Reverse transcriptase; Includes: RecName: Full=Endonuclease && -	-	25	41	39	90	92	56	0.474476085	0.840420495	0.83325525	1.824848192	1.998427034	1.250141468
None	110679566	36.23019133	63.54304691	63.25329925	127.5387622	114.0894675	92.86238329	54.34217916	111.496871	-1.042887608	0.000131729	0.000502153	LOC110679566	NC_035109.1	162013278	162605556	-	8044	protein_coding	None	protein couch potato%2C transcript variant X3	RRM_1	40	65	62	131	110	87	0.280580289	0.492435079	0.48958487	0.98169906	0.883112437	0.717816165
AAEL028101	novel.406	4.528773916	13.68619472	14.28300306	34.07524181	47.71014096	36.29104634	10.83265723	39.3588097	-1.872831004	0.000154903	0.000585496	-	NC_035108.1	137062085	137063165	-	830	-	None	- && - && -	-	5	14	14	35	46	34	0.339907807	1.027916011	1.071416435	2.541962231	3.579110586	2.718734937
None	5566873	0	0	0	5.841470024	6.223061865	17.07813946	0	9.714223781	-5.76839793	0.000159754	0.000602697	LOC5566873	NC_035109.1	362773302	363099999	-	3540	protein_coding	None	uncharacterized LOC5566873%2C transcript variant X2	7tm_3	0	0	0	6	6	16	0	0	0	0.102170879	0.109456956	0.299973413
OBP6	5572248	34.41868176	25.41721876	32.64686413	67.17690528	85.04851215	61.90825553	30.82758822	71.37789098	-1.210125997	0.000159834	0.000602814	LOC5572248	NC_035109.1	209943571	209960586	+	1757	protein_coding	odorant binding protein OBP6	Meckel syndrome type 1 protein%2C transcript variant X1	-	38	26	32	69	82	58	1.220340608	0.901798013	1.156875377	2.367317293	3.013959893	2.190898588
AAEL009690	5572032	29.88990785	31.28273078	22.44471909	54.52038689	80.89980424	66.17779039	27.87245257	67.19932717	-1.265911676	0.000165576	0.000623299	LOC5572032	NC_035107.1	5533812	5534732	-	796	protein_coding	None	uncharacterized LOC5572032	-	33	32	22	56	78	62	2.339214785	2.449878792	1.755569284	4.240861611	6.328152156	5.169453881
AAEL000230	5567893	1.811509566	7.820682696	17.34364657	36.99597682	40.44990212	36.29104634	8.991946277	37.91230843	-2.095912286	0.000174278	0.000652798	LOC5567893	NC_035109.1	396822929	396824212	-	1093	protein_coding	None	sulfotransferase family cytosolic 1B member 1	Sulfotransfer_1	2	8	17	38	39	34	0.103247385	0.446043806	0.987954901	2.095764965	2.304304262	2.064547116
AAEL006338	5570008	12.68056696	14.66378006	25.5053626	47.70533853	43.56143305	60.84087181	17.61656987	50.7025478	-1.532022071	0.000182247	0.000679904	LOC5570008	NC_035109.1	212440781	212650650	-	3915	protein_coding	sulfotransferase (sult)	uncharacterized protein CG3556	-	14	15	25	49	42	57	0.201774136	0.233489406	0.405617424	0.75447257	0.692808013	0.966293666
AAEL000176	110677019	32.6071722	32.26031612	45.90965268	101.2521471	69.49085749	73.6494764	36.92571367	81.46416033	-1.146583785	0.000188692	0.00070178	LOC110677019	NC_035107.1	128045767	128046628	+	718	lncRNA	None	uncharacterized LOC110677019	-	36	33	45	104	67	69	2.829093394	2.800897289	3.981038983	8.731483475	6.026230462	6.378090686
AAEL023808	5567885	2.71726435	5.865512022	4.080858016	19.47156675	24.89224746	25.61720918	4.221211463	23.3270078	-2.472012706	0.000195967	0.000727035	LOC5567885	NC_035109.1	396831306	396832818	-	1277	protein_coding	None	sulfotransferase 1 family member D1%2C transcript variant X1	Sulfotransfer_1	3	6	4	20	24	24	0.13255606	0.286330783	0.198965352	0.944100526	1.213712214	1.247344418
AAEL006359	5578680	37.13594611	34.2154868	43.86922368	87.62205036	74.67674237	80.0537787	38.40688553	80.78419048	-1.074912179	0.00019908	0.000738139	LOC5578680	NC_035107.1	189580399	189675611	+	3207	protein_coding	sulfotransferase (sult)	acyl-CoA Delta(11) desaturase%2C transcript variant X4	-	41	35	43	90	72	75	0.721363435	0.665084416	0.85168276	1.691697435	1.449869502	1.552130907
AAEL003622	110681510	20.83236001	20.52929208	33.66707863	66.20332694	50.82167189	69.37994154	25.00957691	62.13498012	-1.318019802	0.000213074	0.000788571	LOC110681510	NC_035107.1	209004416	209017975	-	1346	protein_coding	delta(9)-desaturase, putative	uncharacterized LOC110681510	zf-AD	23	21	33	68	49	65	0.964166425	0.950784126	1.557317775	3.045390539	2.350966269	3.205046539
AAEL028049	110674800	14.49207653	12.70860938	12.24257405	39.91671183	33.18966328	49.09965093	13.14775332	40.73534201	-1.628427853	0.000234763	0.000865916	LOC110674800	NC_035107.1	24073613	24076790	+	3125	lncRNA	None	uncharacterized LOC110674800	-	16	13	12	41	32	46	0.288894444	0.253513457	0.243915604	0.79088434	0.661295146	0.976953411
AAEL025449	5571969	19.02085045	7.820682696	8.161716033	31.1545068	43.56143305	45.89749979	11.66774973	40.20447988	-1.771126179	0.000255057	0.000933351	LOC5571969	NC_035109.1	320790379	321285069	-	4788	protein_coding	None	potassium voltage-gated channel subfamily KQT member 2	Ion_trans	21	8	8	32	42	43	0.247476737	0.101822448	0.106131476	0.402879322	0.566487755	0.596046795
AAEL019454	5573132	7.246038266	7.820682696	2.040429008	24.33945843	23.85507048	33.08889519	5.702383323	27.0944747	-2.235668428	0.000258884	0.000947069	LOC5573132	NC_035108.1	425558593	425582486	-	1547	protein_coding	None	chitinase-like protein Idgf4	-	8	8	2	25	23	31	0.29178899	0.315142779	0.08211983	0.974156733	0.960136324	1.329956461
AAEL002023	novel.698	9.963302615	24.43963343	8.161716033	44.78460352	54.9703798	37.35843006	14.18821736	45.70447113	-1.688769725	0.000271939	0.000990625	-	NC_035109.1	198966329	198979487	-	1045	-	imaginal disc growth factor	- && - && -	-	11	25	8	46	53	35	0.593944169	1.457912319	0.486275128	2.653509719	3.275329201	2.222889105
None	5571433	14.49207653	30.30514545	14.28300306	55.49396523	48.74731794	56.57133695	19.69340835	53.60420671	-1.44618884	0.000281973	0.001025318	LOC5571433	NC_035108.1	269317648	269358039	+	6336	protein_coding	None	cholinesterase	COesterase	16	31	14	57	47	53	0.142486606	0.298163318	0.140352847	0.542299031	0.479046937	0.555170965
AAEL009055	5580174	0	0	1.020214504	11.68294005	12.44612373	12.80860459	0.340071501	12.31255612	-5.151469017	0.000283563	0.001030478	LOC5580174	NC_035107.1	229066233	229070947	+	4160	protein_coding	gliotactin	uncharacterized LOC5580174	-	0	0	1	12	12	12	0	0	0.015269156	0.173886977	0.186287319	0.191449378
AAEL002559	novel.812	7.246038266	8.798268033	11.22235954	35.04882015	37.33837119	25.61720918	9.088888615	32.66813351	-1.852577869	0.000295742	0.00106798	-	NW_018735571.1	20234	20848	-	615	-	None	- && - && -	-	8	9	11	36	36	24	0.733979786	0.891815633	1.136124513	3.528633284	3.780269506	2.590014344
None	5569635	0	0	1.020214504	9.735783374	17.63200862	9.606453444	0.340071501	12.32474848	-5.152732538	0.000312657	0.001125359	LOC5569635	NC_035109.1	133760718	133761727	-	966	protein_coding	None	uncharacterized LOC5569635	-	0	0	1	10	17	9	0	0	0.065755371	0.624025037	1.136494067	0.618345816
AAEL007776	5577496	0	0	0	7.788626699	12.44612373	5.33691858	0	8.523889669	-5.583474571	0.000314575	0.001130912	LOC5577496	NC_035107.1	192043189	192043850	+	534	lncRNA	None	uncharacterized LOC5577496	-	0	0	0	8	12	5	0	0	0	0.903083425	1.451227057	0.621433685
AAEL021085	5563591	19.02085045	6.843097359	17.34364657	50.62607354	44.59861003	37.35843006	14.40253146	44.19437121	-1.615775905	0.000324523	0.001164596	LOC5563591	NC_035109.1	102799321	102808822	+	2283	protein_coding	None	phosphoenolpyruvate carboxykinase [GTP]	-	21	7	17	52	43	35	0.519018229	0.186852889	0.472989359	1.373019084	1.216348215	1.017485377
AAEL000006	5569664	0	0	3.060643512	6.815048362	24.89224746	17.07813946	1.020214504	16.26181176	-4.048430998	0.000341459	0.001221377	LOC5569664	NC_035109.1	152821055	152845256	-	1827	protein_coding	phosphoenolpyruvate carboxykinase	cytochrome P450 4d1	p450	0	0	3	7	24	16	0	0	0.104301623	0.230960991	0.848336342	0.581229273
CYP4D39	110675517	0.905754783	0	1.020214504	17.52441007	12.44612373	12.80860459	0.641989762	14.2597128	-4.471843377	0.000356678	0.001271666	LOC110675517	NC_035108.1	48625386	48626475	+	1090	protein_coding	cytochrome P450	uncharacterized LOC110675517	-	1	0	1	18	12	12	0.051765776	0	0.058274944	0.99546306	0.710968118	0.730669184
AAEL023677	5573917	0	0	0	8.762205036	8.297415819	7.471686012	0	8.177102289	-5.523679565	0.000360873	0.001285862	LOC5573917	NC_035108.1	429096451	429097120	-	609	protein_coding	None	adult cuticle protein 1	-	0	0	0	9	8	7	0	0	0	0.890849536	0.848336342	0.76286342
AAEL002241	110681458	8.151793049	9.77585337	14.28300306	57.44112191	23.85507048	32.02151148	10.73688316	37.77256795	-1.824249055	0.000363378	0.001294024	LOC110681458	NW_018736654.1	17517	58959	+	4032	protein_coding	cuticle protein, putative	transcription factor TFIIIB component B'' homolog%2C transcript variant X2	-	9	10	14	59	23	30	0.125947982	0.151142696	0.220554474	0.882085391	0.368385638	0.493817839
AAEL021420	5568360	7.246038266	7.820682696	10.20214504	30.18092846	28.00377839	33.08889519	8.422955334	30.42453401	-1.857108419	0.000383491	0.001359628	LOC5568360	NC_035107.1	299659286	299678129	-	1005	protein_coding	None	myosin regulatory light chain%2C striated adductor muscle	efhand	8	8	10	31	27	31	0.449151809	0.485100378	0.632036703	1.859408335	1.734974437	2.047206612
AAEL001068	5568497	11.77481218	5.865512022	9.181930537	36.02239848	30.07813235	29.88674405	8.94075158	31.99575829	-1.835225876	0.000383792	0.001360298	LOC5568497	NC_035108.1	340163083	340163745	-	596	protein_coding	myosin light chain 2V, putative	uncharacterized LOC5568497	-	13	6	9	37	29	28	1.230740014	0.613497332	0.959189929	3.742265585	3.14229617	3.118012235
AAEL006909	110675572	16.3035861	19.55170674	6.121287025	39.91671183	44.59861003	43.76273235	13.99219329	42.75935141	-1.604138497	0.000429257	0.001512112	LOC110675572	NC_035108.1	57241164	57242561	+	983	protein_coding	None	uncharacterized LOC110675572	-	18	20	6	41	43	41	1.033209083	1.239892878	0.387709188	2.514255914	2.824947075	2.768193103
AAEL023926	110679399	0.905754783	1.955170674	0	17.52441007	11.40894675	13.87598831	0.953641819	14.26978171	-3.891030192	0.000433398	0.001524475	LOC110679399	NC_035109.1	196623096	196623397	-	236	lncRNA	None	uncharacterized LOC110679399	-	1	2	0	18	11	13	0.239087695	0.516446906	0	4.597689555	3.010066291	3.655925968
AAEL020894	5571063	10.8690574	24.43963343	28.56600611	60.36185692	62.23061865	44.83011607	21.29156565	55.80753054	-1.400022293	0.000447055	0.001568854	LOC5571063	NC_035109.1	133289152	133289809	-	581	lncRNA	None	uncharacterized LOC5571063	-	12	25	28	62	60	42	1.165398197	2.622234722	3.061189815	6.432720747	6.669150161	4.797767535
AAEL022900	novel.303	17.20934088	33.23790146	20.40429008	74.96553198	52.89602585	49.09965093	23.61717747	58.98706959	-1.325094003	0.000449373	0.001576071	-	NC_035108.1	267630820	267632910	+	1980	-	None	- && - && -	-	19	34	20	77	51	46	0.541449103	1.046457065	0.641613017	2.344254057	1.663414044	1.541908792
None	5566111	8.151793049	12.70860938	16.32343207	38.9431335	39.41272514	35.22366263	12.3946115	37.85984042	-1.619696488	0.000453608	0.001589999	LOC5566111	NC_035108.1	1010862	1253349	+	3680	protein_coding	None	feline leukemia virus subgroup C receptor-related protein 2	MFS_1	9	13	16	40	38	33	0.137995181	0.21527977	0.276172559	0.655226289	0.666854607	0.595157848
AAEL005204	5575509	13.58632175	4.887926685	12.24257405	25.31303677	53.93320283	30.95412776	10.23894083	36.73345579	-1.838625261	0.000466026	0.001630687	LOC5575509	NC_035108.1	396189999	396191456	+	1397	protein_coding	None	trypsin-1%2C transcript variant X1	Trypsin	15	5	12	26	52	29	0.605848562	0.218112867	0.545623668	1.121904999	2.403822055	1.377741166
AAEL011889	110677631	4.528773916	9.77585337	9.181930537	25.31303677	34.22684026	28.81936033	7.828852608	29.45307912	-1.919793903	0.000470575	0.001645648	LOC110677631	NC_035109.1	223288815	223294432	-	2940	protein_coding	serine-type enodpeptidase,	protein Cep78 homolog	-	5	10	9	26	33	27	0.095960367	0.207281411	0.194448026	0.533095675	0.724873107	0.609512304
AAEL020922	5577909	18.11509566	21.50687741	24.4851481	60.36185692	46.67296398	50.16703465	21.36904039	52.40061852	-1.298692023	0.000472753	0.001652109	LOC5577909	NC_035108.1	461372408	461385794	-	4750	protein_coding	None	zinc finger protein 267	-	20	22	24	62	45	47	0.237577667	0.282251825	0.320941585	0.786823317	0.611806775	0.656704953
AAEL003355	5572986	0	0	0	7.788626699	9.334592797	6.404302296	0	7.842507264	-5.4632453	0.000481078	0.001678972	LOC5572986	NC_035109.1	227526858	227530378	-	1722	protein_coding	None	actin-1	Actin	0	0	0	8	9	6	0	0	0	0.280050261	0.337524063	0.231251281
Act1	novel.814	1.811509566	0	0	7.788626699	19.70636257	14.94337202	0.603836522	14.14612043	-4.474697025	0.000505991	0.001758271	-	NW_018735593.1	11280	22174	+	381	-	Actin-1 [Source:UniProtKB/Swiss-Prot;Acc:P49128]	- && - && -	-	2	0	0	8	19	14	0.29619263	0	0	1.265738973	3.220505189	2.438760226
None	novel.277	0	0	0	4.867891687	13.48330071	5.33691858	0	7.896036991	-5.471661963	0.00057047	0.001961447	-	NC_035108.1	193084390	193091834	+	589	-	None	- && - && -	-	0	0	0	5	13	5	0	0	0	0.51172172	1.425356286	0.563405073
None	5563749	2.71726435	2.932756011	5.10107252	17.52441007	22.8178935	18.14552317	3.583697627	19.49594225	-2.453135393	0.000660261	0.002245221	LOC5563749	NC_035108.1	313601249	314237699	+	3795	protein_coding	None	uncharacterized LOC5563749	-	3	3	5	18	22	17	0.044604503	0.048174494	0.083688654	0.285916926	0.374374516	0.297305665
AAEL019653	5570918	0	1.955170674	2.040429008	16.55083174	18.66918559	8.539069728	1.331866561	14.58636235	-3.487599892	0.000665118	0.002260463	LOC5570918	NC_035108.1	262226727	262228390	-	1664	protein_coding	None	uncharacterized LOC5570918%2C transcript variant X2	-	0	2	2	17	18	8	0	0.073246076	0.07634578	0.615849709	0.698577448	0.319082296
AAEL001498	5564093	1.811509566	4.887926685	1.020214504	18.49798841	26.96660141	9.606453444	2.573216919	18.35701442	-2.835004107	0.000679957	0.002308297	LOC5564093	NC_035108.1	151406296	151461409	+	11466	protein_coding	None	cubilin homolog	CUB	2	5	1	19	26	9	0.009842089	0.02657454	0.00553983	0.099889722	0.146439011	0.052095069
AAEL021417	5576129	0	0	0	6.815048362	4.14870791	11.74122088	0	7.568325716	-5.409918867	0.000700723	0.002374931	LOC5576129	NC_035107.1	305141328	305154398	-	1690	protein_coding	None	uncharacterized LOC5576129%2C transcript variant X1	-	0	0	0	7	4	11	0	0	0	0.249683864	0.152851134	0.431988339
AAEL002803	110679417	0	3.910341348	1.020214504	13.63009672	15.55765466	17.07813946	1.643518617	15.42196361	-3.248224917	0.000701088	0.002375351	LOC110679417	NC_035109.1	232586969	232596430	-	3455	protein_coding	None	uncharacterized LOC110679417	-	0	4	1	14	15	16	0	0.070553673	0.018384859	0.244263809	0.280374547	0.307353366
AAEL026886	5577126	16.3035861	12.70860938	20.40429008	39.91671183	43.56143305	46.9648835	16.47216185	43.48100946	-1.401766245	0.000704068	0.002384111	LOC5577126	NC_035108.1	334340417	334353618	-	1796	lncRNA	None	uncharacterized LOC5577126	-	18	13	20	41	42	44	0.565503635	0.44110777	0.707346199	1.376121138	1.510213458	1.625969473
AAEL020720	5575907	17.20934088	5.865512022	10.20214504	34.07524181	38.37554816	34.15627891	11.09233265	35.53568963	-1.670445869	0.000760032	0.002552834	LOC5575907	NC_035108.1	27252961	27255924	+	2722	protein_coding	None	endoplasmic reticulum metallopeptidase 1	-	19	6	10	35	37	32	0.393853499	0.13432932	0.233356681	0.77510237	0.877827094	0.780239442
AAEL012153	5567482	0	1.955170674	0	16.55083174	18.66918559	5.33691858	0.651723558	13.51897864	-4.390024213	0.00077444	0.002597614	LOC5567482	NC_035109.1	377435370	378355509	-	5020	protein_coding	None	transmembrane and TPR repeat-containing protein CG4050%2C transcript variant X2	-	0	2	0	17	18	5	0	0.024279177	0	0.20413823	0.231560333	0.066104699
AAEL019703	5573987	5.434528699	1.955170674	1.020214504	6.815048362	25.92942444	26.6845929	2.803304626	19.80968857	-2.792653003	0.000807911	0.002699505	LOC5573987	NC_035108.1	127259386	127404628	+	6888	protein_coding	None	uncharacterized LOC5573987%2C transcript variant X1	-	6	2	1	7	25	25	0.049150432	0.017694755	0.00922179	0.061260995	0.23439171	0.240886751
AAEL024583	5563605	0	0	0	6.815048362	7.260238842	7.471686012	0	7.182324405	-5.335674545	0.000810446	0.002706009	LOC5563605	NC_035109.1	103318289	103336620	+	1633	protein_coding	None	uncharacterized LOC5563605	-	0	0	0	7	7	7	0	0	0	0.2583991	0.276826227	0.284497136
AAEL027498	110676776	1.811509566	0.977585337	2.040429008	19.47156675	17.63200862	7.471686012	1.609841304	14.85842046	-3.209639181	0.000811694	0.002708266	LOC110676776	NC_035107.1	116581551	116582726	-	1086	protein_coding	None	uncharacterized membrane protein DDB_G0293934-like	-	2	1	2	20	17	7	0.103912884	0.056114857	0.116979169	1.110143989	1.010914612	0.427793576
AAEL027286	5575307	18.11509566	8.798268033	12.24257405	31.1545068	44.59861003	39.49319749	13.05197925	38.41543811	-1.549788642	0.0008138	0.002714542	LOC5575307	NC_035109.1	256129389	256130683	-	1119	protein_coding	None	probable chitinase 10	CBM_14	20	9	12	32	43	37	1.00848429	0.490139959	0.681176286	1.723848253	2.481611237	2.19451059
AAEL002625	5580178	14.49207653	15.64136539	10.20214504	38.9431335	37.33837119	37.35843006	13.44519565	37.87997825	-1.491190221	0.000816203	0.002721806	LOC5580178	NC_035107.1	227062527	227142782	+	2793	protein_coding	None	sodium-coupled monocarboxylate transporter 1%2C transcript variant X1	-	16	16	10	40	36	35	0.323234922	0.349105535	0.227424592	0.863312834	0.83239017	0.831693203
AAEL027912	5578347	2.71726435	0.977585337	5.10107252	10.70936171	18.66918559	26.6845929	2.931974069	18.6877134	-2.678822361	0.000827559	0.002756628	LOC5578347	NC_035109.1	329403566	329430220	-	3598	protein_coding	None	liver carboxylesterase 4%2C transcript variant X2	COesterase	3	1	5	11	18	25	0.047046717	0.016937392	0.088270829	0.184293776	0.323077508	0.461152846
AAEL003545	5576498	21.7381148	10.75343871	24.4851481	42.83744684	52.89602585	50.16703465	18.99223387	48.63350245	-1.3559961	0.000852729	0.002834207	LOC5576498	NC_035107.1	29540728	29641111	+	6027	protein_coding	carboxylesterase	probable phospholipid-transporting ATPase IF%2C transcript variant X3	E1-E2_ATPase	24	11	24	44	51	47	0.22468769	0.111224172	0.252940522	0.440078981	0.546467531	0.51756239
AAEL012549	5566497	3.623019133	9.77585337	15.30321756	24.33945843	41.4870791	34.15627891	9.567363355	33.32760548	-1.813452485	0.000884229	0.002930831	LOC5566497	NC_035107.1	80171581	80244068	+	4325	protein_coding	ATPase, class vi, type 11c	transient receptor potential protein%2C transcript variant X1	Ion_trans	4	10	15	25	40	32	0.05218469	0.140903433	0.220299498	0.348444038	0.597268014	0.491054743
AAEL005437	5567359	5.434528699	12.70860938	10.20214504	19.47156675	47.71014096	32.02151148	9.448427707	33.06773973	-1.812271322	0.000893986	0.002960731	LOC5567359	NC_035109.1	315262694	315291259	+	4128	protein_coding	transient receptor potential channel	uncharacterized LOC5567359%2C transcript variant X1	SET	6	13	10	20	46	30	0.08201264	0.191916074	0.153875215	0.29205823	0.719637061	0.482333703
AAEL006037	novel.191	18.11509566	41.05858416	18.36386107	65.2297486	66.37932656	52.30180208	25.84584696	61.30362575	-1.248361785	0.000975866	0.003202019	-	NC_035107.1	225472620	225481873	-	721	-	None	- && - && -	-	20	42	18	67	64	49	1.565178808	3.549945725	1.585789731	5.601684947	5.732447517	4.510522553
None	5566683	0	0	0	10.70936171	4.14870791	6.404302296	0	7.087457306	-5.319345148	0.000999672	0.003274786	LOC5566683	NC_035109.1	55095	135655	-	6555	protein_coding	None	nephrin%2C transcript variant X1	V-set	0	0	0	11	4	6	0	0	0	0.101157743	0.039407844	0.060749764
AAEL023046	110674413	0	0	1.020214504	10.70936171	8.297415819	10.67383716	0.340071501	9.89353823	-4.836483871	0.001010291	0.003308677	LOC110674413	NC_035107.1	48356705	48358483	+	766	lncRNA	None	uncharacterized LOC110674413	-	0	0	1	11	8	10	0	0	0.082923876	0.865651442	0.674460617	0.866437566
AAEL027455	5578863	0	3.910341348	0	17.52441007	8.297415819	18.14552317	1.303447116	14.65578302	-3.502216094	0.001017642	0.003330941	LOC5578863	NC_035108.1	197870165	197873773	-	1600	protein_coding	None	ninjurin-1	-	0	4	0	18	8	17	0	0.152351837	0	0.678159209	0.32289802	0.705171874
AAEL003727	110679832	31.70141741	57.67753488	34.68729314	69.12406195	95.42028192	85.39069728	41.35541515	83.31168038	-1.010993873	0.001068712	0.00348581	LOC110679832	NC_035109.1	403337635	403339118	-	1052	protein_coding	ninjurin a	uncharacterized LOC110679832	-	35	59	34	71	92	80	1.877247491	3.417778861	2.052917694	4.068382245	5.647645982	5.047081184
AAEL026788	5567695	0	0	1.020214504	12.65651839	7.260238842	9.606453444	0.340071501	9.841070224	-4.830067977	0.001074447	0.003503567	LOC5567695	NC_035108.1	221309357	221334543	+	1357	protein_coding	None	superoxide dismutase [Cu-Zn]%2C chloroplastic	-	0	0	1	13	7	9	0	0	0.046808908	0.577487577	0.333129866	0.440178377
CUSOD2	5578674	0	0	0	4.867891687	8.297415819	7.471686012	0	6.878997839	-5.272193917	0.001098726	0.003573082	LOC5578674	NC_035109.1	301437219	301439261	-	1983	protein_coding	copper-zinc (Cu-Zn) superoxide dismutase	prostaglandin reductase 1	ADH_zinc_N	0	0	0	5	8	7	0	0	0	0.151993995	0.260532946	0.23428332
AAEL003617	110675938	22.64386958	24.43963343	37.74793665	65.2297486	59.11908771	58.70610438	28.27714655	61.01831357	-1.115396993	0.001146479	0.00371336	LOC110675938	NC_035108.1	374017508	374018089	-	518	lncRNA	alcohol dehydrogenase	uncharacterized LOC110675938	-	25	25	37	67	57	55	2.723199615	2.941155162	4.537120618	7.796939859	7.106249867	7.046914028
AAEL023172	5578188	17.20934088	17.59653607	18.36386107	36.99597682	45.63578701	49.09965093	17.72324601	43.91047159	-1.308189097	0.001158397	0.003747938	LOC5578188	NC_035109.1	220523069	220720023	-	2601	protein_coding	None	neuropeptide CCHamide-1 receptor	7tm_1	19	18	18	38	44	46	0.412175788	0.42173519	0.43958262	0.880688623	1.092465428	1.173771399
GPRGRP1	5567033	3.623019133	10.75343871	7.141501529	35.04882015	28.00377839	18.14552317	7.172653123	27.06604057	-1.926456737	0.001187016	0.003838474	LOC5567033	NC_035109.1	114091415	114297668	-	3278	protein_coding	GPCRG astrin/Bombesin Family	glucose dehydrogenase [FAD%2C quinone]%2C transcript variant X2	-	4	11	7	36	27	17	0.068852588	0.204499111	0.13564302	0.662022413	0.531924744	0.344196156
AAEL005769	110676182	20.83236001	14.66378006	19.38407558	57.44112191	35.26401723	43.76273235	18.29340522	45.4892905	-1.314513219	0.001323526	0.004244641	LOC110676182	NC_035108.1	164208561	164209199	+	573	lncRNA	glucose dehydrogenase	uncharacterized LOC110676182	-	23	15	19	59	34	41	2.264865635	1.595307198	2.106237495	6.206925476	3.831948583	4.748924643
AAEL026680	novel.688	31.70141741	6.843097359	5.10107252	40.89029017	39.41272514	65.11040667	14.5485291	48.47114066	-1.719121387	0.001340413	0.004292235	-	NC_035109.1	173890376	173896202	-	920	-	None	- && - && -	-	35	7	5	42	38	61	2.146591697	0.463679505	0.345215699	2.751950415	2.667418428	4.400561056
None	novel.201	1.811509566	0.977585337	1.020214504	13.63009672	11.40894675	12.80860459	1.269769802	12.61588269	-3.299523276	0.001355938	0.004339361	-	NC_035107.1	245228066	245393846	-	534	-	None	- && - && -	-	2	1	1	14	11	12	0.21132845	0.114121226	0.118950728	1.580395993	1.330291469	1.491440844
None	5577500	25.36113393	27.37238944	35.70750764	56.46754357	69.49085749	58.70610438	29.48034367	61.55483514	-1.065224219	0.001397913	0.004458318	LOC5577500	NC_035107.1	191887438	191941776	-	2788	protein_coding	None	solute carrier family 22 member 21%2C transcript variant X3	Sugar_tr	28	28	35	58	67	55	0.56667557	0.612030337	0.797413595	1.254048594	1.551948878	1.309290339
AAEL003184	5570784	0	0	0	2.920735012	4.14870791	13.87598831	0	6.98181041	-5.290790506	0.001433289	0.004561495	LOC5570784	NC_035108.1	157463457	157471776	+	1116	protein_coding	mfs transporter	chymotrypsin-2	Trypsin	0	0	0	3	4	13	0	0	0	0.162045211	0.231468115	0.773116961
AAEL022646	110680956	6.340283482	2.932756011	12.24257405	19.47156675	39.41272514	23.48244175	7.171871181	27.45557788	-1.943582392	0.001461581	0.004646634	LOC110680956	NW_018735699.1	2422	10312	+	1502	protein_coding	Larval chymotrypsin-like protein [Source:UniProtKB/TrEMBL;Acc:Q8T639]	nose resistant to fluoxetine protein 6-like	-	7	3	12	20	38	22	0.262964629	0.121719178	0.507480868	0.802674016	1.633838185	0.972117568
AAEL023996	5564514	5.434528699	2.932756011	3.060643512	33.10166347	13.48330071	12.80860459	3.809309407	19.79785626	-2.372182824	0.001466465	0.004660934	LOC5564514	NC_035108.1	293325027	293333699	+	1142	protein_coding	None	circumsporozoite protein	-	6	3	3	34	13	12	0.296451993	0.160089496	0.166864331	1.794700379	0.735144354	0.697398784
AAEL004292	5568724	17.20934088	24.43963343	13.26278855	62.30901359	78.82545028	18.14552317	18.30392095	53.09332902	-1.537202293	0.001467452	0.004662841	LOC5568724	NW_018735065.1	17791	135285	-	4506	protein_coding	None	glycerol-3-phosphate acyltransferase 1%2C mitochondrial%2C transcript variant X4	Acyltransferase	19	25	13	64	76	17	0.237920378	0.338108827	0.18325698	0.856185617	1.089225457	0.250393919
AAEL007080	5566333	0	0.977585337	1.020214504	6.815048362	22.8178935	6.404302296	0.66593328	12.01241472	-4.208652847	0.001528546	0.004845482	LOC5566333	NW_018736098.1	23439	55057	-	16698	protein_coding	glycerol-3-phosphate acyltransferase	titin	I-set	0	1	1	7	22	6	0	0.003649583	0.00380403	0.025270435	0.085085117	0.023848048
AAEL025187	5575859	0	0	0	3.89431335	9.334592797	6.404302296	0	6.544402814	-5.200002512	0.001555361	0.004922725	LOC5575859	NC_035109.1	298246330	298279806	-	2185	protein_coding	None	cationic amino acid transporter 2	-	0	0	0	4	9	6	0	0	0	0.110353901	0.266002946	0.182249293
AAEL012128	5575005	0.905754783	0	0	5.841470024	17.63200862	5.33691858	0.301918261	9.60346574	-4.792489079	0.001565276	0.004947619	LOC5575005	NC_035107.1	88544590	88663585	+	3986	protein_coding	cationic amino acid transporter	uncharacterized LOC5575005	Zona_pellucida	1	0	0	6	17	5	0.014155719	0	0	0.090738814	0.275427313	0.083252782
AAEL021126	novel.286	2.71726435	2.932756011	6.121287025	14.60367506	22.8178935	19.21290689	3.923769128	18.87815848	-2.277073557	0.001578961	0.004988259	-	NC_035108.1	222204061	222247187	+	1067	-	None	- && - && -	-	3	3	6	15	22	18	0.158644881	0.171342273	0.357186628	0.847434189	1.331538228	1.119628975
None	5577063	0.905754783	4.887926685	3.060643512	22.39230176	13.48330071	14.94337202	2.95144166	16.93965816	-2.537470305	0.001619151	0.005105869	LOC5577063	NC_035107.1	214891275	214893954	-	2360	protein_coding	None	uncharacterized LOC5577063%2C transcript variant X2	-	1	5	3	23	13	14	0.02390877	0.129111727	0.080745367	0.587482554	0.355735107	0.393715104
AAEL003100	5574426	6.340283482	4.887926685	2.040429008	24.33945843	22.8178935	13.87598831	4.422879725	20.34444675	-2.19007424	0.001632293	0.005141935	LOC5574426	NC_035107.1	24558287	24560514	-	1987	protein_coding	None	pancreatic lipase-related protein 2	Lipase	7	5	2	25	22	13	0.198778496	0.153348603	0.063935268	0.758440093	0.715023296	0.434221705
AAEL020599	5579817	2.71726435	0	0	9.735783374	9.334592797	18.14552317	0.905754783	12.40529978	-3.709504741	0.001633035	0.005142929	LOC5579817	NC_035107.1	8639468	8662551	-	1445	protein_coding	None	venom allergen 5	SCP	3	0	0	10	9	17	0.117144698	0	0	0.417168295	0.402225908	0.780813148
None	110676989	3.623019133	0.977585337	2.040429008	16.55083174	17.63200862	10.67383716	2.213677826	14.95222584	-2.742444101	0.001680712	0.005277927	LOC110676989	NC_035108.1	66457815	66459382	-	1193	protein_coding	None	uncharacterized LOC110676989	-	4	1	2	17	17	10	0.189185905	0.051081924	0.106487324	0.858989033	0.920245825	0.556321187
AAEL024750	5566332	0	0	2.040429008	2.920735012	6.223061865	30.95412776	0.680143003	13.36597488	-4.347917402	0.001698884	0.005329442	LOC5566332	NC_035108.1	63500484	63614508	-	26171	protein_coding	None	titin%2C transcript variant X1	I-set	0	0	2	3	6	29	0	0	0.004854204	0.006910032	0.01480561	0.073543403
AAEL019618	5569022	29.88990785	22.48446275	12.24257405	33.10166347	82.97415819	50.16703465	21.53898155	55.41428544	-1.354707228	0.001714852	0.005375342	LOC5569022	NC_035108.1	222019537	222203364	-	2133	protein_coding	None	uncharacterized LOC5569022%2C transcript variant X3	I-set	33	23	12	34	80	47	0.872955916	0.657119974	0.357354085	0.960875683	2.422113607	1.462423125
AAEL007319	110676873	17.20934088	16.61895073	15.30321756	41.86386851	34.22684026	45.89749979	16.37716972	40.66273618	-1.310488671	0.00173893	0.005447985	LOC110676873	NC_035108.1	355466524	355476916	-	6680	protein_coding	None	uncharacterized LOC110676873	-	19	17	15	43	33	43	0.160489405	0.155088697	0.142634031	0.38803521	0.319030978	0.427226356
AAEL022726	5564866	5.434528699	2.932756011	1.020214504	12.65651839	14.52047768	25.61720918	3.129166405	17.59806842	-2.467552217	0.001880697	0.005848096	LOC5564866	NC_035109.1	110367079	110662008	+	5237	protein_coding	None	organic cation transporter protein%2C transcript variant X1	Sugar_tr	6	3	1	13	14	24	0.064645441	0.03490972	0.012129022	0.149637319	0.172639766	0.304154826
AAEL004479	110680788	0	0	0	2.920735012	74.67674237	7.471686012	0	28.3563878	-7.316932094	0.001900707	0.005899674	LOC110680788	NW_018735313.1	26252	27943	-	1627	protein_coding	organic cation transporter	serine protease Hayan-like	Trypsin	0	0	0	3	72	7	0	0	0	0.111150864	2.857855865	0.285546296
AAEL026876	novel.323	1.811509566	4.887926685	2.040429008	18.49798841	11.40894675	19.21290689	2.91328842	16.37328068	-2.495213272	0.001928216	0.005974302	-	NC_035108.1	313272620	313273435	+	756	-	Clip-Domain Serine Protease family C [Source:UniProtKB/TrEMBL;Acc:A0A1S4FWW4]	- && - && -	-	2	5	2	19	11	18	0.149271683	0.403047189	0.168041504	1.514994118	0.939650324	1.580217085
None	110676364	11.77481218	11.73102404	17.34364657	34.07524181	33.18966328	40.56058121	13.61649427	35.94182876	-1.403997086	0.001993549	0.006159325	LOC110676364	NC_035108.1	213517612	213520578	-	2547	protein_coding	None	UDP-glucuronosyltransferase 2B15-like	UDPGT	13	12	17	35	32	38	0.28799413	0.287117715	0.423963371	0.828358324	0.811365265	0.990194923
AAEL026670	5566637	12.68056696	15.64136539	9.181930537	26.28661511	40.44990212	37.35843006	12.50128763	34.69831576	-1.468530946	0.002016956	0.00622527	LOC5566637	NC_035107.1	150540429	150742762	-	2678	protein_coding	None	inhibitory POU protein%2C transcript variant X7	Pou	14	16	9	27	39	35	0.294976006	0.364096997	0.213471695	0.607760307	0.940479671	0.867408183
AAEL005507	110673976	0	0	0	2.920735012	7.260238842	8.539069728	0	6.240014527	-5.129917256	0.002133424	0.006562918	LOC110673976	NC_035108.1	390836453	390837973	+	1450	protein_coding	inhibitory pou	uncharacterized LOC110673976	-	0	0	0	3	7	8	0	0	0	0.124718935	0.311763606	0.366174442
AAEL019902	110674421	4.528773916	0.977585337	7.141501529	23.3658801	24.89224746	11.74122088	4.215953594	19.99978281	-2.253450889	0.002189178	0.006705364	LOC110674421	NC_035107.1	56572219	56587055	+	1397	protein_coding	None	syntaxin-1A-like	-	5	1	7	24	24	11	0.201949521	0.043622573	0.318280473	1.035604615	1.109456333	0.522591477
AAEL025913	5578521	14.49207653	14.66378006	18.36386107	32.12808513	50.82167189	36.29104634	15.83990589	39.74693446	-1.328836843	0.002200761	0.006739132	LOC5578521	NC_035107.1	220151719	220184162	-	1265	protein_coding	None	RISC-loading complex subunit tarbp2	-	16	15	18	33	49	34	0.713672045	0.72261741	0.903837467	1.572543094	2.50150245	1.78383399
AAEL013721	5569646	18.11509566	21.50687741	16.32343207	39.91671183	43.56143305	46.9648835	18.64846838	43.48100946	-1.219866852	0.002202724	0.006743431	LOC5569646	NC_035109.1	207386563	208147831	+	3506	protein_coding	RNA binding protein, putative	zwei Ig domain protein zig-8%2C transcript variant X1	I-set	20	22	16	41	42	44	0.321875049	0.382400505	0.289878785	0.704938267	0.773629027	0.832926746
AAEL007794	5568478	26.26688871	18.5741214	19.38407558	57.44112191	30.07813235	65.11040667	21.4083619	50.87655364	-1.245330314	0.002215719	0.006778057	LOC5568478	NC_035108.1	24614384	24741079	-	1311	protein_coding	defective proboscis extension response	electron transfer flavoprotein beta subunit lysine methyltransferase	-	29	19	19	59	29	61	1.248143543	0.883199057	0.920575198	2.712866741	1.428534338	3.088113022
AAEL006882	5578560	5.434528699	1.955170674	3.060643512	9.735783374	17.63200862	26.6845929	3.483447628	18.01746163	-2.355459145	0.002320601	0.007070215	LOC5578560	NC_035109.1	87439933	87467699	-	903	protein_coding	None	shematrin-like protein 1	-	6	2	3	10	17	25	0.374914924	0.134973942	0.211028866	0.667561668	1.215784351	1.837461727
AAEL003576	novel.455	12.68056696	9.77585337	13.26278855	32.12808513	34.22684026	30.95412776	11.90640296	32.43635105	-1.445942482	0.002337691	0.007111508	-	NC_035108.1	285146659	285147236	-	513	-	None	- && - && -	-	14	10	13	33	33	29	1.539855252	1.187928557	1.609660726	3.877713478	4.154243536	3.751860447
None	5565631	0	0	0	1.947156675	8.297415819	8.539069728	0	6.261214074	-5.134275183	0.00237074	0.00719934	LOC5565631	NC_035107.1	285348517	285350791	-	2097	protein_coding	None	synaptic vesicle glycoprotein 2B	MFS_1	0	0	0	2	8	8	0	0	0	0.057492435	0.246369496	0.253196443
AAEL014910	110677906	8.151793049	12.70860938	10.20214504	37.96955516	20.74353955	32.02151148	10.35418249	30.24486873	-1.551030786	0.00275007	0.008257738	LOC110677906	NC_035109.1	198286911	198288275	+	1293	lncRNA	synaptic vesicle protein	uncharacterized LOC110677906	-	9	13	10	39	20	30	0.392747304	0.612706539	0.491258226	1.818214946	0.998911122	1.539886719
AAEL021107	5572993	34.41868176	15.64136539	19.38407558	56.46754357	53.93320283	45.89749979	23.14804091	52.09941539	-1.163930604	0.00276787	0.008302923	LOC5572993	NC_035109.1	226961390	226999308	+	1916	protein_coding	None	protein msta	SET	38	16	19	58	52	43	1.119070172	0.508899666	0.629892528	1.824784697	1.752682365	1.48949481
AAEL001920	novel.586	2.71726435	11.73102404	6.121287025	22.39230176	36.30119421	17.07813946	6.856525139	25.25721181	-1.889671061	0.002803605	0.008389259	-	NC_035109.1	216192511	216193817	+	1196	-	SET domain-containing protein [Source:UniProtKB/TrEMBL;Acc:A0A1S4F084]	- && - && -	-	3	12	6	23	35	16	0.141533518	0.611445501	0.318660645	1.159246512	1.889871356	0.887881172
None	5569553	8.151793049	20.52929208	18.36386107	37.96955516	46.67296398	34.15627891	15.68164873	39.59959935	-1.34441849	0.00301689	0.008974058	LOC5569553	NC_035107.1	71027843	71030320	-	2100	protein_coding	None	transmembrane protein 205	-	9	21	18	39	45	32	0.241820126	0.609407349	0.544454474	1.119500917	1.383848658	1.011338934
AAEL007758	5572645	9.057547832	14.66378006	19.38407558	45.75818186	20.74353955	50.16703465	14.36846782	38.88958535	-1.444002522	0.003057124	0.009078072	LOC5572645	NC_035108.1	274448957	274457188	+	1776	protein_coding	None	protein msta	-	10	15	19	47	20	47	0.317706622	0.514702153	0.679546219	1.595269411	0.727247793	1.756389936
AAEL001857	5565437	3.623019133	2.932756011	4.080858016	14.60367506	18.66918559	16.01075574	3.545544387	16.42787213	-2.212668549	0.003098285	0.009198033	LOC5565437	NC_035109.1	395317632	395351510	+	3747	protein_coding	SET domain-containing protein [Source:UniProtKB/TrEMBL;Acc:A0A1S4EZZ1]	protein pangolin%2C isoforms A/H/I/S%2C transcript variant X1	HMG_box	4	3	4	15	18	15	0.06023453	0.048791621	0.067808581	0.241316327	0.310230284	0.265689021
AAEL000661	novel.70	0	2.932756011	1.020214504	16.55083174	9.334592797	9.606453444	1.317656838	11.83062599	-3.189727528	0.003113386	0.009240591	-	NC_035107.1	197530172	197530629	+	458	-	t-cell specific transcription factor, tcf	- && - && -	-	0	3	1	17	9	9	0	0.39917512	0.138689277	2.237497634	1.269031521	1.304196633
None	110674257	1.811509566	0.977585337	1.020214504	14.60367506	5.185884887	14.94337202	1.269769802	11.57764399	-3.176674074	0.003210738	0.009501484	LOC110674257	NC_035107.1	48126538	48128612	-	1830	protein_coding	None	uncharacterized protein K02A2.6-like	rve	2	1	1	15	5	14	0.061666334	0.033300948	0.034710212	0.494105071	0.176447006	0.507741883
AAEL023571	5573918	0	0	0	3.89431335	10.37176977	3.202151148	0	5.822744757	-5.032722599	0.003247542	0.009596276	LOC5573918	NC_035108.1	429097990	429098586	+	535	protein_coding	None	adult cuticle protein 1	-	0	0	0	4	10	3	0	0	0	0.450697709	1.207095403	0.372163276
AAEL002187	novel.627	19.92660523	37.14824281	48.9702962	60.36185692	86.08568913	67.2451741	35.34838141	71.23090672	-1.017238552	0.003320458	0.00979255	-	NC_035109.1	374609344	374610110	+	705	-	None	- && - && -	-	22	38	48	62	83	63	1.760770656	3.284748834	4.32474476	5.301291849	7.602988846	5.930857315
None	110677161	13.58632175	10.75343871	19.38407558	35.04882015	36.30119421	37.35843006	14.57461201	36.23614814	-1.317419157	0.003332955	0.009824603	LOC110677161	NC_035108.1	447405800	447407147	-	1288	protein_coding	None	uncharacterized LOC110677161	-	15	11	19	36	35	35	0.657119907	0.520456587	0.937014041	1.684867601	1.754880545	1.80350863
AAEL026940	110679262	27.1726435	22.48446275	31.62664963	45.75818186	56.00755678	64.04302296	27.09458529	55.2695872	-1.028003389	0.003500146	0.010259781	LOC110679262	NC_035109.1	161458072	161459376	+	971	protein_coding	None	uncharacterized LOC110679262	-	30	23	31	47	54	60	1.743296479	1.443498356	2.027920029	2.917815113	3.591450689	4.101078326
AAEL020114	110677186	6.340283482	6.843097359	2.040429008	25.31303677	15.55765466	19.21290689	5.074603283	20.02786611	-1.972222613	0.00367069	0.010710247	LOC110677186	NC_035107.1	134455785	134458687	-	2783	protein_coding	None	neutral alpha-glucosidase AB-like	Glyco_hydro_31	7	7	2	26	15	18	0.141923418	0.153282481	0.045648357	0.563169703	0.34807548	0.429264864
AAEL022548	110679571	4.528773916	6.843097359	3.060643512	13.63009672	34.22684026	12.80860459	4.810838262	20.22184719	-2.0683148	0.003694612	0.010767027	LOC110679571	NC_035109.1	171181892	171245230	-	6439	protein_coding	None	serine-rich adhesin for platelets%2C transcript variant X5	Methyltransf_11	5	7	3	14	33	12	0.043814797	0.066250217	0.029594512	0.13106561	0.330971724	0.123688369
AAEL017986	5578554	0	0	0	11.68294005	5.185884887	1.067383716	0	5.978736217	-5.076704658	0.003702102	0.010783645	LOC5578554	NC_035109.1	180445520	181068644	-	6789	protein_coding	None	protein eva-1%2C transcript variant X5	-	0	0	0	12	5	1	0	0	0	0.106550276	0.047561941	0.009775978
AAEL003566	5566684	0	0	0	3.89431335	7.260238842	5.33691858	0	5.497156924	-4.948940829	0.003780446	0.010987974	LOC5566684	NC_035109.1	41302	44989	+	1736	protein_coding	None	nucleosome assembly protein 1-like 4%2C transcript variant X2	-	0	0	0	4	7	5	0	0	0	0.138895895	0.260401629	0.191155293
AAEL005567	novel.271	22.64386958	21.50687741	6.121287025	35.04882015	57.04473376	37.35843006	16.75734467	43.15066132	-1.355523739	0.003908517	0.011324749	-	NC_035108.1	157741225	157742478	+	1195	-	nucleosome assembly protein	- && - && -	-	25	22	6	36	55	35	1.180432971	1.12192148	0.318927307	1.815991188	2.972283032	1.943865368
None	110676093	6.340283482	2.932756011	11.22235954	32.12808513	12.44612373	28.81936033	6.831799679	24.46452306	-1.848033774	0.004029737	0.011645217	LOC110676093	NC_035108.1	146126370	146128025	+	1519	lncRNA	None	uncharacterized LOC110676093%2C transcript variant X1	-	7	3	11	33	12	27	0.260021641	0.120356949	0.459984579	1.309589871	0.510174621	1.179701234
AAEL025721	5572977	10.8690574	3.910341348	1.020214504	23.3658801	20.74353955	20.2802906	5.26653775	21.46323675	-2.00366544	0.004055897	0.011706794	LOC5572977	NC_035108.1	150563925	151031742	-	12788	protein_coding	None	FH1/FH2 domain-containing protein 1%2C transcript variant X5	FH2	12	4	1	24	20	19	0.052947791	0.01906185	0.004967132	0.113132597	0.101000319	0.098609105
AAEL010190	5578067	10.8690574	3.910341348	13.26278855	29.20735012	30.07813235	24.54982547	9.347395767	27.94510264	-1.581676144	0.004071987	0.011747614	LOC5578067	NC_035108.1	199329431	199331296	+	1574	protein_coding	None	zinc finger protein 468	THAP	12	4	13	30	29	23	0.430175573	0.15486845	0.524622587	1.148935552	1.189840227	0.969815568
AAEL015115	110679109	0.905754783	0.977585337	0	6.815048362	8.297415819	12.80860459	0.62778004	9.307022924	-3.860525081	0.004391806	0.012586018	LOC110679109	NC_035109.1	101211103	101212661	-	1497	protein_coding	None	protein ALP1-like	-	1	1	0	7	8	12	0.037691848	0.040708574	0	0.281874235	0.345114785	0.532016975
AAEL027321	5565842	0	0.977585337	1.020214504	11.68294005	12.44612373	4.269534864	0.66593328	9.466199547	-3.867408229	0.004495369	0.012861424	LOC5565842	NC_035108.1	445021476	445037944	+	4593	protein_coding	None	multidrug resistance-associated protein 1	ABC_membrane	0	1	1	12	12	4	0	0.013268177	0.013829673	0.157493974	0.168725288	0.057800233
AAEL005026	110677823	7.246038266	7.820682696	3.060643512	23.3658801	20.74353955	19.21290689	6.042454825	21.10744218	-1.797425024	0.004498181	0.012866419	LOC110677823	NC_035109.1	226796940	226797226	+	174	lncRNA	ATP-dependent bile acid permease	uncharacterized LOC110677823	-	8	8	3	24	20	18	2.594238898	2.801872871	1.095167046	8.31459567	7.422942995	6.865770783
AAEL022830	novel.34	1.811509566	0	0	5.841470024	6.223061865	17.07813946	0.603836522	9.714223781	-3.937558659	0.004717672	0.013459143	-	NC_035107.1	90510489	90511136	+	578	-	None	- && - && -	-	2	0	0	6	6	16	0.195241163	0	0	0.625752442	0.670376513	1.837207407
None	5574161	15.39783131	20.52929208	20.40429008	40.89029017	36.30119421	46.9648835	18.77713782	41.38545596	-1.142877761	0.004931515	0.014006293	LOC5574161	NC_035108.1	151123792	151192698	+	4616	protein_coding	None	paramyosin%2C long form%2C transcript variant X1	Myosin_tail_1	17	21	20	42	35	44	0.207803257	0.277243378	0.275215289	0.548482318	0.489663376	0.63263457
AAEL010975	5570797	2.71726435	2.932756011	3.060643512	14.60367506	9.334592797	19.21290689	2.903554624	14.38372491	-2.309563051	0.005016702	0.014218112	LOC5570797	NC_035109.1	197881685	197888672	+	1372	protein_coding	paramyosin, long form	innexin inx7	-	3	3	3	15	9	18	0.123377615	0.133252336	0.138891447	0.659046851	0.42362714	0.870731863
inx7	5575798	9.963302615	15.64136539	6.121287025	29.20735012	23.85507048	35.22366263	10.57531834	29.42869441	-1.473267006	0.005030356	0.014250116	LOC5575798	NC_035109.1	160226495	160238330	-	2894	protein_coding	Innexin [Source:UniProtKB/TrEMBL;Acc:Q16YE3]	pyruvate dehydrogenase phosphatase regulatory subunit%2C mitochondrial%2C transcript variant X1	GCV_T	11	16	6	30	23	33	0.214468437	0.336921824	0.131692513	0.624887546	0.513244953	0.75680058
AAEL012077	110681030	0.905754783	0	1.020214504	2.920735012	18.66918559	7.471686012	0.641989762	9.687202206	-3.910409625	0.005101809	0.014428816	LOC110681030	NW_018735910.1	43758	72473	+	1433	protein_coding	NAD dehydrogenase	putative fatty acyl-CoA reductase CG5065	NAD_binding_4	1	0	1	3	18	7	0.039375224	0	0.04432637	0.126198504	0.811188327	0.324203645
AAEL021335	5571298	1.811509566	2.932756011	5.10107252	12.65651839	14.52047768	18.14552317	3.281779366	15.10750641	-2.215811695	0.005208673	0.014689725	LOC5571298	NC_035108.1	20804142	20806040	-	1836	protein_coding	None	2-hydroxyacylsphingosine 1-beta-galactosyltransferase	UDPGT	2	3	5	13	14	17	0.06146481	0.099576364	0.172983902	0.426824968	0.492437068	0.614528866
AAEL001548	5574205	28.98415306	20.52929208	22.44471909	48.67891687	48.74731794	49.09965093	23.98605474	48.84196191	-1.02251716	0.005289545	0.014889958	LOC5574205	NC_035109.1	373158581	373202353	+	2533	protein_coding	glucosyl/glucuronosyl transferases	leucine-rich repeat neuronal protein 3%2C transcript variant X1	-	32	21	22	50	47	46	0.712826795	0.505233097	0.55169094	1.189909566	1.19827927	1.20528204
AAEL002307	5566083	0	0	0	2.920735012	7.260238842	5.33691858	0	5.172630811	-4.860377737	0.005342037	0.015020199	LOC5566083	NC_035108.1	206109387	206111062	+	1616	lncRNA	leucine-rich transmembrane protein	uncharacterized LOC5566083	-	0	0	0	3	7	5	0	0	0	0.11190746	0.279738384	0.205349992
AAEL025070	110676479	13.58632175	17.59653607	5.10107252	33.10166347	36.30119421	27.75197661	12.09464344	32.38494477	-1.415268408	0.005416347	0.015201539	LOC110676479	NC_035108.1	238077315	238089973	-	1422	protein_coding	None	lathosterol oxidase-like	-	15	18	5	34	35	26	0.595197215	0.771401708	0.223346303	1.441313525	1.589512055	1.21350004
AAEL027967	110677859	7.246038266	14.66378006	6.121287025	28.23377178	36.30119421	18.14552317	9.343701782	27.56016306	-1.561994065	0.005501755	0.015415392	LOC110677859	NC_035109.1	63767166	64072392	+	3374	protein_coding	None	cell death protein hid	-	8	15	6	29	35	17	0.133787068	0.270927986	0.11295736	0.518122033	0.669912905	0.334402786
AAEL020093	novel.839	0	1.955170674	6.121287025	8.762205036	22.8178935	13.87598831	2.692152566	15.15202895	-2.522218019	0.005516673	0.015453602	-	NW_018736211.1	114061	115289	-	1097	-	None	- && - && -	-	0	2	6	9	22	13	0	0.111104348	0.347418534	0.494555485	1.295124238	0.786507319
None	5576694	2.71726435	6.843097359	2.040429008	16.55083174	11.40894675	22.41505803	3.866930239	16.79161217	-2.118099265	0.005530639	0.015485532	LOC5576694	NC_035107.1	18479574	18678124	-	5442	protein_coding	None	echinoderm microtubule-associated protein-like CG42247%2C transcript variant X1	-	3	7	2	17	11	21	0.031105125	0.078387568	0.023344244	0.188308327	0.130535767	0.256110156
AAEL012717	novel.459	1.811509566	0.977585337	1.020214504	9.735783374	22.8178935	2.134767432	1.269769802	11.56281477	-3.176212372	0.005547279	0.015528519	-	NC_035108.1	293642105	293642927	-	760	-	WD-repeat protein	- && - && -	-	2	1	1	10	22	2	0.148486042	0.080185178	0.083578538	0.793168666	1.869409591	0.174655573
None	110675452	0	0	0	2.920735012	8.297415819	4.269534864	0	5.162561898	-4.858035834	0.005570451	0.015582539	LOC110675452	NC_035107.1	80434582	80435486	-	788	protein_coding	None	THAP domain-containing protein 5-like	THAP	0	0	0	3	8	4	0	0	0	0.229495502	0.655630498	0.336899074
AAEL023738	5568744	28.98415306	23.46204809	22.44471909	30.18092846	57.04473376	73.6494764	24.96364008	53.62504621	-1.097198043	0.005732161	0.015986713	LOC5568744	NC_035108.1	129467285	129495875	+	1693	protein_coding	None	pyridoxal phosphate phosphatase%2C transcript variant X3	-	32	24	22	31	55	69	1.06650341	0.86389701	0.825418281	1.103783448	2.097978868	2.704943362
AAEL007090	5574398	24.45537915	36.17065747	12.24257405	66.20332694	53.93320283	39.49319749	24.28953689	53.20990909	-1.130068278	0.005754049	0.016040343	LOC5574398	NC_035109.1	37855369	37856713	+	1283	protein_coding	4-nitrophenylphosphatase [Source:UniProtKB/TrEMBL;Acc:Q0IF21]	sorbitol dehydrogenase	ADH_N	27	37	12	68	52	37	1.187425404	1.757449098	0.594104648	3.194930371	2.617411856	1.913996376
AAEL011126	novel.594	0	2.932756011	1.020214504	9.735783374	9.334592797	12.80860459	1.317656838	10.62632692	-3.030939461	0.005792104	0.01613897	-	NC_035109.1	235281866	235284941	+	494	-	alcohol dehydrogenase	- && - && -	-	0	3	1	10	9	12	0	0.370085435	0.128582366	1.220259486	1.176551491	1.612205285
None	novel.549	25.36113393	14.66378006	22.44471909	54.52038689	39.41272514	40.56058121	20.82321102	44.83123108	-1.105734576	0.005806821	0.01617624	-	NC_035109.1	118603082	118604383	+	1096	-	None	- && - && -	-	28	15	22	56	38	38	1.441506833	0.834042905	1.275030247	3.080041827	2.239073863	2.30111904
None	5574008	6.340283482	4.887926685	0	13.63009672	19.70636257	18.14552317	3.742736722	17.16066082	-2.174444785	0.005816931	0.016199343	LOC5574008	NW_018734961.1	19135	20638	+	1252	protein_coding	None	protein stum	-	7	5	0	14	19	17	0.31547354	0.243373542	0	0.674066662	0.980041915	0.901178114
AAEL010859	5569662	12.68056696	9.77585337	25.5053626	30.18092846	47.71014096	38.42581377	15.98726098	38.7722944	-1.28383945	0.005825238	0.016216312	LOC5569662	NC_035109.1	152744153	152771070	+	1758	protein_coding	None	cytochrome P450 4d1	p450	14	10	25	31	46	36	0.449343427	0.346648094	0.903294776	1.062972342	1.689796238	1.359094558
CYP4D37	110678077	3.623019133	3.910341348	0	18.49798841	9.334592797	13.87598831	2.51112016	13.9028565	-2.451723082	0.006179888	0.017152139	LOC110678077	NC_035109.1	14717853	14719684	+	1766	lncRNA	cytochrome P450	uncharacterized LOC110678077	-	4	4	0	19	9	13	0.127802256	0.13803111	0	0.648547879	0.32911463	0.488560888
AAEL020507	novel.677	22.64386958	16.61895073	43.86922368	61.33543525	49.78449492	59.77348809	27.71068133	56.96447275	-1.045680802	0.006340819	0.017538281	-	NC_035109.1	133980714	133983935	-	3139	-	None	- && - && -	-	25	17	43	63	48	56	0.449384326	0.330039023	0.870132721	1.209841215	0.987518635	1.184030132
None	110675219	13.58632175	24.43963343	29.58622062	59.38827858	43.56143305	40.56058121	22.53739193	47.83676428	-1.09480938	0.006458127	0.017825967	LOC110675219	NC_035108.1	390308785	390309465	+	681	pseudogene	None	-	-	15	25	29	61	42	38	1.242834714	2.237178229	2.704950031	5.399603429	3.982883069	3.703416252
AAEL026932	5578624	0	0.977585337	0	6.815048362	8.297415819	5.33691858	0.325861779	6.81646092	-4.299310857	0.006505504	0.017944422	LOC5578624	NC_035107.1	69314217	69350123	-	2285	protein_coding	None	leucine-rich repeat-containing protein 32%2C transcript variant X1	-	0	1	0	7	8	5	0	0.026669906	0	0.184667716	0.22609927	0.145227828
AAEL003597	5579956	13.58632175	7.820682696	4.080858016	26.28661511	25.92942444	23.48244175	8.495954153	25.2328271	-1.557544037	0.006705917	0.018444455	LOC5579956	NC_035107.1	302516947	302570176	+	1703	protein_coding	leucine-rich transmembrane protein	serine protease snake	Trypsin	15	8	4	27	25	22	0.496987927	0.286274738	0.149194806	0.955714681	0.948027071	0.857381437
CLIPC2	5580306	9.963302615	2.932756011	5.10107252	23.3658801	28.00377839	11.74122088	5.999043716	21.03695979	-1.800458287	0.007377006	0.020122898	LOC5580306	NC_035107.1	208335970	208365457	+	1981	protein_coding	Clip-Domain Serine Protease family C.	matrix metalloproteinase-2	Hemopexin	11	3	5	24	27	11	0.313312295	0.092287837	0.160322283	0.730307747	0.880186426	0.368531193
AAEL028229	5575036	0	1.955170674	3.060643512	10.70936171	11.40894675	10.67383716	1.671938062	10.93071521	-2.740578655	0.007663399	0.020842857	LOC5575036	NC_035107.1	302472950	302475113	-	2037	protein_coding	None	serine protease snake	Trypsin	0	2	3	11	11	10	0	0.059833809	0.093548879	0.325522339	0.348736203	0.325817956
CLIPC11	5574917	0	0	0	1.947156675	4.14870791	8.539069728	0	4.878311437	-4.773721452	0.007878996	0.021360088	LOC5574917	NC_035107.1	238027817	238300128	-	2201	protein_coding	Clip-Domain Serine Protease family C.	ras-related and estrogen-regulated growth inhibitor-like protein%2C transcript variant X5	Ras	0	0	0	2	4	8	0	0	0	0.054775846	0.117364115	0.241232595
AAEL011522	5570850	0	0	0	0.973578337	14.52047768	1.067383716	0	5.520479912	-4.954795677	0.007880799	0.021360088	LOC5570850	NC_035108.1	455557594	455572391	+	2162	protein_coding	MRAS2, putative	ATP-binding cassette sub-family G member 4%2C transcript variant X1	ABC2_membrane	0	0	0	1	14	1	0	0	0	0.02788197	0.4181843	0.030698019
AAEL008628	5579842	2.71726435	0.977585337	0	11.68294005	13.48330071	5.33691858	1.231616562	10.16771978	-3.008337671	0.007912394	0.021428289	LOC5579842	NC_035109.1	219806038	219808145	+	1545	protein_coding	ABC transporter	proton-coupled amino acid transporter-like protein CG1139	Aa_trans	3	1	0	12	13	5	0.109562517	0.039443841	0	0.468200533	0.543388254	0.214786788
AAEL005855	5571599	10.8690574	16.61895073	12.24257405	29.20735012	32.1524863	33.08889519	13.24352739	31.48291054	-1.25062911	0.007991377	0.021617928	LOC5571599	NC_035108.1	97030176	97298026	+	9296	protein_coding	amino acid transporter	protein encore%2C transcript variant X11	R3H	12	17	12	30	31	31	0.072837387	0.111444976	0.081996156	0.194537926	0.215357974	0.221325586
AAEL009189	5572362	2.71726435	3.910341348	0	4.867891687	16.59483164	18.14552317	2.209201899	13.20274883	-2.560758795	0.008044082	0.021741004	LOC5572362	NC_035109.1	284403928	284418898	-	3353	protein_coding	encore protein	uncharacterized LOC5572362	CBM_14	3	4	0	5	16	17	0.050484369	0.072699952	0	0.089890872	0.308163932	0.336497166
AAEL018184	5566834	5.434528699	5.865512022	17.34364657	21.41872342	28.00377839	32.02151148	9.547895764	27.14800443	-1.518380818	0.008085077	0.021837128	LOC5566834	NC_035108.1	132108286	132418657	-	4028	protein_coding	None	uncharacterized LOC5566834%2C transcript variant X3	-	6	6	17	22	27	30	0.084048703	0.090775673	0.268082102	0.329239824	0.432882152	0.494308224
AAEL005674	5565276	0	0	0	2.920735012	2.074353955	9.606453444	0	4.867180804	-4.7709378	0.008397501	0.022589932	LOC5565276	NC_035107.1	118690679	118713388	+	2739	protein_coding	None	otopetrin-2%2C transcript variant X2	-	0	0	0	3	2	9	0	0	0	0.066024993	0.047155607	0.218080343
AAEL004692	110676467	10.8690574	6.843097359	10.20214504	31.1545068	12.44612373	36.29104634	9.304766599	26.63055896	-1.515471288	0.008655345	0.02316476	LOC110676467	NC_035108.1	233335508	233339360	-	552	lncRNA	otopetrin	uncharacterized LOC110676467	-	12	7	10	32	12	34	1.226623827	0.772799175	1.150718997	3.494540209	1.403904436	4.087952894
AAEL024771	novel.184	10.8690574	9.77585337	7.141501529	23.3658801	29.04095537	22.41505803	9.262137432	24.94063117	-1.42426905	0.008775638	0.023465885	-	NC_035107.1	213012419	213023725	-	6342	-	None	- && P10394.1 RecName: Full=Retrovirus-related Pol polyprotein from transposon 412; Includes: RecName: Full=Protease; Includes: RecName: Full=Reverse transcriptase; Includes: RecName: Full=Endonuclease && -	-	12	10	7	24	28	21	0.106763852	0.096090721	0.070110032	0.228120411	0.285119665	0.21976529
None	5576277	5.434528699	6.843097359	9.181930537	8.762205036	29.04095537	30.95412776	7.153185532	22.91909606	-1.681506223	0.009290614	0.024700586	LOC5576277	NC_035107.1	45772486	45807210	-	2088	protein_coding	None	4-coumarate--CoA ligase	AMP-binding	6	7	9	9	28	29	0.162139931	0.20430323	0.273791761	0.259831115	0.866010016	0.9217933
AAEL012431	5578536	0.905754783	2.932756011	4.080858016	9.735783374	14.52047768	13.87598831	2.639789604	12.71074979	-2.284711684	0.009333141	0.024797256	LOC5578536	NC_035108.1	95614728	95615747	-	906	lncRNA	AMP dependent ligase	uncharacterized LOC5578536	-	1	3	4	10	14	13	0.062278914	0.201790513	0.280440127	0.665351199	0.997918826	0.952316257
AAEL023084	5573282	5.434528699	8.798268033	1.020214504	15.5772534	11.40894675	30.95412776	5.084337079	19.31344264	-1.915407839	0.00969593	0.025648191	LOC5573282	NC_035108.1	182707725	182734645	+	4034	protein_coding	None	xanthine dehydrogenase 1	-	6	9	1	16	11	29	0.083923693	0.135960985	0.01574608	0.239091001	0.176097086	0.477120577
AAEL024680	110680913	0	0	1.020214504	0	12.44612373	9.606453444	0.340071501	7.350859058	-4.40358455	0.009964178	0.026219806	LOC110680913	NW_018735484.1	9294	21990	+	488	lncRNA	None	uncharacterized LOC110680913	-	0	0	1	0	12	9	0	0	0.130163296	0	1.588023051	1.224020611
AAEL020577	110675855	20.83236001	10.75343871	26.52557711	34.07524181	36.30119421	56.57133695	19.37045861	42.31592432	-1.126924426	0.010179545	0.026728227	LOC110675855	NC_035108.1	102991533	102998665	-	277	lncRNA	None	uncharacterized LOC110675855	-	23	11	26	35	35	53	4.685083064	2.420029186	5.962136841	7.616709933	8.159877769	12.69878423
AAEL021354	5570646	8.151793049	4.887926685	4.080858016	23.3658801	16.59483164	16.01075574	5.70685925	18.65715583	-1.701292836	0.010197805	0.026770347	LOC5570646	NC_035107.1	171397321	171398909	-	1589	protein_coding	None	alpha-amylase A	-	9	5	4	24	16	15	0.319586069	0.191758134	0.159898524	0.910471773	0.650266624	0.626517787
AAEL008451	110676645	0	0.977585337	0	3.89431335	5.185884887	9.606453444	0.325861779	6.228883893	-4.16556147	0.010274252	0.026959299	LOC110676645	NC_035108.1	291443499	291449972	+	1015	protein_coding	alpha-amylase	uncharacterized LOC110676645	-	0	1	0	4	5	9	0	0.060040133	0	0.237559876	0.318126128	0.588494639
AAEL024004	5575913	11.77481218	13.68619472	8.161716033	24.33945843	28.00377839	30.95412776	11.20757431	27.7657882	-1.30457617	0.010290238	0.026995373	LOC5575913	NC_035108.1	27238812	27252831	+	2939	protein_coding	None	endoplasmic reticulum metallopeptidase 1	-	13	14	8	25	27	29	0.249581847	0.290292715	0.1729015	0.512766405	0.593279792	0.654884113
AAEL012157	110680660	0.905754783	2.932756011	5.10107252	14.60367506	13.48330071	11.74122088	2.979861105	13.27606555	-2.177001771	0.010407203	0.027272567	LOC110680660	NW_018735184.1	14067	14666	+	540	lncRNA	None	uncharacterized LOC110680660	-	1	3	5	15	13	11	0.104490178	0.338559639	0.588145265	1.674467184	1.554694172	1.351963506
AAEL023074	110676951	17.20934088	15.64136539	14.28300306	32.12808513	33.18966328	37.35843006	15.71123644	34.22539282	-1.120389229	0.010808482	0.028171167	LOC110676951	NC_035108.1	389296730	389303326	-	2115	protein_coding	None	uncharacterized LOC110676951	-	19	16	14	33	32	35	0.506888522	0.46101738	0.420461296	0.94055178	0.977090936	1.09830691
AAEL025100	5564671	318.8256837	420.3616949	377.4793665	1750.493851	355.7517033	1292.60168	372.2222484	1132.949078	-1.605942242	0.010830455	0.028204067	LOC5564671	NC_035108.1	332321259	332321999	-	603	protein_coding	None	proteasome maturation protein	-	352	430	370	1798	343	1211	32.93779934	43.45690884	38.97559669	179.7428057	36.73433531	133.2885595
AAEL014555	5571915	0.905754783	0.977585337	1.020214504	4.867891687	5.185884887	16.01075574	0.967851541	8.688177438	-3.164024636	0.01099179	0.028556406	LOC5571915	NC_035109.1	380391193	380440890	+	3389	protein_coding	Ump1p protein, putative	putative helicase mov-10-B.1	-	1	1	1	5	5	15	0.016649364	0.017981922	0.0187429	0.088935997	0.095278259	0.293755315
AAEL021316	5564661	3.623019133	6.843097359	3.060643512	16.55083174	10.37176977	22.41505803	4.508920001	16.44588651	-1.866168397	0.011186854	0.028982048	LOC5564661	NC_035109.1	93797317	93798081	+	702	protein_coding	None	uncharacterized LOC5564661	-	4	7	3	17	10	21	0.321508239	0.607671146	0.271451661	1.459791904	0.91993738	1.985400953
AAEL018177	110680339	0.905754783	2.932756011	3.060643512	0.973578337	7.260238842	36.29104634	2.299718102	14.84162117	-2.697282163	0.011229031	0.029078053	LOC110680339	NW_018734631.1	4760	19841	+	1191	protein_coding	None	regulation of nuclear pre-mRNA domain-containing protein 2-like	-	1	3	3	1	7	34	0.047375899	0.153503111	0.159999216	0.050613618	0.379561065	1.894668344
AAEL004359	110675250	4.528773916	2.932756011	6.121287025	18.49798841	14.52047768	14.94337202	4.527605651	15.98727937	-1.824766886	0.011241158	0.0290915	LOC110675250	NC_035108.1	463203331	463208425	+	1851	pseudogene	None	-	NAD_binding_2	5	3	6	19	14	14	0.152416791	0.098769425	0.205898505	0.618765831	0.488446492	0.50198144
AAEL027653	novel.53	0.905754783	0	0	3.89431335	3.111530932	11.74122088	0.301918261	6.249021719	-4.169635641	0.011344032	0.029332564	-	NC_035107.1	153843726	153844406	+	554	-	None	- && - && -	-	1	0	0	4	3	11	0.101849632	0	0	0.435240568	0.349709047	1.317798363
AAEL026289	110679033	0.905754783	1.955170674	0	4.867891687	17.63200862	4.269534864	0.953641819	8.923145056	-3.213591927	0.011826991	0.030450842	LOC110679033	NC_035109.1	198988300	198989384	-	703	lncRNA	None	uncharacterized LOC110679033	-	1	2	0	5	17	4	0.080262726	0.173373357	0	0.428739819	1.561668946	0.37763367
None	110679313	0	6.843097359	5.10107252	11.68294005	19.70636257	17.07813946	3.98138996	16.15581402	-2.037691811	0.012148695	0.031179325	LOC110679313	NC_035109.1	172955490	172956142	+	408	lncRNA	None	uncharacterized LOC110679313	-	0	7	5	12	19	16	0	1.045551825	0.778427557	1.772965253	3.007383522	2.602710493
AAEL026129	5576725	0	5.865512022	1.020214504	19.47156675	4.14870791	16.01075574	2.295242175	13.21034347	-2.538221414	0.012327206	0.031583721	LOC5576725	NC_035107.1	261378140	261379928	+	1416	protein_coding	None	endochitinase	-	0	6	1	20	4	15	0	0.258223453	0.044858537	0.851423992	0.18242826	0.703062686
AAEL023620	5564774	0	1.955170674	2.040429008	6.815048362	8.297415819	12.80860459	1.331866561	9.307022924	-2.83128249	0.012332056	0.031589439	LOC5564774	NC_035109.1	205491920	205740426	+	3991	protein_coding	None	visual system homeobox 2%2C transcript variant X3	Homeobox	0	2	2	7	8	12	0	0.03053908	0.031831465	0.105729324	0.129450472	0.199556355
AAEL002964	5568170	3.623019133	0.977585337	6.121287025	17.52441007	8.297415819	18.14552317	3.573963831	14.65578302	-2.042933072	0.012627593	0.032257443	LOC5568170	NC_035108.1	462717530	462756898	-	2708	protein_coding	brain chitinase and chia	zinc finger protein 700	zf-AD	4	1	6	18	8	17	0.083345194	0.022503964	0.140737863	0.40068491	0.190781696	0.416645125
AAEL019502	5578805	10.8690574	5.865512022	12.24257405	20.44514508	22.8178935	32.02151148	9.659047823	25.09485002	-1.375794843	0.012871814	0.032804908	LOC5578805	NC_035107.1	274485027	275028039	-	6691	protein_coding	None	ankyrin repeat domain-containing protein 12%2C transcript variant X5	-	12	6	12	21	22	30	0.101195091	0.054647199	0.113919633	0.18919402	0.212337661	0.297574881
AAEL021388	5563841	0.905754783	5.865512022	11.22235954	16.55083174	23.85507048	19.21290689	5.99787545	19.87293637	-1.746950702	0.013233321	0.033612635	LOC5563841	NC_035108.1	115815163	115829083	+	1040	protein_coding	None	uncharacterized LOC5563841	-	1	6	11	17	23	18	0.054254515	0.351581163	0.671842861	0.985359535	1.428202782	1.148696266
AAEL013846	5567551	0	2.932756011	2.040429008	8.762205036	11.40894675	9.606453444	1.65772834	9.925868411	-2.605086428	0.013641983	0.034556062	LOC5567551	NC_035109.1	68084594	68091146	+	6418	protein_coding	None	vitellogenin-A1-like	Vitellogenin_N	0	3	2	9	11	9	0	0.028485853	0.019794231	0.084532154	0.110684893	0.093069813
AAEL014171	5579824	2.71726435	2.932756011	5.10107252	7.788626699	19.70636257	14.94337202	3.583697627	14.14612043	-1.986490553	0.013662553	0.034600903	LOC5579824	NC_035107.1	9206534	9372546	-	14420	protein_coding	None	microtubule-associated protein futsch%2C transcript variant X8	-	3	3	5	8	19	14	0.011738841	0.012678378	0.022024857	0.033442895	0.085091018	0.064436036
AAEL006126	5566373	2.71726435	1.955170674	1.020214504	8.762205036	12.44612373	9.606453444	1.897549843	10.27159407	-2.421565273	0.013705518	0.034695149	LOC5566373	NC_035109.1	34727279	34731033	-	902	protein_coding	None	sugar transporter SWEET1	-	3	2	1	9	12	9	0.187665286	0.135123581	0.070420941	0.601471583	0.85915216	0.662219577
AAEL027790	5577475	4.528773916	10.75343871	2.040429008	13.63009672	19.70636257	23.48244175	5.774213877	18.93963368	-1.709280341	0.014130189	0.035643056	LOC5577475	NC_035108.1	314391509	314416287	-	1280	protein_coding	None	protein obstructor-E	CBM_14	5	11	2	14	19	22	0.220408969	0.523709441	0.099249514	0.659321454	0.958603498	1.140719208
AAEL005353	5564435	16.3035861	14.66378006	16.32343207	34.07524181	29.04095537	37.35843006	15.76359941	33.49154241	-1.086733806	0.014187604	0.035765449	LOC5564435	NC_035109.1	202276326	202295228	-	1979	protein_coding	Sugar transporter SWEET [Source:UniProtKB/TrEMBL;Acc:Q17A97]	uncharacterized LOC5564435	CBM_14	18	15	16	35	28	35	0.51321098	0.46190552	0.513549782	1.066108465	0.913708395	1.173784293
AAEL013222	novel.121	0	0	0	0.973578337	10.37176977	2.134767432	0	4.493371848	-4.657207976	0.014291604	0.035975005	-	NC_035107.1	33966491	33967311	-	443	-	None	- && - && -	-	0	0	0	1	10	2	0	0	0	0.136074083	1.457778873	0.299634842
AAEL014445	110681450	0	1.955170674	0	1.947156675	5.185884887	62.97563924	0.651723558	23.36956027	-5.169264101	0.014508343	0.036421796	LOC110681450	NW_018736639.1	21893	24614	-	2445	protein_coding	None	C3 and PZP-like alpha-2-macroglobulin domain-containing protein 8	A2M_comp	0	2	0	2	5	59	0	0.049849272	0	0.049309463	0.13206463	1.601545168
None	110674423	0	0	0	1.947156675	4.14870791	6.404302296	0	4.166722293	-4.546888918	0.014663646	0.036773412	LOC110674423	NC_035107.1	58227218	58228666	+	1391	lncRNA	None	uncharacterized LOC110674423	-	0	0	0	2	4	6	0	0	0	0.086672636	0.185706985	0.286279443
AAEL025055	110679183	9.057547832	6.843097359	8.161716033	23.3658801	32.1524863	11.74122088	8.020787075	22.41986242	-1.482821777	0.014696427	0.036847961	LOC110679183	NC_035109.1	57879109	57884710	-	2090	protein_coding	None	uncharacterized LOC110679183	-	10	7	8	24	31	11	0.269974622	0.204107725	0.243137564	0.692219927	0.957879295	0.349311145
AAEL024866	5578064	7.246038266	5.865512022	5.10107252	18.49798841	18.66918559	17.07813946	6.070874269	18.08177115	-1.570209907	0.014921677	0.037335139	LOC5578064	NC_035108.1	199233194	199245853	-	2332	protein_coding	None	phenoloxidase 2	-	8	6	5	19	18	16	0.19356671	0.156794344	0.136191442	0.491138745	0.498470357	0.455362728
AAEL022121	5579836	25.36113393	17.59653607	14.28300306	26.28661511	63.26779562	34.15627891	19.08022435	41.23689655	-1.104953656	0.015082118	0.037689676	LOC5579836	NC_035109.1	220198120	220211092	-	1111	protein_coding	None	uncharacterized LOC5579836	-	28	18	14	27	61	32	1.422044544	0.98733864	0.80042812	1.464970389	3.54577484	1.911621748
PPO4	novel.715	13.58632175	17.59653607	6.121287025	23.3658801	44.59861003	23.48244175	12.43471495	30.48231063	-1.288102345	0.015106477	0.037742731	-	NC_035109.1	224605596	224606463	-	798	-	prophenoloxidase	- && - && -	-	15	18	6	24	43	22	1.060614587	1.374603044	0.477591644	1.812956951	3.479853351	1.829725046
AAEL005868	110681430	1.811509566	2.932756011	8.161716033	55.49396523	3.111530932	4.269534864	4.30199387	20.95834368	-2.301998659	0.015109987	0.037743685	LOC110681430	NW_018736566.1	26640	29709	-	3000	protein_coding	None	cell division cycle 5-like protein	-	2	3	8	57	3	4	0.037616464	0.060940735	0.169385836	1.145335554	0.064579604	0.088492157
None	110679867	0.905754783	0.977585337	0	0.973578337	11.40894675	10.67383716	0.62778004	7.685454083	-3.584834909	0.015626954	0.038898121	LOC110679867	NC_035109.1	36786199	36823390	+	5565	protein_coding	None	uncharacterized LOC110679867%2C transcript variant X2	NACHT	1	1	0	1	11	10	0.010139209	0.010950716	0	0.010832133	0.12765061	0.119261667
AAEL023741	5575031	9.057547832	13.68619472	8.161716033	29.20735012	22.8178935	23.48244175	10.30181953	25.16922846	-1.290123243	0.015640448	0.03892368	LOC5575031	NC_035109.1	94861706	94863508	-	647	protein_coding	Cell division control protein [Source:UniProtKB/TrEMBL;Acc:A0A1S4FMS2]	p53 and DNA damage-regulated protein 1%2C transcript variant X2	-	10	14	8	30	22	22	0.872097311	1.318655779	0.785405733	2.795092053	2.195906166	2.256755157
AAEL019999	110674371	1.811509566	0	1.020214504	7.788626699	6.223061865	9.606453444	0.943908023	7.872714002	-3.039031687	0.015816337	0.039304657	LOC110674371	NC_035107.1	22081945	22095411	-	1334	protein_coding	None	cuticle protein 21.3	-	2	0	1	8	6	9	0.084594747	0	0.047615959	0.36150416	0.290462987	0.44776766
AAEL026676	5568335	0	0	0	5.841470024	4.14870791	2.134767432	0	4.041648455	-4.509553123	0.016054878	0.039790901	LOC5568335	NC_035108.1	213636738	213943118	-	3903	protein_coding	None	DNA-binding protein D-ETS-3%2C transcript variant X2	Ets	0	0	0	6	4	2	0	0	0	0.092668438	0.06618458	0.034009284
AAEL024421	110681571	0	2.932756011	3.060643512	6.815048362	15.55765466	9.606453444	1.997799841	10.65971882	-2.439110607	0.016427231	0.04062196	LOC110681571	NC_035107.1	60242746	60505873	+	6040	protein_coding	None	uncharacterized LOC110681571	-	0	3	3	7	15	9	0	0.030268577	0.031549514	0.069861876	0.160379811	0.09889438
AAEL019432	novel.708	0	0	0	6.815048362	2.074353955	3.202151148	0	4.030517821	-4.506069549	0.016788968	0.041389232	-	NC_035109.1	209330404	209330797	-	338	-	None	- && - && -	-	0	0	0	7	2	3	0	0	0	1.24841932	0.382127835	0.589075008
AAEL017994	110678803	3.623019133	5.865512022	10.20214504	11.68294005	56.00755678	4.269534864	6.563558732	23.98667723	-1.877501525	0.017397964	0.042689939	LOC110678803	NC_035109.1	109787308	109790726	+	3222	lncRNA	None	uncharacterized LOC110678803%2C transcript variant X1	-	4	6	10	12	54	4	0.070049281	0.113483678	0.197143664	0.224509567	1.082339733	0.082394932
None	novel.544	6.340283482	16.61895073	13.26278855	21.41872342	28.00377839	36.29104634	12.07400759	28.57118272	-1.247411596	0.01747025	0.042832465	-	NC_035109.1	106888207	106888948	+	679	-	None	- && - && -	-	7	17	13	22	27	34	0.581697897	1.525762142	1.216135423	1.953134034	2.567966582	3.323343148
AAEL026888	5572006	13.58632175	0.977585337	6.121287025	27.26019345	14.52047768	23.48244175	6.895064703	21.75437096	-1.645383761	0.017490125	0.042872483	LOC5572006	NC_035107.1	97624816	97701758	+	1294	protein_coding	None	uncharacterized LOC5572006	-	15	1	6	28	14	22	0.654072983	0.047094849	0.29452715	1.304376291	0.698697416	1.128377578
None	5572930	4.528773916	1.955170674	0	8.762205036	17.63200862	7.471686012	2.161314863	11.28863322	-2.354826765	0.017820611	0.043602853	LOC5572930	NC_035108.1	265044797	265062068	-	1763	protein_coding	None	sodium/potassium-transporting ATPase subunit beta-1	-	5	2	0	9	17	7	0.160024663	0.069132995	0	0.307729647	0.622718814	0.263518901
AAEL009481	novel.501	5.434528699	13.68619472	8.161716033	20.44514508	28.00377839	21.34767432	9.094146483	23.2655326	-1.359634974	0.018040151	0.04410424	-	NC_035108.1	445014015	445015014	-	917	-	None	- && - && -	-	6	14	8	21	27	20	0.369191032	0.9303929	0.554152137	1.380476762	1.901471439	1.447527101
AAEL010140	110679188	0.905754783	0	0	1.947156675	10.37176977	4.269534864	0.301918261	5.529487104	-3.994333981	0.018703866	0.045588311	LOC110679188	NC_035109.1	322563626	322565281	-	1519	lncRNA	sodium/potassium-dependent ATPase beta-2 subunit	uncharacterized LOC110679188%2C transcript variant X2	-	1	0	0	2	10	4	0.037145949	0	0	0.079369083	0.425145517	0.174770553
None	110676966	4.528773916	0.977585337	0	9.735783374	9.334592797	11.74122088	1.835453084	10.27053235	-2.445540715	0.018797522	0.045770353	LOC110676966	NC_035108.1	399149919	399155046	-	2691	protein_coding	None	annulin-like	Transglut_core	5	1	0	10	9	11	0.104839643	0.02264613	0	0.224008988	0.215985298	0.271297025
AAEL022703	110678669	9.057547832	4.887926685	10.20214504	28.23377178	17.63200862	18.14552317	8.049206519	21.33710119	-1.409359165	0.018991633	0.046205697	LOC110678669	NC_035107.1	156569081	156653729	+	3458	protein_coding	None	uncharacterized LOC110678669%2C transcript variant X1	-	10	5	10	29	17	17	0.163171475	0.08811558	0.183689094	0.505536073	0.317482148	0.326279641
AAEL026610	5574753	10.8690574	15.64136539	20.40429008	35.04882015	41.4870791	23.48244175	15.63823762	33.339447	-1.099583902	0.019159856	0.046568023	LOC5574753	NC_035107.1	1210559	1239391	-	594	protein_coding	None	uncharacterized protein C15orf61 homolog	-	12	16	20	36	40	22	1.139892849	1.641501278	2.138710056	3.653382946	4.348794886	2.458115466
AAEL020256	5565002	16.3035861	11.73102404	10.20214504	29.20735012	29.04095537	26.6845929	12.74558506	28.31096613	-1.146176602	0.019292667	0.046843636	LOC5565002	NC_035108.1	310307398	310308861	-	1400	protein_coding	None	zinc finger protein 184	zf-AD	18	12	10	30	28	25	0.725460378	0.522349157	0.453712062	1.291731827	1.291592081	1.185162814
AAEL011377	110679446	12.68056696	10.75343871	10.20214504	30.18092846	21.78071653	25.61720918	11.21205024	25.85961806	-1.204203973	0.019326883	0.046898399	LOC110679446	NC_035109.1	217679339	217682315	-	2288	protein_coding	None	uncharacterized LOC110679446%2C transcript variant X2	-	14	11	10	31	21	24	0.345256007	0.292984303	0.277621017	0.816741861	0.59273238	0.696179555
AAEL004512	110681556	0.905754783	3.910341348	1.020214504	17.52441007	9.334592797	4.269534864	1.945436878	10.37617924	-2.425086559	0.019504408	0.047263473	LOC110681556	NC_035107.1	220124287	220125194	-	844	pseudogene	zinc finger protein	-	-	1	4	1	18	9	4	0.066853905	0.288818649	0.075260295	1.285609876	0.688645067	0.314545581
AAEL022984	110678521	2.71726435	18.5741214	7.141501529	24.33945843	24.89224746	26.6845929	9.477629094	25.30543293	-1.423662768	0.019799582	0.047863703	LOC110678521	NC_035109.1	281551909	281552149	+	172	lncRNA	None	uncharacterized LOC110678521	-	3	19	7	25	24	25	0.984151675	6.731825372	2.585103608	8.761746891	9.011107543	9.646674065
AAEL024449	5571255	2.71726435	2.932756011	0	7.788626699	12.44612373	9.606453444	1.88334012	9.947067957	-2.380504992	0.019961767	0.048225614	LOC5571255	NC_035108.1	23042872	23571894	-	7182	protein_coding	None	potassium voltage-gated channel subfamily H member 6%2C transcript variant X3	Ion_trans	3	3	0	8	12	9	0.023569213	0.025455612	0	0.067146554	0.107902429	0.08316932
AAEL024017	novel.697	7.246038266	12.70860938	1.020214504	27.26019345	18.66918559	17.07813946	6.991620717	21.00250617	-1.581903633	0.019981333	0.04825356	-	NC_035109.1	198226380	198227932	-	1493	-	None	- && - && -	-	8	13	1	28	18	16	0.302342644	0.530629306	0.042545002	1.130517697	0.778588662	0.711256451
AAEL019443	5578105	0.905754783	0.977585337	3.060643512	7.788626699	3.111530932	18.14552317	1.647994544	9.681893601	-2.569660288	0.020183218	0.048595194	LOC5578105	NC_035109.1	349340619	349341882	-	1121	protein_coding	None	regulator of microtubule dynamics protein 1	-	1	1	3	8	3	17	0.050334252	0.054362832	0.169990246	0.430193175	0.172826773	1.00648974
None	novel.393	6.340283482	11.73102404	4.080858016	20.44514508	16.59483164	23.48244175	7.384055181	20.17413949	-1.44796939	0.020623398	0.049506825	-	NC_035108.1	99344785	99345513	-	651	-	None	- && P10978.1 RecName: Full=Retrovirus-related Pol polyprotein from transposon TNT 1-94; Includes: RecName: Full=Protease; Includes: RecName: Full=Reverse transcriptase; Includes: RecName: Full=Endonuclease && -	-	7	12	4	21	16	22	0.606717162	1.12333152	0.390289946	1.944542536	1.587209931	2.242888766
AAEL003405	5563942	0	0	2.040429008	3.89431335	7.260238842	9.606453444	0.680143003	6.920335212	-3.396394226	0.020668617	0.049605504	LOC5563942	NC_035108.1	36234839	36235880	+	983	protein_coding	None	uncharacterized LOC5563942	-	0	0	2	4	7	9	0	0	0.129236396	0.24529326	0.459875105	0.607652145
None																				None
AAEL014239																				None
