# Supplementary material for: Chronic depletion of vertebrate lipids in Aedes aegypti cells dysregulates lipid metabolism and inhibits innate immunity without altering dengue infectivity
Source: PLoS Negl Trop Dis. 2022 Oct 24;16(10):e0010890. doi: 10.1371/journal.pntd.0010890 (PMC9632908; doi:10.1371/journal.pntd.0010890)
Supplement: S4 Table — (CSV) [file pntd.0010890.s004.csv]

source	term_name	term_id	adjusted_p_value	negative_log10_of_adjusted_p_value	term_size	query_size	intersection_size	effective_domain_size	intersections
GO:MF	endopeptidase activity	GO:0004175	0.0006145934339350104	3.211412083879552	481	417	44	9412	AAEL011369,AAEL005666,CLIPB46,CLIPB13A,CLIPB27,AAEL009637,AAEL019590,AAEL019468,CLIPB35,AAEL007992,CASPS8,AAEL014523,CLIPA17,SCRASP2,AAEL010270,AAEL009895,AAEL003965,CLIPB41,AAEL002590,AAEL013413,AAEL024332,AAEL018109,AAEL017051,AAEL006151,AAEL011557,AAEL022822,AAEL008080,AAEL014350,AAEL001749,AAEL004948,AAEL005604,AAEL021257,AAEL003476,AAEL019633,AAEL006689,AAEL005485,AAEL021678,AAEL005616,CLIPB…
GO:MF	peptidase activity	GO:0008233	0.001589585378456712	2.798716140667222	681	417	55	9412	AAEL006389,AAEL011369,AAEL005666,AAEL007892,CLIPB46,CLIPB13A,CLIPB27,AAEL009637,AAEL019590,AAEL019468,CLIPB35,AAEL007992,CASPS8,AAEL001232,AAEL014523,CLIPA17,SCRASP2,AAEL010270,AAEL009895,AAEL003965,CLIPB41,AAEL023332,AAEL002590,AAEL018249,AAEL013413,AAEL024332,AAEL018109,AAEL017051,AAEL006151,AAEL011557,AAEL022822,AAEL008080,AAEL005076,AAEL014350,AAEL001749,AAEL004948,AAEL005604,AAEL007926,AAEL0…
GO:MF	calcium ion binding	GO:0005509	0.0024824537643273526	2.605118831486958	179	417	22	9412	AAEL026147,AAEL007226,AAEL011302,AAEL000549,AAEL005663,AAEL005407,AAEL003965,AAEL000597,AAEL008489,AAEL008844,AAEL002995,AAEL013413,AAEL024332,AAEL023243,AAEL005412,AAEL001749,AAEL001584,AAEL019709,AAEL003476,AAEL009616,AAEL005131,AAEL002116
GO:MF	signaling receptor binding	GO:0005102	0.007110156345036523	2.1481208494755633	68	417	12	9412	AAEL007902,AAEL000288,AAEL019538,AAEL019725,AAEL007804,AAEL014566,AAEL007659,NPF,AAEL019712,AAEL008070,AAEL010739,SNPF
GO:MF	hydrolase activity	GO:0016787	0.009854620056804745	2.0063601152114288	1722	417	108	9412	AAEL006389,AAEL011369,AAEL005749,AAEL021679,AAEL005666,AAEL011314,AAEL003684,AAEL007892,CLIPB46,AAEL011200,AAEL000647,CLIPB13A,AAEL015051,CLIPB27,AAEL009637,AAEL019590,AAEL019468,CLIPB35,AAEL017512,AAEL007992,CASPS8,AAEL001232,AAEL012395,AAEL010932,AAEL008452,AAEL010411,AAEL026470,AAEL014523,TOLL7,CLIPA17,AAEL007839,AAEL023601,SCRASP2,AAEL010270,AAEL006880,AAEL020302,AAEL009895,AAEL021395,AAEL003…
GO:MF	serine-type peptidase activity	GO:0008236	0.018066230798724457	1.7431324458930244	370	417	33	9412	CLIPB46,CLIPB13A,CLIPB27,AAEL019590,CLIPB35,AAEL007992,AAEL014523,CLIPA17,SCRASP2,AAEL010270,CLIPB41,AAEL023332,AAEL002590,AAEL013413,AAEL018109,AAEL017051,AAEL006151,AAEL022822,AAEL008080,AAEL014350,AAEL001749,AAEL004948,AAEL005604,AAEL007926,AAEL021257,AAEL019633,AAEL006689,AAEL021678,AAEL005616,CLIPB38,AAEL012777,AAEL027037,AAEL015110
GO:MF	serine hydrolase activity	GO:0017171	0.018066230798724457	1.7431324458930244	370	417	33	9412	CLIPB46,CLIPB13A,CLIPB27,AAEL019590,CLIPB35,AAEL007992,AAEL014523,CLIPA17,SCRASP2,AAEL010270,CLIPB41,AAEL023332,AAEL002590,AAEL013413,AAEL018109,AAEL017051,AAEL006151,AAEL022822,AAEL008080,AAEL014350,AAEL001749,AAEL004948,AAEL005604,AAEL007926,AAEL021257,AAEL019633,AAEL006689,AAEL021678,AAEL005616,CLIPB38,AAEL012777,AAEL027037,AAEL015110
GO:MF	hydrolase activity, acting on glycosyl bonds	GO:0016798	0.03686144250614676	1.4334276734522258	130	417	16	9412	AAEL005749,AAEL000647,AAEL015051,AAEL017512,AAEL008452,TOLL7,AAEL007839,AAEL010536,AAEL012268,LYSC7B,AAEL006151,AAEL004389,TOLL6,LYSC4,AAEL013286,AAEL004582
GO:MF	monooxygenase activity	GO:0004497	0.04641187158024231	1.3333709181014861	188	417	20	9412	CYP6AG6,CYP9AE1,AAEL009745,CYP9J9,CYP6N16,CYP6AG5,AAEL014604,CYP9J2,CYP6Z7,PPO10,CYP6Z8,AAEL015116,CYP6P12,AAEL017061,CYP307A1,CYP325R1,AAEL017029,CYP18A1,AAEL020553,CYP9J26
GO:BP	developmental process	GO:0032502	0.0034053372150406884	2.4678398754164013	338	298	34	6589	AAEL026147,AAEL021679,AAEL019726,AAEL001803,AAEL003047,AAEL004174,AAEL018219,AAEL019538,AAEL007401,AAEL009173,AAEL010221,AAEL013504,AAEL019860,AAEL007804,AAEL000597,AAEL008495,AAEL020299,AAEL023757,AAEL021359,AAEL006522,AAEL013413,AAEL006447,AAEL003560,AAEL014566,AAEL005826,AAEL022496,AAEL019712,AAEL007876,AAEL010739,DNR1,AAEL004326,AAEL005131,AAEL019702,SNPF
GO:BP	anatomical structure development	GO:0048856	0.007263061491213434	2.138880278958303	320	298	32	6589	AAEL026147,AAEL021679,AAEL019726,AAEL001803,AAEL003047,AAEL004174,AAEL018219,AAEL007401,AAEL009173,AAEL010221,AAEL013504,AAEL019860,AAEL007804,AAEL000597,AAEL008495,AAEL020299,AAEL023757,AAEL021359,AAEL006522,AAEL013413,AAEL006447,AAEL003560,AAEL014566,AAEL005826,AAEL022496,AAEL019712,AAEL007876,AAEL010739,DNR1,AAEL004326,AAEL005131,AAEL019702
GO:BP	proteolysis	GO:0006508	0.008613400720244755	2.064825347681914	800	298	61	6589	AAEL006389,AAEL011369,AAEL005666,AAEL007892,CLIPB46,CLIPB13A,CLIPB27,AAEL009637,AAEL019590,AAEL019468,CLIPB35,SRPN16,AAEL026027,AAEL007992,CASPS8,AAEL001232,AAEL014523,CLIPA17,SCRASP2,AAEL010270,AAEL009895,AAEL003965,CLIPB41,AAEL023332,AAEL002590,AAEL018249,AAEL013413,AAEL024332,AAEL018109,AAEL017051,AAEL006151,AAEL011557,AAEL022822,AAEL013525,AAEL008080,AAEL005076,AAEL014350,AAEL005826,AAEL00174…
GO:BP	extracellular matrix organization	GO:0030198	0.00883344696201268	2.053869794217832	5	298	4	6589	AAEL000549,AAEL019468,AAEL005485,AAEL022782
GO:BP	extracellular structure organization	GO:0043062	0.00883344696201268	2.053869794217832	5	298	4	6589	AAEL000549,AAEL019468,AAEL005485,AAEL022782
GO:BP	system development	GO:0048731	0.022780306216658525	1.642440442359147	127	298	17	6589	AAEL026147,AAEL021679,AAEL019726,AAEL001803,AAEL004174,AAEL013504,AAEL019860,AAEL007804,AAEL008495,AAEL023757,AAEL021359,AAEL013413,AAEL003560,AAEL014566,AAEL019712,AAEL010739,DNR1
GO:CC	intrinsic component of membrane	GO:0031224	6.034784753737873e-8	7.219338215530341	2765	292	169	6843	AAEL025503,AAEL011369,CYP6AG6,GPRDMS,AAEL000871,AAEL000488,AAEL003982,AAEL021846,AAEL010941,AAEL010778,AAEL026410,AAEL010558,AAEL006711,AAEL001803,AAEL026043,AAEL000647,AAEL005895,CYP9J9,AAEL002412,AAEL006535,AAEL004521,AAEL010623,AAEL000541,CYP6AG5,AAEL006432,AAEL010260,AAEL019406,AAEL003698,AAEL014311,AAEL011397,AAEL026027,AAEL007401,AAEL009173,AAEL019561,AAEL009480,AAEL012395,AAEL025645,AAEL01…
GO:CC	membrane	GO:0016020	3.8884965801989423e-7	6.410218278655978	3172	292	184	6843	AAEL025503,AAEL007226,AAEL011369,CYP6AG6,GPRDMS,AAEL000871,AAEL000488,CYP9AE1,AAEL003982,AAEL021846,AAEL010941,AAEL011314,AAEL010778,AAEL026410,AAEL010558,AAEL006711,AAEL001803,GLCAT-P,AAEL026043,AAEL000647,AAEL005895,AAEL007902,CYP9J9,AAEL002412,AAEL006535,AAEL004521,AAEL010623,AAEL019538,AAEL000541,CYP6AG5,AAEL006432,AAEL010260,AAEL019406,AAEL003698,AAEL014311,AAEL011397,AAEL026027,AAEL007401,A…
GO:CC	integral component of membrane	GO:0016021	7.261898765030391e-7	6.138949809691252	2752	292	165	6843	AAEL025503,AAEL011369,CYP6AG6,GPRDMS,AAEL000871,AAEL000488,AAEL003982,AAEL021846,AAEL010941,AAEL010778,AAEL026410,AAEL010558,AAEL006711,AAEL001803,AAEL026043,AAEL000647,AAEL005895,CYP9J9,AAEL002412,AAEL006535,AAEL010623,AAEL000541,CYP6AG5,AAEL006432,AAEL019406,AAEL003698,AAEL014311,AAEL011397,AAEL026027,AAEL007401,AAEL009173,AAEL019561,AAEL009480,AAEL012395,AAEL025645,AAEL019430,TOLL7,AAEL019606,…
GO:CC	extracellular region	GO:0005576	0.00007895696385061829	4.1026095600379415	415	292	40	6843	AAEL026147,CLIPB46,AAEL003047,CLIPB13A,AAEL018219,CLIPB27,AAEL002055,AAEL019468,CLIPB35,SRPN16,AAEL026027,AAEL019561,AAEL007992,AAEL019725,CLIPB41,AAEL012268,AAEL008789,AAEL025518,AAEL013413,AAEL025334,AAEL014566,AAEL003421,AAEL013525,AAEL007659,NPF,AAEL009695,AAEL026409,SRPN7,AAEL010739,AAEL019798,AAEL009876,AAEL005485,AAEL010064,AAEL011798,CLIPB38,AAEL022782,AAEL026402,AAEL024981,AAEL002554,SNPF
GO:CC	cell periphery	GO:0071944	0.0016719528990538832	2.7767759613282936	503	292	42	6843	AAEL025503,AAEL026147,AAEL007226,AAEL011369,GPRDMS,AAEL005666,AAEL010941,AAEL006535,AAEL004521,AAEL010260,TOLL7,AAEL019606,AAEL007842,AAEL019860,AAEL011803,AAEL013600,AAEL004032,AAEL000433,AAEL009895,AAEL000597,AAEL027868,AAEL023243,AAEL010802,CCAPR,AAEL000967,AAEL019513,GPRGHP3,SCRB6,AAEL001812,AAEL022496,AAEL018234,AAEL013159,AAEL004513,DNR1,AAEL005803,GPRGHP2,AAEL010485,AAEL009616,AAEL022196,O…
KEGG	Longevity regulating pathway - multiple species	KEGG:04213	0.00835969021002488	2.077809816169785	63	133	10	3208	AAEL013344,AAEL013348,AAEL027868,AAEL023321,HSP70BB,AAEL006865,HSP70BA,AAEL013347,AAEL020330,AAEL022948
