# Supplementary material for: Chronic depletion of vertebrate lipids in Aedes aegypti cells dysregulates lipid metabolism and inhibits innate immunity without altering dengue infectivity
Source: PLoS Negl Trop Dis. 2022 Oct 24;16(10):e0010890. doi: 10.1371/journal.pntd.0010890 (PMC9632908; doi:10.1371/journal.pntd.0010890)
Supplement: S5 Table — (CSV) [file pntd.0010890.s005.csv]

source	term_name	term_id	adjusted_p_value	negative_log10_of_adjusted_p_value	term_size	query_size	intersection_size	effective_domain_size	intersections
GO:MF	metal ion transmembrane transporter activity	GO:0046873	0.000001952071838738128	5.709504203783331	128	389	22	9412	AAEL003619,AAEL027866,AAEL009544,AAEL006800,AAEL005581,AAEL008424,AAEL005392,AAEL011786,PPK306,AAEL018306,AAEL005496,AAEL003624,AAEL003626,AAEL013277,AAEL001626,AAEL005575,AAEL019710,AAEL009062,PPK304,AAEL019454,AAEL005437,AAEL019443
GO:MF	transporter activity	GO:0005215	0.00001907564754899005	4.719520710401666	653	389	56	9412	AAEL003619,AAEL005929,AAEL000902,AAEL009955,AAEL003524,AAEL008138,AAEL009206,AAEL002557,AAEL027866,AAEL009544,AAEL006800,AAEL016967,AAEL014053,AAEL001268,AAEL005581,AAEL008424,AAEL005392,AAEL009989,AAEL011786,PPK306,AAEL018306,AAEL012131,AAEL005496,AAEL003624,AAEL003626,AAEL024160,AAEL009749,AAEL003640,AAEL004825,AAEL020018,AAEL005950,AAEL013277,AAEL001626,AAEL020162,AAEL008693,AAEL001938,AAEL007…
GO:MF	transmembrane transporter activity	GO:0022857	0.000059728912502985514	4.223815392472952	624	389	53	9412	AAEL003619,AAEL005929,AAEL000902,AAEL003524,AAEL008138,AAEL009206,AAEL002557,AAEL027866,AAEL009544,AAEL006800,AAEL016967,AAEL014053,AAEL001268,AAEL005581,AAEL008424,AAEL005392,AAEL009989,AAEL011786,PPK306,AAEL018306,AAEL012131,AAEL005496,AAEL003624,AAEL003626,AAEL024160,AAEL009749,AAEL003640,AAEL004825,AAEL020018,AAEL005950,AAEL013277,AAEL001626,AAEL020162,AAEL008693,AAEL001938,AAEL007126,AAEL005…
GO:MF	neurotransmitter transmembrane transporter activity	GO:0005326	0.0003415684220914521	3.466522286534982	11	389	6	9412	AAEL003619,AAEL006800,AAEL005581,AAEL008424,AAEL003624,AAEL003626
GO:MF	neurotransmitter:sodium symporter activity	GO:0005328	0.0003415684220914521	3.466522286534982	11	389	6	9412	AAEL003619,AAEL006800,AAEL005581,AAEL008424,AAEL003624,AAEL003626
GO:MF	solute:sodium symporter activity	GO:0015370	0.0003415684220914521	3.466522286534982	11	389	6	9412	AAEL003619,AAEL006800,AAEL005581,AAEL008424,AAEL003624,AAEL003626
GO:MF	cation transmembrane transporter activity	GO:0008324	0.0005766836679901648	3.2390623478819522	217	389	25	9412	AAEL003619,AAEL027866,AAEL009544,AAEL006800,AAEL014053,AAEL005581,AAEL008424,AAEL005392,AAEL011786,PPK306,AAEL018306,AAEL005496,AAEL003624,AAEL003626,AAEL013277,AAEL001626,AAEL008693,AAEL005575,AAEL019710,AAEL009062,PPK304,AAEL019454,AAEL005437,AAEL004692,AAEL019443
GO:MF	inorganic cation transmembrane transporter activity	GO:0022890	0.0011375016161886296	2.944047977614758	211	389	24	9412	AAEL003619,AAEL027866,AAEL009544,AAEL006800,AAEL014053,AAEL005581,AAEL008424,AAEL005392,AAEL011786,PPK306,AAEL018306,AAEL005496,AAEL003624,AAEL003626,AAEL013277,AAEL001626,AAEL005575,AAEL019710,AAEL009062,PPK304,AAEL019454,AAEL005437,AAEL004692,AAEL019443
GO:MF	peptidase inhibitor activity	GO:0030414	0.003184283241300982	2.49698830881658	57	389	11	9412	AAEL014078,SRPN3,AAEL011639,SRPN8,AAEL001163,SRPN21,AAEL019515,SRPN23,AAEL014079,SRPN14,AAEL025055
GO:MF	ion transmembrane transporter activity	GO:0015075	0.004289199862529097	2.3676237166027976	337	389	31	9412	AAEL003619,AAEL027866,AAEL009544,AAEL006800,AAEL016967,AAEL014053,AAEL001268,AAEL005581,AAEL008424,AAEL005392,AAEL011786,PPK306,AAEL018306,AAEL005496,AAEL003624,AAEL003626,AAEL024160,AAEL005950,AAEL013277,AAEL001626,AAEL020162,AAEL008693,AAEL005575,AAEL019710,AAEL009062,PPK304,AAEL019454,AAEL027498,AAEL005437,AAEL004692,AAEL019443
GO:MF	peptidase regulator activity	GO:0061134	0.004483862128027038	2.348347749769665	59	389	11	9412	AAEL014078,SRPN3,AAEL011639,SRPN8,AAEL001163,SRPN21,AAEL019515,SRPN23,AAEL014079,SRPN14,AAEL025055
GO:MF	solute:cation symporter activity	GO:0015294	0.007401599584213703	2.130674413306051	17	389	6	9412	AAEL003619,AAEL006800,AAEL005581,AAEL008424,AAEL003624,AAEL003626
GO:MF	inorganic molecular entity transmembrane transporter activity	GO:0015318	0.007786792443479257	2.108641401244905	315	389	29	9412	AAEL003619,AAEL027866,AAEL009544,AAEL006800,AAEL014053,AAEL001268,AAEL005581,AAEL008424,AAEL005392,AAEL011786,PPK306,AAEL018306,AAEL005496,AAEL003624,AAEL003626,AAEL024160,AAEL005950,AAEL013277,AAEL001626,AAEL020162,AAEL005575,AAEL019710,AAEL009062,PPK304,AAEL019454,AAEL027498,AAEL005437,AAEL004692,AAEL019443
GO:MF	endopeptidase regulator activity	GO:0061135	0.00794716803673412	2.0997876040644132	52	389	10	9412	AAEL014078,SRPN3,SRPN8,AAEL001163,SRPN21,AAEL019515,SRPN23,AAEL014079,SRPN14,AAEL025055
GO:MF	endopeptidase inhibitor activity	GO:0004866	0.00794716803673412	2.0997876040644132	52	389	10	9412	AAEL014078,SRPN3,SRPN8,AAEL001163,SRPN21,AAEL019515,SRPN23,AAEL014079,SRPN14,AAEL025055
GO:MF	phosphoenolpyruvate carboxykinase (GTP) activity	GO:0004613	0.012882082521812173	1.8900139231080015	3	389	3	9412	AAEL000080,AAEL000025,AAEL000006
GO:MF	phosphoenolpyruvate carboxykinase activity	GO:0004611	0.012882082521812173	1.8900139231080015	3	389	3	9412	AAEL000080,AAEL000025,AAEL000006
GO:MF	enzyme inhibitor activity	GO:0004857	0.0152962407202908	1.8154152904268035	67	389	11	9412	AAEL014078,SRPN3,AAEL011639,SRPN8,AAEL001163,SRPN21,AAEL019515,SRPN23,AAEL014079,SRPN14,AAEL025055
GO:MF	serine-type endopeptidase activity	GO:0004252	0.01935344441700093	1.7132417304810477	348	389	30	9412	AAEL002593,CLIPB21,CLIPC3,AAEL006434,AAEL002254,AAEL002128,AAEL026347,AAEL002629,CLIPB24,AAEL014567,AAEL014386,CLIPB45,AAEL015533,AAEL003233,AAEL007519,AAEL013032,AAEL022775,AAEL002595,CLIPB5,CLIPA16,AAEL013040,AAEL019564,AAEL007508,SCRASP1,AAEL023677,AAEL011889,AAEL022646,AAEL026876,CLIPC2,CLIPC11
GO:MF	serine-type endopeptidase inhibitor activity	GO:0004867	0.0195770204639787	1.7082534052048897	37	389	8	9412	AAEL014078,SRPN3,SRPN8,AAEL001163,SRPN21,SRPN23,AAEL014079,SRPN14
GO:MF	serine hydrolase activity	GO:0017171	0.025079865302304907	1.600674800322294	370	389	31	9412	AAEL002593,CLIPB21,CLIPC3,AAEL006434,AAEL002254,AAEL002128,AAEL026347,AAEL002629,CLIPB24,AAEL014567,AAEL014386,CLIPB45,AAEL015533,AAEL003233,AAEL007519,AAEL013032,AAEL022775,AAEL002595,CLIPB5,AAEL007764,CLIPA16,AAEL013040,AAEL019564,AAEL007508,SCRASP1,AAEL023677,AAEL011889,AAEL022646,AAEL026876,CLIPC2,CLIPC11
GO:MF	serine-type peptidase activity	GO:0008236	0.025079865302304907	1.600674800322294	370	389	31	9412	AAEL002593,CLIPB21,CLIPC3,AAEL006434,AAEL002254,AAEL002128,AAEL026347,AAEL002629,CLIPB24,AAEL014567,AAEL014386,CLIPB45,AAEL015533,AAEL003233,AAEL007519,AAEL013032,AAEL022775,AAEL002595,CLIPB5,AAEL007764,CLIPA16,AAEL013040,AAEL019564,AAEL007508,SCRASP1,AAEL023677,AAEL011889,AAEL022646,AAEL026876,CLIPC2,CLIPC11
GO:MF	cation channel activity	GO:0005261	0.029148322204658732	1.535386438442842	123	389	15	9412	AAEL027866,AAEL009544,AAEL005392,AAEL011786,PPK306,AAEL018306,AAEL013277,AAEL005575,AAEL019710,AAEL009062,PPK304,AAEL019454,AAEL005437,AAEL004692,AAEL019443
GO:MF	symporter activity	GO:0015293	0.049247069880952975	1.3076196041996595	32	389	7	9412	AAEL003619,AAEL006800,AAEL005581,AAEL008424,AAEL003624,AAEL003626,AAEL003640
GO:BP	transmembrane transport	GO:0055085	0.00002016637774964598	4.695372102015952	597	266	52	6589	AAEL003619,AAEL005929,AAEL000902,AAEL003524,AAEL008138,AAEL009206,AAEL002557,AAEL027866,AAEL009544,AAEL006800,AAEL016967,AAEL014053,AAEL001268,AAEL010116,AAEL005581,AAEL008424,AAEL005392,AAEL009989,AAEL011786,PPK306,AAEL018306,AAEL012131,AAEL005496,AAEL003624,AAEL003626,AAEL009749,AAEL003640,AAEL004825,AAEL020018,AAEL005950,AAEL013277,AAEL001626,AAEL020162,AAEL008693,AAEL001938,AAEL007126,AAEL005…
GO:BP	transport	GO:0006810	0.0022136178278135098	2.6548973561756273	1085	266	72	6589	TF1,AAEL003619,AAEL005929,AAEL000902,AAEL009955,AAEL003524,AAEL008138,AAEL009206,AAEL002557,AAEL009869,AAEL027866,AAEL009544,AAEL006800,AAEL016967,AAEL014053,AAEL001268,AAEL019751,AAEL018241,AAEL010116,AAEL005581,AAEL004120,AAEL008424,AAEL005392,AAEL009989,AAEL011786,AAEL012949,PPK306,AAEL018306,AAEL012131,AAEL005496,AAEL003624,AAEL003626,AAEL009749,AAEL003640,AAEL004825,AAEL020018,AAEL005950,AAE…
GO:BP	metal ion transport	GO:0030001	0.0030303778975488845	2.5185032102479536	163	266	20	6589	AAEL027866,AAEL009544,AAEL010116,AAEL005392,AAEL011786,PPK306,AAEL018306,AAEL005496,AAEL004825,AAEL013277,AAEL001626,AAEL008693,AAEL005575,AAEL019710,AAEL009062,PPK304,AAEL019454,AAEL005437,AAEL010140,AAEL019443
GO:BP	establishment of localization	GO:0051234	0.00473688440798014	2.3245072130319944	1108	266	72	6589	TF1,AAEL003619,AAEL005929,AAEL000902,AAEL009955,AAEL003524,AAEL008138,AAEL009206,AAEL002557,AAEL009869,AAEL027866,AAEL009544,AAEL006800,AAEL016967,AAEL014053,AAEL001268,AAEL019751,AAEL018241,AAEL010116,AAEL005581,AAEL004120,AAEL008424,AAEL005392,AAEL009989,AAEL011786,AAEL012949,PPK306,AAEL018306,AAEL012131,AAEL005496,AAEL003624,AAEL003626,AAEL009749,AAEL003640,AAEL004825,AAEL020018,AAEL005950,AAE…
GO:BP	localization	GO:0051179	0.015457250615801683	1.8108677515931106	1167	266	73	6589	TF1,AAEL003619,AAEL005929,AAEL000902,AAEL009955,AAEL003524,AAEL008138,AAEL009206,AAEL002557,AAEL009869,AAEL027866,AAEL009544,AAEL006800,AAEL016967,AAEL014053,AAEL001268,AAEL019751,AAEL018241,AAEL010116,AAEL005581,AAEL004120,AAEL002999,AAEL008424,AAEL005392,AAEL009989,AAEL011786,AAEL012949,PPK306,AAEL018306,AAEL012131,AAEL005496,AAEL003624,AAEL003626,AAEL009749,AAEL003640,AAEL004825,AAEL020018,AAE…
GO:BP	regulation of peptidase activity	GO:0052547	0.01614497225386679	1.7919626970081017	53	266	10	6589	AAEL014078,SRPN3,AAEL011639,SRPN8,AAEL001163,SRPN21,AAEL019515,SRPN23,AAEL014079,SRPN14
GO:BP	cation transport	GO:0006812	0.016853312899914086	1.7733147159955676	213	266	22	6589	AAEL027866,AAEL009544,AAEL014053,AAEL010116,AAEL005392,AAEL011786,PPK306,AAEL018306,AAEL005496,AAEL004825,AAEL013277,AAEL001626,AAEL008693,AAEL005575,AAEL019710,AAEL009062,PPK304,AAEL019454,AAEL005437,AAEL004692,AAEL010140,AAEL019443
GO:BP	proteolysis	GO:0006508	0.029279051619105684	1.5334429946648631	800	266	54	6589	AAEL014078,AAEL002593,SRPN3,CLIPB21,CLIPC3,AAEL006434,AAEL002254,AAEL011639,SRPN8,AAEL011658,AAEL001163,AAEL002128,AAEL012774,AAEL026347,AAEL002629,CLIPB24,CASPS19,AAEL014567,SRPN21,AAEL014386,CLIPB45,AAEL020441,AAEL000332,AAEL015533,CASPS18,AAEL019515,AAEL013150,AAEL003233,AAEL007519,AAEL013032,AAEL022775,AAEL002595,AAEL000420,SRPN23,AAEL027078,CLIPB5,AAEL007764,AAEL002432,CLIPA16,AAEL013040,AAE…
GO:BP	regulation of endopeptidase activity	GO:0052548	0.041459210252077376	1.3823789749491424	48	266	9	6589	AAEL014078,SRPN3,SRPN8,AAEL001163,SRPN21,AAEL019515,SRPN23,AAEL014079,SRPN14
GO:BP	negative regulation of endopeptidase activity	GO:0010951	0.041459210252077376	1.3823789749491424	48	266	9	6589	AAEL014078,SRPN3,SRPN8,AAEL001163,SRPN21,AAEL019515,SRPN23,AAEL014079,SRPN14
GO:BP	negative regulation of proteolysis	GO:0045861	0.041459210252077376	1.3823789749491424	48	266	9	6589	AAEL014078,SRPN3,SRPN8,AAEL001163,SRPN21,AAEL019515,SRPN23,AAEL014079,SRPN14
GO:BP	negative regulation of peptidase activity	GO:0010466	0.041459210252077376	1.3823789749491424	48	266	9	6589	AAEL014078,SRPN3,SRPN8,AAEL001163,SRPN21,AAEL019515,SRPN23,AAEL014079,SRPN14
GO:BP	ion transport	GO:0006811	0.04531481010698962	1.3437598355906974	361	266	30	6589	TF1,AAEL027866,AAEL009544,AAEL016967,AAEL014053,AAEL001268,AAEL019751,AAEL010116,AAEL005392,AAEL011786,AAEL012949,PPK306,AAEL018306,AAEL005496,AAEL004825,AAEL005950,AAEL013277,AAEL001626,AAEL020162,AAEL008693,AAEL005575,AAEL019710,AAEL009062,PPK304,AAEL019454,AAEL005437,INX7,AAEL004692,AAEL010140,AAEL019443
GO:BP	negative regulation of hydrolase activity	GO:0051346	0.04902149805094191	1.309613421249653	49	266	9	6589	AAEL014078,SRPN3,SRPN8,AAEL001163,SRPN21,AAEL019515,SRPN23,AAEL014079,SRPN14
GO:CC	integral component of membrane	GO:0016021	6.649211418511974e-8	7.1772298579895955	2752	277	161	6843	AAEL003619,AAEL002688,AAEL006774,AAEL010524,AAEL005213,SCRC1,AAEL002850,AAEL005929,AAEL007197,AAEL000902,AAEL003524,AAEL012125,AAEL008138,AAEL009206,AAEL002557,AAEL009869,AAEL010386,AAEL027866,AAEL011658,AAEL009544,AAEL005739,AAEL006800,AAEL016967,AAEL006053,AAEL006656,AAEL014053,AAEL028092,AAEL014657,AAEL009561,AAEL001268,AAEL002578,AAEL009339,SCRB8,SCRB9,AAEL011345,AAEL020709,AAEL021602,DEBCL,A…
GO:CC	intrinsic component of membrane	GO:0031224	1.0060439253891043e-7	6.997383056916631	2765	277	161	6843	AAEL003619,AAEL002688,AAEL006774,AAEL010524,AAEL005213,SCRC1,AAEL002850,AAEL005929,AAEL007197,AAEL000902,AAEL003524,AAEL012125,AAEL008138,AAEL009206,AAEL002557,AAEL009869,AAEL010386,AAEL027866,AAEL011658,AAEL009544,AAEL005739,AAEL006800,AAEL016967,AAEL006053,AAEL006656,AAEL014053,AAEL028092,AAEL014657,AAEL009561,AAEL001268,AAEL002578,AAEL009339,SCRB8,SCRB9,AAEL011345,AAEL020709,AAEL021602,DEBCL,A…
GO:CC	extracellular space	GO:0005615	0.0000019283119807343234	5.714822700438256	63	277	15	6843	TF1,AAEL014078,AAEL010524,SRPN3,AAEL013656,SRPN8,AAEL001163,SRPN21,AAEL013434,AAEL012949,SRPN23,SPZ1C,AAEL014079,SRPN14,AAEL025055
GO:CC	membrane	GO:0016020	0.000005844672231145074	5.23323983902676	3172	277	172	6843	AAEL003619,AAEL002688,AAEL006774,AAEL010524,AAEL005213,SCRC1,AAEL002850,AAEL005929,AAEL007197,AAEL000902,AAEL003524,AAEL012125,AAEL008138,AAEL009206,AAEL002557,AAEL009869,AAEL010386,AAEL027866,AAEL011658,AAEL009544,AAEL005739,AAEL006800,AAEL016967,AAEL006053,AAEL006656,AAEL014053,AAEL028092,AAEL014657,AAEL009561,AAEL001268,AAEL002578,AAEL009339,AAEL018241,SCRB8,AAEL018059,SCRB9,AAEL011345,AAEL020…
GO:CC	extracellular region	GO:0005576	0.000006493737605368403	5.18750526403815	415	277	41	6843	TF1,AAEL014078,AAEL002780,AAEL010524,SRPN3,AAEL013656,CLIPB21,AAEL011639,SRPN8,AAEL011658,AAEL001163,AAEL002128,AAEL019751,SRPN21,AAEL009538,CLIPB45,AAEL004120,AAEL002631,AAEL025030,AAEL013434,AAEL012245,AAEL012949,AAEL000585,AAEL014551,SRPN23,AAEL011528,CLIPB5,AAEL000937,SPZ1C,AAEL022263,AAEL014079,AAEL019585,SRPN14,SCRASP1,AAEL000176,AAEL002023,AAEL002625,AAEL020599,AAEL018184,AAEL013222,AAEL02…
